# Supplementary material for: The GAPDH redox switch safeguards reductive capacity and enables survival of stressed tumour cells
Source: Nat Metab. 2023 Apr 6;5(4):660–76. doi: 10.1038/s42255-023-00781-3 (PMC10132988; doi:10.1038/s42255-023-00781-3)
Supplement: Source Data Fig. 1 — Numerical data and unprocessed blots. [file 42255_2023_781_MOESM2_ESM.xlsx]

## Sheet: Fig 1a
	0.0064	0.0074	0.008
	0.00726667	Relaive to WT
WT	0.0064	0.880734
	0.0074	1.01835
	0.008	1.10092
Y314F	0.0094	1.29358
	0.0068	0.93578
	0.0109	1.5
WT H2O2	0.0013	0.178899
	0.0015	0.206422
	0.0019	0.261468
Y314F H2O2	0.0061	0.83945
	0.0049	0.674312
	0.0055	0.756881

## Sheet: Fig 1b
WT	Y314F	WT H2O2	Y314F H2O2
0	0	897.3	225.2

## Sheet: Fig 1d
Name	M_30_10_1	M_30_10_2	M_30_10_3	M_30_50_1	M_30_50_2	M_30_50_3	M_30_H2O2_1	M_30_H2O2_2	WT_30_10_1	WT_30_10_2	WT_30_10_3	WT_30_50_1	WT_30_50_2	WT_30_50_3	WT_30_H2O2_1	WT_30_H2O2_2
Experiment	A	A	A	A	A	A	A	A	A	A	A	A	A	A	A	A
Genotype	MUT	MUT	MUT	MUT	MUT	MUT	MUT	MUT	WT	WT	WT	WT	WT	WT	WT	WT
Time	30	30	30	30	30	30	30	30	30	30	30	30	30	30	30	30
H2O2	10	10	10	50	50	50	0	0	10	10	10	50	50	50	0	0
Replicate	1	2	3	1	2	3	1	2	1	2	3	1	2	3	1	2
Fructose 6-phosphate (m+1/+2)	0.0323472	0.0277115	0.0310721	0.0775552	0.0429698	0.0723145	0.0241109	0.0111373	0.0977576	0.07317	0.0849494	0.198316	0.137906	0.114009	0.0466468	0.0141613

## Sheet: Fig 1e
	ECAR measurements (post H2O2: pre H2O2)
	WT			Y314F
Replicate 1	0.31	0.26	0.27	0.57	0.59	0.58
Replicate 2	0.29	0.24	0.24	0.38	0.37	0.41
Replicate 3	0.27	0.27	0.29	0.42	0.43	0.45
Averages of the technical replicates
	WT	Y314F
Replicate 1	0.28	0.58
Replicate 2	0.256667	0.386667
Replicate 3	0.276667	0.433333
