# Supplementary material for: The GAPDH redox switch safeguards reductive capacity and enables survival of stressed tumour cells
Source: Nat Metab. 2023 Apr 6;5(4):660–76. doi: 10.1038/s42255-023-00781-3 (PMC10132988; doi:10.1038/s42255-023-00781-3)
Supplement: Source Data Fig. 2 — Numerical data. [file 42255_2023_781_MOESM3_ESM.xlsx]

## Sheet: Fig 2a
	WT				Y314F
UT	0.147	0.155	0.141	0.118	0.156	0.108	0.179	0.11
H2O2 (3 min)	0.175	0.089	0.165	0.108	0.029	0.016	0.032	0.023
After normalization			0.14025
	WT				Y314F
Untreated	1.04813	1.10517	1.00535	0.841355	1.1123	0.770053	1.27629	0.784314
H2O2 (3 min)	1.24777	0.634581	1.17647	0.770053	0.206774	0.114082	0.228164	0.163993

## Sheet: Fig 2b
Time (min)	WT no glucose						Y314F no glucose						WT 10mM glucose						Y314F 10mM glucose
Biological replicates	1		2		3		1		2		3		1		2		3		1		2		3
0	406.8	400	397.2	404.1	398.5	396.6	399.2	401.1	395.7	399.9	400.6	400.3	405.9	403.7	402.6	401.1	401.7	402.9	403.2	403.2	403.9	400.3	401.8	395.9
2	405.6	402.3	398.4	402.9	399.9	396.8	399.6	402.9	397.7	399	402.6	400	406	404.8	404.6	399.6	401.4	400.8	402.8	402.5	404.5	399.6	402.5	396.9
4	406.7	402.1	398.4	402.8	399.7	397.5	397.9	400.8	397.2	399	401.7	401.3	405	406.1	403	400.2	400.9	400.1	403.6	403	405.9	400.7	401.1	397
6	407.1	403.1	399.2	402.3	399.4	397.2	399.6	402.3	398	398.6	402.7	401.7	406.2	406.5	403.4	399.8	401.5	403.1	401.3	404	405	401.2	403.2	398.1
8	405.7	401.9	398.9	403.1	399.4	398.3	399.8	402.3	398.4	399.6	401.3	401.1	406.1	405.5	404.3	401.2	400.5	401.6	403.4	403.7	404.3	401.4	400.6	396.8
12.1667	408.6	400.7	399.7	403.2	397	398.3	400.6	403.2	399.5	399.4	403.4	402.1	407.5	410.2	409.4	407.9	405.1	405.9	405.9	406.7	408.5	404.8	406.7	401
14.1667	409	402.7	399.2	402.4	399.9	397	401.2	402.7	398.2	400.3	402.2	401.5	406	410	408.7	406.7	407.4	404.4	405.7	407.4	408.2	402.3	405.4	398
16.1667	407.2	402.6	399.6	401.2	400	397.4	400.3	402.3	399.6	400.1	403.1	402.3	407.5	406.9	405.9	402.9	405.5	406.1	406.1	406.4	407.3	403.2	404.9	398.5
18.1667	408.7	402.2	398.3	402.7	400.6	397.6	401.8	402.8	399.2	400.2	403.5	401.9	407.9	407.7	408.1	404	402.2	402.2	404.8	407.2	407.4	403.4	404.1	398
20.1667	408.4	403.6	399.1	402.9	398.4	398.1	400.5	402.1	398.7	399.8	402.1	402.7	407.9	407.7	406.7	403	406.2	403.7	405	406.4	407.8	404.2	405.6	398.1
22.1667	407.8	402.5	399.5	404.1	399	398.3	401.8	405.6	399.5	399.4	402.1	403.2	408.6	410.1	408.5	405.4	406.4	405.5	405.9	405.5	408.1	404.8	404.8	399.4
24.1667	407.1	402	398.5	401.1	400.5	397.5	403.5	402.8	398.9	399.1	403.1	403.2	408.5	410.4	408.4	405.4	402.9	404.6	404.9	407.2	409	402.7	404.8	398.4
26.1667	409.4	402.9	399.4	404.2	400.5	398.2	403.5	404	398.7	400.7	402.9	402	409.6	411.9	406.4	405.9	406.5	406.7	405.5	405.8	406.8	403.2	405.4	400.3
28.8	388.1	384.4	381.7	385.2	379.9	379.2	382.3	385.4	379.5	380.9	384	381.6	392.2	389.6	390.8	391.2	389.3	388.6	387.3	383.8	387.6	384.5	385.5	378.3
30.8	387.1	383.1	381.5	385.2	379.9	379.5	381.2	385	379.9	381.5	385.7	382.4	392.8	393.1	392.1	389.8	390.4	388.3	385.8	381.8	388	383.2	384.9	378.3
32.8	386.5	383.6	381	386.3	379.8	379.8	382.3	384.2	380.1	380.6	385.4	380.7	393.1	390.9	391.4	391.1	390.1	387.7	385.7	381.2	387.1	383.7	383.4	379.4
34.8	388.8	383.7	380.2	386.1	380.5	379.8	381.7	385.1	380.9	379.5	384.8	382	390.4	392.4	392	390.4	389.1	388.4	386.6	382.9	385.1	383.8	385.8	378.4
36.8	389.6	384.5	380.3	383.8	381.1	379.3	381.5	383.7	379.5	381.4	384.9	381.4	393.9	392.5	391	391.7	391.9	388.1	385.8	383.8	387.5	384.5	386.4	378.6
38.8	388.5	382.3	381.5	385.6	382.6	379.4	381.4	385.7	378.7	381.1	385.5	382.7	393.7	391.8	393	390.2	391.3	389.1	385.5	384.3	387	384.6	385.2	377
40.8	390.4	383.8	381.7	385	383	379.9	383.2	386.4	380.1	381.4	384.6	383.5	393.6	393.8	392.2	390.5	391.3	392.4	387.7	383.9	388.1	384	385	379.6
42.8	388.4	385.4	382	384.8	382.7	380.1	383.1	385.2	380.8	383	386.2	383.2	393.6	395.2	393.5	391.7	391	391.3	387	384.4	387.4	384.4	385.6	380.3
44.8	389.6	385.6	381.8	385.2	383.2	379.4	384.2	386	379.6	382.7	385.4	384.7	393.8	392.7	394	389.4	391.2	391.3	387.1	385.9	387.3	384.7	384.9	381.6
46.8	390.1	385.5	382.5	385.5	381.2	379	383.2	385.6	381.3	381.8	387.1	384	396	390.7	396.5	389.2	391.4	390.8	389.4	385.1	391	385.1	384.6	378.8
48.8	390.5	386	383.2	386.1	382.7	379.2	383.9	384.8	381.5	383.3	386.8	385.2	396.5	395.3	393.3	390.4	392	394.3	387.7	383.8	388.1	385.2	386.9	380.6
50.8	389.5	384.8	382.4	385.5	382.5	380.2	383.1	385.8	382.9	382.9	385.6	384.6	396.4	394.3	394	395.2	393.1	391.7	388.6	385.5	389.1	386	386.2	379.8
52.8	391.4	384.9	381.9	384.9	384.8	381.3	385.2	387.5	380.5	383.5	387.3	384.5	396.5	398.6	394.6	393.1	393	393.8	389.6	386.1	389.8	384	386.8	381.1
54.8	391	386.5	383.6	385.6	384.2	381	383.3	387.9	380.9	382.9	386.7	387.1	400	396.2	396.3	396	395.4	395.6	389.4	385.2	390.1	385.8	385.6	381
56.8	390.7	387	382.2	385.3	383.2	380.3	385.4	387.9	381.8	385	387	383.7	399.1	397.3	397.6	394.2	396.4	394.7	389.4	386.1	390.6	385	385.6	382.2
58.8	390.9	385.6	384.5	387.1	382.7	382.2	385.6	388.3	381.9	383.8	386.5	387.1	401.2	399.1	397.6	395.7	393.6	395.8	391.3	386.3	390.5	387.9	386.8	383
60.8	391.6	384.7	382.9	387.6	384.4	379.3	385.5	387.1	381.3	383.6	387.1	386.6	399.3	398.9	398.8	399.7	396.2	394.7	390.6	387	391.5	387.3	385.6	381.6
62.8	389.5	388	384.5	387.1	385	381.6	384.8	389.3	383	385.2	387	387.2	400.3	400.5	400.8	397.7	395.5	396	391.2	388.5	390	386.5	386.5	383.1
64.8	391.2	387.7	384.4	387.6	384	382.4	386.4	388.7	382.2	383.9	387.4	386.7	405.8	400.7	400.5	398.5	397.2	397	391.9	388.5	392.4	386.9	387.7	382.1
66.8	393.4	387.7	383.7	387.3	385.4	382.7	386.9	389	382.8	384.7	388.6	386.9	404.3	401.2	401.6	402.1	398.1	398.5	393	387.2	390.5	388.7	389	383.4
68.8	391.5	386.9	385.4	387.4	384	382.2	387.3	389.9	383.4	384.9	388.7	388.9	402.8	403	402.8	398.9	398.2	397.3	393.2	389.1	393.3	388.6	388.8	383.1
70.8	393.7	389.7	384	387.8	385	382.2	386.6	389.4	382.9	385.9	389.9	388.2	407.8	403.7	402.4	398.3	401.8	399.8	392.6	388.2	392.4	388.8	388.9	384.8
72.8	392.6	387.5	385.6	387.9	386	384.5	387.7	389.6	384.2	387.1	388.3	389.5	405.3	403.5	403.8	400.4	400.8	399	392.9	388.3	392.4	388.6	389.6	385.1
74.8	393	387.1	385.7	386.6	384.6	383	387.8	390.1	385.2	387.2	389.2	389.9	407.1	404.5	403.3	400.8	401.3	400.4	396.1	389.9	394.5	388.9	388.9	384
76.8	392.1	387.2	384.5	387.1	384.7	383.5	388.1	390.2	384.4	387	389.6	389	405.7	405.3	407.9	399.7	400.3	401.2	395.1	390.7	393.6	391.4	390.7	382.9
78.8	392.6	388.7	385.7	388	385.3	383.4	387.6	390.8	384	386.9	388.1	389.5	407.7	405.7	402.9	399.7	402.9	401.7	394.6	391.6	394.4	391.1	390.3	386.4
80.8	391.1	389.4	384.8	388.3	386.4	382.8	387.3	388.9	384.6	386.6	391	390.6	408.4	405.4	403.5	403.4	402	401.9	395.6	389.9	396.4	391.5	392.3	385.2
82.8	392.1	387.8	386.4	387.8	386.5	383.6	387.9	390.4	385.6	386.5	388.6	390.6	408.2	406.2	404.2	403.2	404.2	402.9	398.2	393	396.7	392.3	391.7	387.3
84.8	393.4	390.2	386.7	388.7	386	384.4	388.2	391.5	384.5	387.1	389.6	390.7	407.1	406	405.7	403	404.2	401.6	395.4	392.9	397.2	392.6	393.2	385.7
86.8	394	389.1	385.5	388.7	386.6	384.4	387.6	390.1	384.9	387.9	389.7	391	410.3	409.1	407.3	403.1	404.7	402.9	397	392.8	397.4	392.9	394.2	388.9
88.8	393.7	389.1	386.6	389.4	387.4	384	388.4	391	385.2	387.2	391.4	392.5	409.7	407.6	405.8	403.8	404.5	402.4	399.5	393.9	396.8	393.7	393.2	389.5
90.8	392.2	388.5	386.3	389.9	386.4	383.7	389.8	391.6	385.6	388.5	390.5	390.7	410.4	408.5	408.6	402.6	405.2	405.6	399.3	395.2	399.3	396.7	395	389.7
92.8	393	389.9	385.1	388.6	387.8	383.8	389.3	391.8	386.1	389.1	391.7	391.1	409.8	409	406.8	402.6	405.9	403.4	399.1	396.4	397.8	394.8	393.9	391

## Sheet: FIg 2c
	with glucose										with glucose and 6AN							without glucose
Time	wt ut			Y314F glucose			no cells				wt 6AN			mut 6AN				wt no glucose			mut no glucose
0	150	150	150	150	150	150	150				150	150	150	150	150	150		150	150	150	150	150	150
1	149.615	149.414	149.261	149.618	146.506	148.836	149.466				149.934	148.372	149.188	146.219	144.012	149.683		149.97	149.234	149.913	149.679	148.904	147.593
2	148.982	148.848	148.178	149.304	144.428	147.357	149.673				149.92	146.526	148.393	144.469	144.18	149.147		149.946	148.872	149.63	149.089	148.308	146.462
3	148.541	148.471	148.472	149.09	143.45	146.54	148.565				150.249	145.832	148.554	146.172	140.806	149.428		149.864	149.185	149.343	148.636	147.717	146.251
4	147.732	148.121	149.144	148.839	142.865	145.72	148.374				150.383	145.262	148.975	145.081	139.244	149.325		149.811	149.755	149.061	147.819	145.926	146.291
5	146.397	148.261	149.351	148.726	142.555	145.655	147.668				150.123	144.779	147.433	145.131	140.764	149.717		149.716	148.961	148.91	147.625	146.434	146.558
6	146.116	148.232	150.297	149.134	142.098	146.79	148.326				150.455	145.145	146.452	145.006	139.791	149.505		149.843	147.562	148.722	147.129	146.185	147.186
7	146.665	148.265	149.738	149.637	141.736	146.9	148.222				150.108	146.392	146.746	143.685	139.835	149.617		149.509	147.813	148.643	147.286	145.77	146.829
8	146.929	148.289	148.763	149.421	141.513	145.781	148.035				150.45	147.9	147.299	143.275	139.723	149.692		149.393	148.089	148.716	147.242	145.047	146.317
9	147.101	148.783	148.274	149.237	141.394	143.673	148.047				150.746	148.874	147.198	144.281	138.544	149.761		149.258	147.518	148.91	146.97	147.049	146.296
10	147.284	149.047	148.539	148.935	141.379	142.914	147.71				150.443	148.516	147.611	144.102	138.178	149.766		149.508	147.921	148.983	147.008	145.327	146.175
11	147.313	148.845	148.301	149.055	141.376	144.025	146.944				149.919	146.714	147.702	144.801	139.077	149.506		149.308	147.976	148.841	147.2	145.149	146.468
12	147.714	147.976	147.782	149.073	141.363	144.7	146.679				149.911	145.562	147.063	145.084	138.917	150.065		149.437	147.545	148.978	146.826	144.066	146.494
13	147.987	146.839	147.377	148.996	141.351	144.453	147.122				149.767	145.244	146.887	145.125	139.54	149.719		149.49	148.183	149.079	146.835	143.516	146.557
14	147.615	146.101	147.552	149.459	141.364	144.651	147.422				149.451	144.888	147.115	145.502	139.793	149.537		149.516	147.93	149.026	146.701	143.574	145.894
15	147.38	145.979	147.238	149.767	141.279	144.53	147.177				149.738	144.645	147.008	146.582	139.829	149.273		149.515	147.344	149.067	146.39	143.104	145.454
16	147.374	146.126	147.595	149.525	141.229	142.278	147.256				149.839	145.558	147.14	146.785	140.166	149.433		149.485	147.313	149.082	146.172	142.263	145.911
17	147.412	145.965	148.154	149.335	141.226	140.96	147.483				149.031	147.426	147.119	146.419	141.13	149.174		149.326	146.726	149.221	146.119	142.568	145.941
18	147.169	145.795	147.995	149.215	141.226	141.883	147.492				148.307	149.019	146.974	145.528	141.311	149.242		149.35	147.084	149.36	145.691	143.717	145.307
19	146.437	145.872	148.196	149.066	141.223	142.75	147.597				148.264	149.481	147.325	144.957	140.984	149.467		149.409	146.485	149.619	145.595	143.242	145.706
20	146.173	146.35	148.143	148.667	141.269	143.396	147.23				148.761	148.228	146.891	147.222	140.189	149.266		149.41	146.389	149.437	145.341	142.411	144.776
21	146.651	146.705	146.999	148.828	141.269	143.74	147.4				149.055	146.403	146.841	145.288	139.679	149.619		149.303	146.056	149.428	145.196	142.321	144.165
22	146.723	147.265	147.273	149.005	141.175	144.054	147.523				149.05	145.444	147.413	143.178	141.701	149.778		149.405	146.008	149.446	145.222	142.33	144.549
23	146.212	147.434	147.898	148.932	141.124	144.056	148.548				148.968	145.23	147.622	144.281	139.975	149.85		149.296	146.199	149.552	145.144	142.553	144.971
24	144.979	146.933	148.655	148.211	140.879	142.952	148.144				149.006	144.683	146.985	143.368	138.092	149.593		149.017	147.468	149.495	144.58	142.941	145.134
25	144.557	146.227	148.15	148.16	140.823	142.43	147.434				148.399	144.905	146.636	142.008	139.077	149.538		148.849	145.965	149.303	144.401	142.858	145.531
26	144.973	145.876	147.774	148.577	140.968	142.48	147.358				148.227	146.005	146.895	141.72	138.262	149.736		148.756	146.168	149.368	144.236	145.014	144.855
27	145.275	145.904	146.539	148.237	141.039	142.096	147.429				148.231	147.619	147.008	142.452	137.048	149.523		148.724	146.46	149.302	143.911	145.251	144.186
28	145.549	146.05	144.539	148.029	141.207	142.312	147.374				148.601	148.891	147.231	143.618	136.791	149.775		148.757	144.776	149.413	143.996	142.694	143.586
29	146.232	145.696	142.72	148.477	141.143	142.21	147.589				148.812	148.781	147.454	145.555	137.444	149.469		148.797	143.992	149.391	143.97	144.041	143.751
30	146.603	145.505	144.038	149.167	141.093	142.687	147.834				148.256	147.047	147.301	143.52	138.485	149.727		148.668	144.384	148.954	144.095	141.5	144.118
31	146.424	145.371	144.655	149.123	141.057	142.675	148.342				147.77	145.638	147.433	142.299	140.213	149.619		148.532	144.399	148.793	144.149	139.375	144.722
32	146.298	145.389	144.552	148.938	141.103	142.721	148.459				147.762	145.032	147.404	141.812	138.397	149.57		148.488	144.85	148.689	144.043	140.678	145.417
33	146.065	145.592	145.61	148.633	141.126	142.954	148.688				148.001	143.726	147.144	142.243	137.308	149.376		148.253	145.634	148.643	143.768	138.527	144.159
34	145.845	145.69	146.095	148.229	141.132	143.633	148.942				148.415	142.924	147.416	141.863	136.873	149.536		148.211	145.989	148.552	144.177	137.86	143.677
35	145.793	145.406	146.138	147.331	140.988	143.501	149.338				148.679	144.09	147.776	141.3	137.258	149.702		148.081	146.707	148.484	144.23	136.31	143.478
36	145.181	145.192	146.814	147.217	141.028	142.885	149.691				148.568	146.198	147.71	142.059	136.919	149.962		148.061	146.744	148.334	144.822	136.034	143.654
37	144.634	145.07	147.33	147.771	140.945	142.649	149.745				147.938	148.327	147.768	142.951	136.417	149.699		148.18	146.343	148.218	144.754	134.607	143.223
38	144.37	144.794	147.44	148.126	140.913	142.934	149.567				147.364	149.67	148.052	142.811	137.094	149.232		148.167	145.849	148.045	144.692	134.458	143.821
39	144.781	143.989	147.314	148.069	140.793	142.418	149.643				147.394	149.237	147.838	142.584	137.889	149.384		147.966	146.039	147.802	144.719	133.475	143.586
40	145.02	143.576	147.154	148.009	140.815	142.293	149.715				147.711	147.036	147.401	141.796	137.765	149.173		147.885	146.96	147.625	144.681	132.167	143.658
41	144.932	143.516	146.977	147.474	140.789	142.5	149.828				148.195	145.514	146.458	141.812	137.562	149.506		147.903	146.932	147.453	144.841	133.385	143.57
42	144.085	143.685	146.433	147.549	140.665	142.555	150.075				148.253	144.928	145.955	143.095	136.859	148.906		148.051	147.209	147.176	144.685	133.029	143.417
43	143.096	144.099	146.11	147.486	140.726	142.137	150.43				148.119	144.34	145.122	141.884	136.873	149.33		147.14	146.448	147.191	144.56	131.569	143.444
44	142.594	144.826	145.983	147.325	140.643	141.834	150.68				148.333	143.831	145.508	141.783	138.018	149.619		147.348	146.768	147.344	144.407	132.505	142.788
45	143.034	145.006	145.286	147.595	140.795	140.94	151.386				148.462	144.713	144.898	140.775	136.937	149.416		147.516	147.018	147.201	144.028	133.471	142.623
46	143.733	144.569	145.824	148.12	140.863	140.383	151.62				148.112	146.801	145.008	140.393	136.847	149.376		147.385	145.845	147.133	143.97	134.747	141.779
47	143.813	143.884	146.209	148.103	140.766	140.687	150.89				147.814	148.663	144.469	141.554	135.948	148.897		147.331	144.65	147.028	144.011	136.126	141.568
48	143.963	143.516	146.031	147.929	140.594	141.105	150.414				147.636	149.625	144.561	141.441	135.607	149.078		147.225	144.879	146.833	143.961	135.774	141.477
49	144.287	143.237	144.411	148.058	140.574	141.275	149.59				147.671	148.449	143.917	141.102	136.643	148.86		147.219	145.691	146.662	143.849	136.302	141.247
50	144.259	143.211	142.663	148.296	140.462	141.387	149.399				147.577	146.309	143.732	142.063	136.542	149.31		146.984	146.062	146.531	143.689	138.052	141.43
51	143.704	143.085	143.325	148.432	140.555	141.081	149.196				147.464	145.264	142.837	142.154	136.239	149.203		146.747	144.085	146.514	143.722	138.377	142.119
52	143.552	142.699	143.949	148.254	140.579	140.365	149.357				147.167	144.869	142.964	142.326	137.097	149.476		146.664	143.113	146.552	144.111	139.312	141.321
53	143.658	142.518	145.511	148.149	140.594	140.131	149.441				146.877	144.228	142.928	141.024	137.178	149.276		146.589	143.207	146.653	144.042	139.492	140.484
54	143.813	142.523	146.39	148.524	140.446	140.891	149.443				146.83	143.9	142.793	138.994	137.332	149.163		146.39	144.158	146.726	143.931	138.842	140.759
55	142.245	142.585	146.62	148.269	140.354	140.609	149.321				147.011	144.605	142.922	141.052	136.17	149.125		146.369	144.776	146.713	143.802	138.534	141.809
56	138.261	142.505	145.559	147.617	140.331	141	149.156				147.198	146.43	143.36	140.087	134.358	148.865		146.144	143.899	146.659	143.521	138.818	142.515
57	137.986	142.327	144.233	147.405	140.403	142.311	149.277				147.264	148.106	143.542	139.155	136.195	148.869		145.955	144.229	146.772	143.439	140.338	143.058
58	140.556	142.306	144.337	147.286	140.412	142.665	149.408				147	148.659	143.822	139.299	135.334	148.859		145.588	144.379	146.739	143.773	139.282	142.778
59	142.155	142.396	144.714	147.311	140.468	142.989	148.808				146.681	148.055	144.126	139.084	134.502	149.167		145.264	145.332	146.743	143.989	137.541	142.205
60	142.4	142.094	144.791	147.771	140.476	143.398	148.499				146.764	146.197	143.731	139.831	134.63	149.058		145.034	145.172	146.853	144.036	137.802	142.041
61	142.1	141.515	144.758	148.23	140.374	142.349	148.3				146.908	144.935	143.361	139.907	134.439	149.2		144.806	144.185	146.962	144.011	139.502	142.186
62	142.437	141.218	144.246	148.36	140.238	141.79	148.21				147.084	144.541	143.273	139.672	135.105	149.025		144.585	144.032	147.077	144.119	140.482	142.792
63	142.666	141.281	142.827	147.82	140.24	141.002	148.315				146.953	144.248	143.18	139.069	135.173	148.926		144.459	144.285	147.111	144.19	139.494	143.109
64	142.611	141.567	142.706	147.408	140.362	138.997	148.375				147.016	143.825	142.833	139.574	134.963	148.711		144.243	143.519	147.077	144.437	139.121	143.409
65	142.407	141.52	142.98	147.113	140.287	136.679	148.316				147.184	144.063	142.905	140.125	134.426	148.912		144.148	143.387	147.104	144.307	139.385	142.664
66	142.058	140.95	143.513	147.105	140.186	136.25	148.69				146.964	145.078	142.82	140.455	134.876	149.102		144.081	143.908	146.99	144.857	140.482	142.105
67	141.655	140.719	144.286	146.892	140.024	136.339	148.811				146.772	146.826	142.134	142.899	135.368	149.259		143.901	143.791	146.937	144.404	139.843	141.792
68	141.595	140.246	144.076	147.086	139.962	136.514	148.556				146.778	148.211	142.506	142.124	135.662	149.237		143.595	144.124	146.853	144.335	140.68	142.058
69	141.657	139.896	143.37	147.645	140.007	137.972	148.012				146.859	148.146	142.724	139.589	137.843	148.794		143.545	144.644	146.779	143.685	139.443	142.576
70	141.337	139.728	142.719	147.817	140.075	140.292	147.869				146.746	146.305	142.075	138.657	137.152	148.847		143.338	143.956	146.862	143.832	139.852	143.132
71	140.994	140.006	142.171	147.47	140.015	142.031	148.286				146.436	144.639	142.122	139.194	134.889	148.641		143.125	143.759	147.018	143.415	140.237	142.929
72	140.578	140.246	141.836	146.798	140.075	142.864	149.02				146.181	143.917	142.013	139.864	134.058	148.867		142.857	144.67	146.986	143.279	139.727	142.42
73	140.166	140.411	141.736	146.535	139.972	143.135	149.635				145.853	143.698	142.136	140.725	134.537	148.799		142.755	144.921	146.933	143.643	139.605	142.379
74	140.807	140.473	142.293	146.452	139.803	142.559	150.088				145.868	143.371	141.781	140.243	135.134	148.923		142.746	144.848	146.869	143.902	140.355	142.46
75	140.975	140.08	143.001	146.138	139.509	141.759	150.471				145.776	143.535	141.412	139.12	135.903	148.683		142.579	145.151	146.676	144.194	140.365	141.799
76	140.176	139.734	143.186	146.241	139.749	141.778	150.362				145.441	144.737	141.488	139.06	135.472	148.625		142.522	145.447	146.547	144.073	140.164	141.747
77	140.294	139.357	143.472	146.527	139.457	142.277	150.312				145.272	146.519	141.642	139.552	134.47	148.214		142.489	145.412	146.437	144.181	139.846	142.581
78	141.152	139.369	143.104	146.725	139.188	142.372	150.469				145.205	147.768	142.218	140.332	134.417	147.659		142.295	144.249	146.394	144.092	139.843	141.495
79	140.981	140.005	142.462	146.56	139.289	141.997	150.611				145.099	148.365	142.463	140.419	134.856	148.016		141.971	144.543	146.317	144.056	141.075	141.008
80	140.51	140.239	142.219	146.641	139.749	142.03	150.894				145.468	147.339	142.294	139.63	135.552	148.072		142.087	144.637	146.395	144.308	140.835	141.367
81	140.113	140.359	142.08	146.808	139.893	142.308	150.508				145.647	144.685	142.519	138.845	135.63	148.353		141.643	144.291	146.47	144.542	140.657	142.035
82	140.074	140.531	141.915	146.959	140.105	142.461	149.927				145.816	143.261	142.792	138.444	134.926	148.618		141.817	144.076	146.314	144.68	140.487	142.467
83	140.127	140.712	142.556	146.671	140.069	141.329	150.218				146.074	143.283	142.836	138.752	134.225	148.729		141.866	144.878	146.272	145.147	140.359	142.964
84	139.574	140.546	143.359	146.604	139.892	141.277	150.376				146.216	143.309	143.253	139.191	133.868	148.087		141.809	144.982	146.238	145.385	141.003	143.024
85	139.329	139.586	142.923	146.84	139.88	140.949	149.7				146.239	142.892	143.193	139.487	134.143	148.241		141.96	142.603	146.059	145.282	142.54	142.532
86	139.577	138.568	141.331	146.996	139.888	140.197	149.038				145.822	143.077	142.503	140.041	134.535	147.955		141.636	142.472	145.938	145.456	140.458	142.417
87	139.606	138.306	139.523	146.652	139.776	139.621	148.635				145.691	144.378	142.481	140.051	134.798	147.86		141.826	142.29	145.932	145.574	141.763	142.63
88	139.49	138.723	139.927	146.104	139.765	140.182	148.527				145.431	146.358	142.858	139.06	135.292	148.179		141.691	142.745	145.882	145.718	140.459	143.029
89	139.014	139.053	141.241	145.481	139.68	139.544	148.763				145.367	147.226	143.022	139.255	135.301	148.491		141.356	141.612	145.886	145.551	138.516	143.106
90	138.686	139.245	141.935	145.102	139.552	140.802	148.664				145.077	147.265	142.595	140.139	134.417	148.339		141.135	140.512	145.896	145.524	137.681	143.668
91	138.703	138.917	142.202	145.164	139.611	141.927	148.846				144.788	145.939	141.847	140.25	134.592	148.41		140.976	140.143	145.859	145.482	137.278	143.136
92	138.874	138.821	141.183	145.185	139.524	141.954	148.858				144.849	144.143	141.536	141.554	135.38	148.558		140.952	140.464	145.786	145.345	136.1	142.658
93	138.808	139.025	140.177	145.781	139.497	141.951	149.027				144.853	143.292	140.95	141.451	135.48	148.219		140.901	141.554	145.654	145.379	136.56	142.6
94	138.509	139.112	140	146.472	139.405	142.054	149.021				144.853	143.234	141.353	139.42	136.643	148.217		140.503	142.327	145.522	145.387	135.941	143.054
95	138.14	138.571	140.125	146.627	139.372	142.404	149.09				144.904	142.891	140.841	138.628	136.551	148.033		140.451	142.074	145.407	145.581	135.88	143.195
96	138.088	138.131	141.411	146.339	139.296	141.725	148.993				145.016	142.591	140.536	138.161	134.738	148.345		140.286	141.989	145.214	145.504	136.584	142.902
97	137.738	138.257	141.74	145.809	139.148	141.303	149.333				145.02	143.403	140.717	137.072	134.031	148.361		140.14	142.282	145.172	145.521	137.374	142.756
98	137.206	138.757	141.1	145.749	139.17	141.524	149.144				144.996	145.177	140.816	137.289	133.615	148.437		139.961	142.458	145.227	145.522	136.548	142.395
99	136.987	138.842	141.318	145.3	139.128	142.198	148.811				144.722	146.685	140.767	136.284	132.643	148.372		139.988	142.05	145.246	145.477	136.209	142.14
100	137.307	138.704	141.61	144.776	139.096	142.764	149.035				144.479	147.546	140.445	136.503	132.837	148.083		139.836	142.263	145.256	145.4	135.931	142.359
101	137.941	138.729	140.523	144.469	139.154	142.333	149.739				144.483	146.852	140.813	137.158	131.94	148.293		139.69	142.566	145.283	145.614	136.701	142.967
102	138.358	138.472	139.663	144.874	138.96	141.738	150.484				144.496	144.783	140.995	137.933	132.135	148.11		139.86	141.925	145.244	145.767	136.592	143.284
103	138.308	138.547	139.677	145.109	138.78	141.575	150.665				144.6	143.419	141.221	138.846	132.72	148.362		139.968	141.643	145.347	145.428	136.799	144.254
104	138.011	138.561	138.77	145.212	138.81	142.213	150.269				144.614	142.798	141.661	138.737	133.411	148.276		139.706	141.178	145.303	145.282	136.713	143.633
105	137.941	138.433	138.824	145.205	138.756	142.637	150.359				144.818	142.482	141.184	138.987	134.226	148.358		139.844	141.542	145.301	145.23	136.787	143.418
106	137.691	137.827	139.911	145.333	138.587	142.126	150.492				144.521	142.058	140.241	138.643	134.129	148.409		139.542	141.686	145.315	145.345	136.564	143.271
107	137.465	137.564	140.513	145.58	138.69	141.386	151.07				144.703	142.161	140.239	138.164	134.352	148.387		139.325	141.078	145.33	145.207	137.55	143.11
108	137.248	138.18	140.176	145.746	138.829	141.418	151.509				144.411	143.306	140.276	138.406	134.045	148.335		139.224	141.037	145.311	145.123	138.127	142.84
109	137.233	138.485	140.461	145.628	138.716	141.607	151.358				144.29	144.721	140.253	138.52	133.618	148.067		139.087	140.773	145.413	144.896	138.113	141.412
110	137.4	138.185	140.362	145.941	138.569	142.009	150.723				144.315	145.483	140.86	140.034	133.834	147.896		138.994	140.63	145.329	145.287	137.94	141.331
111	137.636	137.911	139.899	146.001	138.511	142.162	150.111				144.328	146.343	141.07	139.368	133.936	147.737		138.736	139.315	145.17	145.228	137.229	142.091
112	137.66	137.867	140.242	146.065	138.484	142.15	150.095				144.462	145.186	140.851	137.567	135.286	147.934		138.786	138.563	144.988	145.267	136.885	142.45
113	138.153	137.713	140.563	145.548	138.47	142.313	150.894				144.401	143.335	140.949	137.416	134.692	148.204		138.519	138.656	145.168	144.908	135.9	142.536
114	138.316	136.945	140.76	144.86	138.379	142.469	151.654				144.33	142.027	141.114	137.731	133.085	147.717		138.294	138.922	144.874	144.685	136.157	142.513
115	138.381	135.697	140.47	144.726	138.342	141.732	151.871				143.984	141.787	140.824	136.185	132.95	147.689		138.089	138.448	144.86	144.716	136.954	142.364
116	138.002	135.219	139.343	145.105	138.35	141.319	151.415				143.593	141.55	140.984	137.283	133.231	147.399		137.816	138.584	144.967	144.756	137.969	142.281
117	137.29	135.207	138.168	145.084	138.36	140.844	150.361				143.21	140.854	141.291	136.765	131.852	147.353		137.559	137.916	144.991	146.326	138.014	141.732
118	137.013	135.73	138.186	144.692	138.318	141.109	150.458				143.306	141.36	141.411	134.657	132.832	147.44		137.332	137.662	144.803	145.259	137.441	142.114
119	136.844	136.179	139.269	144.346	138.287	141.203	151.099				143.311	143.083	141.233	133.8	132.369	147.534		137.123	137.335	144.69	145.06	135.455	141.924
120	137.074	136.407	140.233	144.064	138.152	141.511	151.508				143.335	144.935	141.617	133.701	130.488	147.612		137.169	137.67	144.602	144.973	135.412	141.608
121	137.383	136.779	139.763	143.837	138.11	141.462	152.005				143.573	146.125	141.739	132.409	129.724	147.606		137.072	137.838	144.438	144.887	136.204	141.42
122	136.863	136.798	139.71	143.971	137.975	141.572	152.239				143.57	146.106	141.265	132.675	129.635	147.725		136.832	137.726	144.339	144.588	135.862	141.623
123	135.856	136.376	138.869	144.319	137.951	141.537	150.712				143.71	144.14	141.536	133.03	128.482	147.659		136.786	137.552	144.114	144.437	136.458	142.188
124	135.489	135.59	137.34	144.572	137.969	141.332	150.126				143.586	142.244	141.38	132.164	128.72	147.138		136.766	138.48	144.173	144.393	136.058	141.432
125	135.49	134.954	137.621	144.799	137.945	141.236	150.8				143.744	141.316	141.128	132.75	129.036	147.238		136.72	137.689	144.332	144.399	136.391	141.072
126	135.203	134.976	138.097	144.962	137.82	140.737	150.121				143.842	141.188	141.204	133.25	128.263	147.241		136.516	137.077	144.337	144.484	136.376	140.985
127	135.052	135.267	138.266	145.083	137.863	140.762	149.626				143.524	140.907	141.51	133.891	128.787	147.588		136.471	136.37	144.256	144.533	135.771	141.37
128	135.141	135.759	137.951	145.124	137.817	141.322	149.775				143.693	140.958	141.596	134.809	129.233	147.685		136.481	136.147	144.082	144.421	136.883	141.701
129	135.397	136.397	137.581	145.053	137.653	140.955	149.595				143.976	141.884	141.401	135.932	129.804	147.526		136.568	136.226	143.881	144.079	137.156	141.997
130	135.615	136.571	138.34	144.527	137.623	139.77	149.277				143.996	143.481	141.104	136.304	130.624	147.57		136.697	136.548	143.693	143.976	135.433	141.827
131	135.377	136.281	139.262	144.051	137.636	139.302	149.387				143.822	144.901	141.12	135.908	131.626	147.282		136.53	136.584	143.44	144.201	134.338	141.188
132	135.066	136.098	139.193	143.529	137.654	138.804	149.913				143.899	145.214	141.076	134.951	131.958	147.373		136.313	137.336	143.366	144.208	134.574	140.306
133	134.989	135.968	138.074	143.762	137.694	138.969	148.712				143.637	144.046	141.543	135.128	131.605	147.148		136.17	137.421	143.32	144.195	135.278	140.481
134	135.018	135.996	137.973	144.331	137.647	139.277	147.659				143.285	142.284	141.63	135.534	130.75	147.035		136.04	136.415	143.444	144.255	136.162	141.344
135	134.758	136.032	137.197	144.738	137.648	140.421	147.563				143.072	140.533	141.37	136.07	130.908	147.438		135.863	136.065	143.561	144.319	136.472	142.162
136	134.312	135.674	136.285	144.671	137.613	141.034	148.296				142.943	139.894	141.456	136.237	131.271	147.587		135.75	136.123	143.533	144.187	137.359	142.951
137	134.001	134.918	137.037	144.919	137.578	140.951	148.5				143.096	139.838	141.738	136.235	131.749	147.733		135.518	135.691	143.503	144.231	138.177	142.659
138	134.103	134.646	137.466	145.158	137.26	140.28	148.281				143.023	139.827	141.235	135.785	131.898	147.332		135.645	136.454	143.326	144.219	136.873	142.32
139	133.911	134.804	136.25	144.987	137.297	141.215	148.04				142.67	140.34	140.897	135.494	131.896	147.022		135.489	136.542	143.24	144.033	136.076	142.106
140	134.376	135.306	137.464	144.592	137.479	142.031	148.719				142.697	141.767	141.253	134.801	131.495	146.978		135.214	135.832	143.029	144.235	136.758	142.026
141	134.505	135.353	137.989	143.885	137.533	142.547	149.413				142.685	143.323	141.367	134.743	131.235	147.078		134.982	135.364	143.056	144.621	136.753	142.131
142	134.302	135.277	138.468	144.015	137.616	142.415	150.161				142.756	144.257	141.43	134.994	130.617	147.296		134.773	135.689	142.963	143.74	136.091	141.882
143	134.697	135.136	138.727	143.702	137.408	142.187	150.299				142.806	144.563	141.581	135.407	130.565	146.834		134.42	135.43	142.954	143.847	135.814	142.242
144	134.522	134.401	138.946	141.68	137.296	141.711	149.935				142.886	143.422	141.588	135.661	130.789	147.119		134.267	135.454	143.06	143.778	136.016	141.81
145	134.208	134.337	138.769	141.636	137.148	141.162	149.424				142.905	141.676	141.309	135.493	131.158	147.202		134.145	135.957	143.032	143.504	136.016	141.535
146	134.082	133.892	137.131	143.049	137.095	141.07	149.674				142.989	140.697	141.367	134.889	131.384	146.837		134.053	136.336	143.093	143.48	136.352	141.411
147	134.411	133.761	135.555	143.827	137.038	142.483	150.32				142.59	140.425	141.253	134.728	131.234	146.636		133.982	136.344	142.899	143.408	136.37	141.772
148	134.638	133.829	134.834	144.522	136.932	144.361	150.415				142.353	140.259	141.189	135.745	130.695	146.394		133.943	135.982	142.923	143.53	136.911	142.279
149	134.251	134.286	134.921	144.511	136.896	144.459	150.391				142.495	139.778	141.153	135.492	130.552	146.44		133.958	135.828	142.924	143.25	136.73	142.824
150	133.722	134.155	135.05	144.159	137.019	143.425	150.208				142.691	140.264	140.987	135.382	131.459	146.26		133.846	135.866	142.977	143.167	135.948	143.202
151	133.441	133.537	135.736	144.072	137.063	143.322	149.899				142.785	141.614	140.552	134.127	131.233	146.75		133.81	135.372	142.929	143.118	134.871	142.583
152	133.598	133.24	137.192	143.173	137.025	143.881	150.332				142.634	143.278	140.387	133.439	131.135	146.892		133.683	135.881	142.983	143.022	134.424	142.055
153	133.675	133.295	137.784	142.036	137.063	144.204	150.233				142.418	144.206	140.805	133.622	130.015	146.666		133.605	135.626	142.999	143.026	135.148	141.676
154	133.447	134.081	137.228	142.316	136.876	144.253	149.645				142.082	144.676	140.668	134.345	129.401	146.717		133.489	136.399	142.933	142.818	135.555	141.728
155	133.148	134.588	136.577	142.668	136.946	143.434	148.625				142.037	143.543	140.365	135.15	129.565	146.32		133.423	134.761	142.794	143.028	135.374	141.777
156	132.853	134.803	136.951	142.637	137.048	142.71	148.364				141.852	141.496	140.091	133.855	130.209	146.561		133.33	132.735	142.355	142.931	135.458	142.449
157	132.742	134.599	137.148	141.989	136.949	141.885	149.314				141.906	140.096	139.796	132.659	130.928	146.221		133.362	132.712	142.589	142.743	135.626	142.445
158	133.05	134.241	137.158	142.273	136.832	141.977	148.902				141.917	139.439	139.587	133.59	129.773	146.566		133.421	131.845	142.33	142.649	135.866	141.958
159	133.265	133.704	137.135	143.007	136.808	142.739	148.489				141.863	139.802	139.731	134.259	128.705	146.512		133.309	133.165	142.354	142.702	136.282	141.726
160	133.326	133.489	137.375	142.801	136.838	143.127	148.294				141.989	139.461	139.774	134.636	129.536	146.525		133.308	132.087	142.287	142.729	136.901	142.001
161	133.276	133.478	136.522	142.339	136.805	143.454	148.524				142.004	139.73	138.984	134.849	130.133	146.532		133.274	132.467	142.347	142.814	136.933	141.919
162	133.35	133.18	136.184	142.84	136.666	142.911	148.408				142.169	141.1	138.882	135.211	130.469	146.167		133.171	132.721	142.257	142.463	137.539	141.783
163	132.829	132.739	135.75	142.739	136.698	141.673	147.888				142.133	143.092	139.455	135.349	130.66	146.259		133.235	132.687	142.146	142.327	137.247	142.113
164	132.326	132.763	135.578	143.202	136.62	141.406	147.715				141.986	144.364	139.533	135.707	130.982	145.988		133.205	132.525	141.897	142.49	137.752	141.262
165	131.99	132.883	135.964	144.264	136.61	141.352	147.313				141.813	144.735	138.701	136.093	131.106	146.233		133.251	132.369	141.617	142.477	138.032	141.115
166	131.679	132.833	136.032	144.757	136.593	141.381	146.854				141.665	143.218	138.567	134.862	131.425	146.221		133.355	131.164	141.399	142.353	137.978	141.168
167	131.804	132.554	134.703	144.221	136.603	141.465	146.832				141.667	140.931	138.365	134.102	131.77	146.189		133.298	129.965	141.114	142.18	138.643	141.57
168	131.778	132.577	133.187	144.036	136.398	140.761	146.761				141.617	139.872	138.001	134.346	130.671	146.244		133.216	129.983	140.987	142.195	136.779	141.698
169	131.808	132.658	134.774	143.416	136.393	140.404	146.356				141.561	139.517	138.098	134.348	129.993	145.772		133.234	131.161	140.961	142.33	135.747	141.757
170	131.828	132.917	135.226	142.634	136.351	140.991	146.197				141.401	139.345	138.187	134.588	130.21	145.788		133.023	131.854	140.954	142.447	136.676	141.695
171	132.268	133.002	134.708	142.74	136.367	140.878	146.704				141.508	139.042	138.373	136.49	130.213	145.54		132.801	132.762	140.907	142.632	137.821	140.995
172	132.502	133.002	134.933	142.926	136.331	140.477	146.422				141.476	139.451	138.36	133.812	130.426	145.702		132.848	132.069	140.85	142.404	137.81	140.523
173	132.323	132.645	135.336	143.545	136.452	140.721	146.803				141.42	140.639	138.725	133.723	132.124	145.787		132.855	131.691	140.729	142.284	137.382	140.852
174	131.551	132.305	135.151	144.203	136.434	140.831	147.009				141.528	141.979	139.065	135.02	129.734	145.935		132.788	131.456	140.737	142.16	137.104	141.568
175	130.54	132.308	134.921	144.94	136.342	140.359	146.845				141.38	142.918	139.076	131.756	129.654	145.97		132.696	131.895	140.577	142.129	136.074	141.796
176	129.883	132.528	134.656	144.924	136.313	139.908	145.991				141.445	143.492	138.859	129.614	130.812	145.672		132.577	131.97	140.583	142.095	135.877	141.211
177	129.775	132.173	134.328	144.285	136.317	140.303	145.413				141.117	142.313	138.509	128.86	127.9	145.712		132.509	131.957	140.968	142.688	135.667	141.428
178	129.906	131.484	133.628	143.779	136.244	140.971	145.453				141.091	140.183	138.397	130.935	125.988	145.528		132.322	131.686	140.801	142.581	137.079	140.995
179	129.762	131.529	132.889	143.263	136.104	141.228	145.522				141.066	139.161	138.32	131.872	125.315	145.522		132.221	131.927	140.966	142.616	136.818	141.089
180	129.612	131.942	132.465	143.157	136.1	140.954	145.775				141.179	138.935	137.807	130.047	127.166	145.295		132.127	132.272	141.219	142.494	134.761	141.604
181	129.68	132.005	132.983	142.963	136.071	141.545	145.985				141.128	139.005	137.809	129.629	128.003	145.336		132.08	132.32	141.261	142.614	133.071	142.302
182	130.105	131.959	133.739	142.69	136.111	140.74	144.87				141.106	138.508	138.031	128.247	126.374	145.443		132.007	132.317	141.151	142.231	132.287	142.315
183	130.421	131.821	134.328	143.072	136.071	140.165	143.855				140.963	138.424	138.12	127.375	126.001	145.654		132.002	132.633	140.897	142.147	130.949	142.522
184	130.918	131.862	133.301	143.513	136.037	140.842	143.909				140.597	139.775	138.023	126.883	124.768	145.625		131.996	132.415	140.764	141.978	132.959	142.219
185	131.069	131.745	130.441	143.937	135.989	141.548	144.368				140.662	141.631	137.656	128.115	123.99	145.528		131.822	132.501	140.663	142.02	132.144	141.075
186	130.623	131.585	131.33	143.818	135.96	142.099	144.604				140.883	142.362	137.436	128.114	123.551	145.667		131.622	132.537	140.587	141.839	129.991	140.835
187	129.996	131.579	133.236	143.569	135.953	142.417	144.779				140.924	142.856	137.48	128.147	124.65	145.272		131.578	132.954	140.558	141.81	129.788	140.837
188	129.683	131.532	133.118	143.198	135.945	141.981	144.975				140.883	142.055	136.976	129.504	124.649	145.408		131.381	133.095	140.326	141.877	130.44	140.773
189	129.709	131.508	132.954	143.29	135.943	141.17	144.674				140.628	140.211	137.251	130.823	124.678	145.151		131.334	133.227	140.279	141.769	130.798	140.791
190	129.838	131.411	134	143.301	135.963	139.86	144.788				140.536	138.91	137.62	130.475	125.889	145.171		131.269	133.038	140.039	141.779	131.315	141.553
191	129.523	130.849	134.647	143.373	135.909	138.93	144.796				140.624	138.503	137.358	131.576	127.067	145.208		131.294	132.825	139.886	141.722	130.39	141.541
192	129.354	130.198	134.153	143.234	135.784	139.209	144.253				140.677	138.572	137.234	132.553	126.756	145.371		131.268	133.135	139.672	141.582	131.403	141.375
193	129.234	130.225	133.017	143.622	135.794	140.233	144.445				140.666	138.237	137.422	130.211	127.739	145.462		131.248	132.74	139.552	141.421	130.742	141.165
194	129.251	130.457	131.096	143.982	135.807	139.85	144.318				140.371	138.382	137.464	128.802	128.611	145.203		131.205	131.861	139.387	141.362	130.248	141.243
195	129.431	130.705	131.224	144.214	135.667	140.275	143.182				140.264	139.145	137.215	128.219	126.521	145.135		131.133	131.602	139.356	142.114	130.472	141.712
196	129.518	130.778	132.011	143.744	135.685	140.833	143.582				140.047	140.681	137.387	127.901	125.263	144.959		130.903	132.028	139.407	142.043	130.093	141.95
197	129.266	130.604	132.137	143.348	135.778	141.551	142.994				139.869	142.139	137.435	128.322	124.743	145.183		130.724	132.573	139.475	141.911	129.438	142.629
198	129.075	130.44	132.262	142.737	135.822	141.507	143.244				140.05	143.078	137.373	129.161	124.46	145.106		130.83	132.283	139.48	141.399	129.808	142.06
199	128.967	130.34	133.05	142.755	135.805	141.205	142.26				140.287	142.541	137.29	129.218	124.835	145.169		131.1	132.484	139.344	141.048	130.388	141.725
200	128.721	130.075	133.388	142.447	135.665	141.262	141.567				140.607	140.852	137.643	129.329	125.584	145.065		130.811	132.477	139.384	141.045	131.483	141.525
201	128.006	129.984	133.051	142.308	135.612	141.102	141.948				140.487	139.484	137.02	130.873	125.635	144.963		130.918	132.674	139.362	140.902	131.897	141.329
202	127.639	130.033	132.244	142.443	135.551	140.069	142.446				140.637	138.446	136.654	130.77	125.734	145.042		130.941	133.309	139.259	140.898	131.985	141.218
203	127.585	129.975	131.143	143.479	135.495	139.455	142.742				140.787	137.781	136.962	129.915	127.112	144.663		130.892	133.16	139.345	140.957	132.278	140.856
204	127.735	130.133	132.169	143.829	135.512	139.346	142.637				140.739	137.318	137.058	129.162	127.02	144.693		130.619	132.979	139.344	140.685	132.362	141.133
205	128.104	130.011	132.608	143.548	135.443	139.809	142.495				140.515	137.502	136.827	129.196	126.256	144.378		130.407	131.617	139.377	140.522	132.668	140.928
206	128.75	129.56	132.469	143.081	135.511	140.189	142.081				140.454	138.745	136.709	130.352	125.585	144.622		130.227	130.947	139.538	140.239	132.312	140.706
207	128.91	129.361	131.661	142.696	135.444	140.829	141.935				140.191	140.418	137.047	130.792	125.614	144.792		130.032	131.272	139.535	140.395	131.894	140.484
208	128.521	129.472	131.573	142.56	135.567	140.951	141.966				140.254	141.71	137.417	129.476	126.646	144.737		129.813	131.257	139.509	140.155	131.835	140.618
209	127.913	129.735	131.181	142.611	135.523	140.741	142.591				140.297	142.425	137.349	128.875	127.039	144.623		129.667	131.137	139.434	140.102	131.96	141.09
210	127.585	129.821	130.689	142.662	135.521	140.715	143.387				140.405	142.189	137.431	129.173	125.865	144.545		129.44	130.44	139.26	139.993	132.195	140.863
211	127.338	129.381	130.498	142.823	135.275	140.422	144.001				140.115	140.489	137.041	129.985	125.328	144.428		129.159	130.46	139.1	140.064	132.624	140.836
212	127.314	128.56	130.432	142.885	135.305	139.892	144.378				139.938	138.887	136.538	130.615	125.594	143.926		128.915	130.266	139.109	139.929	132.486	140.63
213	127.203	128.04	130.422	143.154	135.292	139.728	144.179				139.969	138.158	136.451	131.061	126.319	144.06		128.667	129.917	139.081	139.787	131.99	140.562
214	126.859	128.088	130.082	143.076	135.279	140.001	144.161				139.881	137.728	136.847	131.389	126.881	144.163		128.425	129.219	139.137	139.587	131.716	140.425
215	126.699	128.097	130.229	142.849	135.373	139.066	144.264				139.789	137.113	137.017	131.594	127.279	144.461		128.295	129.097	139.142	139.546	131.553	140.58
216	126.703	128.312	130.286	142.465	135.451	139.915	144.344				139.679	136.994	137.296	131.346	127.572	144.515		128.133	129.313	139.118	139.625	131.447	140.997
217	126.758	128.245	130.148	142.025	135.351	141.063	144.238				139.686	137.921	136.884	130.985	127.755	144.271		128.065	128.903	139.093	139.593	131.576	141.27
218	126.687	128.344	129.58	141.922	135.252	140.911	143.599				139.759	139.331	136.284	131.245	127.533	144.435		128.127	128.837	139.073	139.48	131.593	140.879
219	126.528	128.593	129.304	141.949	135.289	139.485	143.023				139.622	140.923	135.922	132.404	127.211	144.157		128.295	129.373	138.908	139.475	131.645	140.013
220	126.51	129.055	129.7	142.041	135.099	138.321	143.308				139.559	141.868	136.108	132.288	127.444	144.257		128.358	129.559	138.755	139.423	131.703	140.013
221	126.59	129.244	130.505	142.32	134.677	139.503	143.584				139.522	142.053	136.4	130.906	128.477	144.02		128.235	128.844	138.702	139.435	131.952	140.505
222	126.321	129.177	130.347	142.614	133.996	140.118	143.512				139.401	140.499	136.443	130.241	128.374	144.08		128.353	128.524	138.684	139.236	132.262	141.2
223	125.807	129.062	130.098	142.578	134.297	140.577	144.027				139.542	138.73	136.103	130.693	127.141	144.264		128.44	127.631	138.765	139.057	132.556	141.528
224	125.542	129.04	130.37	142.16	135.148	141.101	143.862				139.63	137.51	135.834	130.444	126.547	144.367		128.394	127.11	138.882	139.185	132.271	141.747
225	125.599	129.164	130.589	141.763	135.322	140.961	142.84				139.614	137.314	135.555	130.419	126.951	144.821		128.429	127.89	138.829	139.329	131.895	141.01
226	125.853	129.236	130.33	141.489	135.497	140.941	143.024				139.678	137.131	135.256	129.589	126.729	143.911		128.443	127.784	138.784	139.079	132.137	140.573
227	125.811	129.311	129.078	141.217	135.454	140.227	142.769				139.721	136.659	135.371	128.846	126.706	143.473		128.563	127.618	138.635	139.065	132.332	140.3
228	125.304	128.989	128.585	141.29	135.371	139.28	142.558				139.587	137.204	135.207	129.54	125.966	143.166		128.682	127.309	138.62	138.815	132.499	140.429
229	125.099	128.391	127.271	141.47	135.356	138.834	143.051				139.566	138.57	135.533	129.764	125.303	142.713		128.905	127.757	138.449	138.635	133.143	141.074
230	124.679	128.115	125.915	141.777	135.231	139.549	143.456				139.369	140.029	133.782	130.181	125.922	142.439		128.748	128.249	138.486	138.493	132.94	141.158
231	124.367	127.941	127.452	142.172	135.263	140.266	143.629				139.123	140.89	133.651	130.434	126.122	142.312		128.741	127.917	138.527	139.345	132.265	140.933
232	124.218	127.997	129.746	142.749	135.317	140.882	143.686				139.183	141.11	134.113	130.461	126.494	142.356		128.757	128.21	138.787	139.386	131.887	140.06
233	124.465	128.022	130.554	142.971	135.21	141.038	143.103				139.327	139.937	134.109	131.443	126.719	142.579		128.848	128.4	138.715	138.803	131.415	139.303
234	124.678	127.797	130.45	142.583	135.096	139.864	142.518				139.143	138.051	134.713	130.987	126.744	142.706		128.799	128.677	138.833	138.812	131.792	138.981
235	124.826	127.535	130.256	141.914	134.939	140.014	142.207				139.048	137.148	134.941	130.756	127.62	142.155		128.633	129.011	138.777	138.522	132.05	139.526
236	124.88	127.505	128.976	141.389	134.862	140.566	142.413				139.067	136.884	134.598	129.418	127.213	142.099		128.689	128.688	138.596	138.644	132.204	140.168
237	124.531	127.173	127.124	141.364	134.786	139.886	142.661				139.079	136.507	133.803	129.863	127.007	142.077		128.632	128.872	138.413	138.907	132.117	140.38
238	124.223	127.282	127.219	141.683	134.753	138.509	143.069				138.914	136.048	134.108	130.711	125.813	141.802		128.728	129.484	138.352	138.091	131.896	140.271
239	123.888	127.312	128.369	141.704	134.721	139.218	143.675				138.968	136.295	133.313	129.499	126.21	142.145		128.709	129.389	138.319	138.34	131.734	139.374
240	123.898	127.15	128.889	141.841	134.738	140.847	144.208				138.875	137.376	132.902	128.813	126.967	142.073		128.332	129.511	138.256	138.251	132.348	139.015
241	124.464	127.215	129.225	142.225	134.867	141.168	144.724				138.507	138.672	133.817	129.014	125.885	142.433		128.193	128.424	138.096	138.157	132.525	138.673
242	124.672	127.175	129.803	142.603	134.916	140.985	145.07				138.239	139.766	133.399	131.772	125.273	142.381		128.104	127.479	138.035	138.547	132.945	139.091
243	124.779	127.188	129.647	142.805	134.87	140.698	145.63				138.059	140.699	133.013	129.875	125.453	142.351		128.064	127.009	137.964	138.333	133.587	139.712
244	124.931	127.32	128.963	142.561	134.744	140.885	145.938				137.898	140.118	133.14	127.855	127.914	142.348		127.986	127.458	137.819	138.164	132.957	140.185
245	125.092	127.399	128.009	141.988	134.754	140.978	145.988				137.806	138.027	133.538	123.754	126.22	141.93		127.928	127.928	137.653	138.53	133.03	140.97
246	124.945	127.124	128.051	141.665	134.773	141.213	145.838				138.005	136.471	133.559	123.874	124.418	141.895		127.798	128.497	137.539	138.359	133.264	140.136
247	124.092	127.04	128.186	141.477	134.73	140.933	146.23				138.124	136.032	133.319	124.247	120.759	141.9		127.698	127.609	137.447	138.288	133.107	139.407
248	123.186	126.96	128.415	141.507	134.709	140.797	145.89				138.185	136.004	133.11	124.855	120.866	142.386		127.549	127.05	137.487	137.929	132.833	138.459
249	122.954	127.009	128.229	141.457	134.787	140.847	144.153				138.537	135.595	132.987	124.845	121.199	142.165		127.34	127.479	137.511	138.574	133.599	138.348
250	123.324	126.887	128.668	142.019	134.666	140.804	143.575				138.853	135.478	132.973	125.495	121.742	142.253		127.187	126.727	137.551	137.562	134.304	139.172
251	123.618	126.579	128.718	142.179	134.633	140.941	143.865				139.144	136.111	132.901	125.459	121.732	142.147		127.039	126.523	137.72	137.629	133.624	140.03
252	123.789	126.242	128.272	142.165	134.532	141.214	144.182				139.282	137.667	132.526	124.903	122.312	142.125		126.8	126.322	137.652	137.312	133.614	140.475
253	123.497	126.304	127.673	142.181	134.373	141.225	144.505				139.227	138.534	132.391	125.442	122.28	142.041		126.813	126.195	137.809	137.276	133.699	139.384
254	123.412	126.358	126.622	141.82	134.319	140.612	144.869				139.305	138.962	132.273	125.649	121.784	141.481		126.945	126.389	137.823	137.28	133.804	138.985
255	123.593	126.346	126.686	141.242	134.461	140.339	145.247				139.189	139.289	132.439	126.547	122.265	141.59		126.822	127.039	138.012	137.268	133.97	138.955
256	123.67	125.909	126.304	140.971	134.386	140.608	145.912				139.19	137.992	132.244	126.966	122.449	141.367		126.764	126.847	137.827	137.048	133.901	139.262
257	123.19	125.54	126.229	140.974	134.41	140.75	146.35				138.842	136.104	131.767	126.167	123.251	141.493		126.673	126.089	137.952	137.276	133.217	139.521
258	122.798	125.293	126.524	141.529	134.443	140.508	146.314				138.295	135.251	131.305	125.601	123.624	141.204		126.505	126.094	138.156	136.804	131.496	139.56
259	122.91	125.411	126.921	141.477	134.375	139.951	145.865				138.064	134.788	131.177	126.736	122.912	141.177		126.358	126.447	138.249	136.595	130.985	140.154
260	123.355	125.395	126.702	141.998	134.453	139.883	145.962				138.09	134.389	131.391	127.478	122.406	141.14		126.245	126.728	138.259	136.701	132.784	139.493
261	123.43	125.728	126.442	142.167	134.283	139.895	146.159				138.231	133.841	131.589	126.764	123.42	141.173		126.23	126.26	138.143	136.772	131.094	139.179
262	123.308	125.957	126.097	141.942	134.095	139.669	145.93				138.466	133.987	132.094	126.166	124.082	141.357		126.263	126.056	138.038	136.657	129.981	139.339
263	123.33	125.704	126.066	141.15	134.003	139.866	145.843				138.522	135.155	132.195	126.145	123.444	141.165		126.35	126.091	137.774	136.612	130.988	139.226
264	123.101	125.32	126.703	140.361	133.974	139.869	146.149				138.618	136.857	132.085	125.944	122.911	141.22		126.413	125.774	137.688	136.486	131.599	139.312
265	123.168	125.075	126.947	140.133	134.052	140.49	146.4				138.17	138.013	132.47	126.347	122.892	141.197		126.401	126.131	137.53	136.369	130.39	139.328
266	123.18	125.21	127.47	140.298	134.036	139.929	146.133				138.126	138.847	132.865	126.821	122.713	141.266		126.355	125.316	137.484	136.266	129.886	139.429
267	123.067	125.125	127.829	140.895	133.98	139.39	145.339				138.212	138.143	132.482	128.749	123.073	141.455		126.453	125.451	137.53	136.222	129.35	139.454
268	122.528	125.032	127.567	141.355	133.884	139.39	144.748				138.244	136.224	132.062	129.206	123.495	141.104		126.424	125.238	137.432	136.242	129.737	139.413
269	122.294	124.836	126.625	141.447	133.917	140.138	144.389				138.202	134.742	132.417	127.834	125.216	141.097		126.428	124.987	137.347	136.423	130.197	139.241
270	122.842	124.749	126.591	141.785	133.783	140.278	144.428				138.156	134.21	132.238	126.263	125.624	140.911		126.522	124.943	137.095	136.356	130.913	139.172
271	123.113	124.764	126.436	141.901	133.83	140.198	144.769				137.965	134.133	132.077	125.171	124.4	141.089		126.616	125.379	136.963	136.221	131.04	139.243
272	122.846	124.664	125.396	141.761	133.654	140.114	145.477				137.969	133.751	132.072	123.637	122.997	140.926		126.715	124.929	136.607	136.081	131.585	139.508
273	122.603	124.859	125.004	141.342	133.598	140.491	145.777				137.903	133.627	131.907	124.081	122.024	141.014		126.744	124.465	136.482	136.045	131.518	139.771
274	122.564	124.645	125.06	140.956	133.462	140.145	145.45				138.054	134.35	131.631	121.619	120.654	141.163		126.715	124.229	136.327	135.865	131.231	139.236
275	122.426	124.43	125.177	141.025	133.488	139.303	144.866				138.047	135.602	131.851	120.982	121.05	141.048		126.739	124.713	136.307	135.787	131.728	138.149
276	121.743	124.402	124.314	141.037	133.455	139.623	144.282				137.88	137.039	132.188	121.474	118.853	141.101		126.64	124.567	136.363	135.829	132.002	138.027
277	120.634	124.481	124.469	141.132	133.36	140.257	143.457				137.433	138.285	131.833	122.154	118.285	140.836		126.594	124.759	136.336	135.946	131.623	138.493
278	120.21	124.405	125.893	140.763	133.328	139.991	143.422				137.241	138.337	131.674	123.455	118.724	140.791		126.522	124.659	136.405	135.851	131.263	139.178
279	120.199	124.24	126.385	140.875	133.275	140.201	143.805				137.3	136.567	131.605	124.45	119.331	140.824		126.458	124.167	136.387	135.802	130.905	139.628
280	120.664	124.245	125.556	141.312	133.305	140.047	143.903				137.52	134.874	130.869	125.684	120.492	140.859		126.53	123.333	136.348	135.883	129.338	139.127
281	121.062	124.273	125.125	141.796	133.277	139.568	143.494				137.693	133.577	130.208	125.759	121.38	141.118		126.665	122.923	136.249	135.81	129.427	138.376
282	121.265	124.247	124.297	141.741	133.239	138.23	143.028				137.708	133.163	130.333	124.15	122.481	140.909		126.637	123.03	136.17	135.415	130.512	137.72
283	121.596	124.121	124.129	141.152	133.09	138.592	142.752				137.555	132.983	130.615	123.477	122.548	140.913		126.591	123.379	136.206	135.283	130.859	137.664
284	121.613	124.04	125.178	140.462	133.091	139.233	142.84				137.578	132.782	130.818	122.935	121.112	140.877		126.536	124.031	136.375	135.33	130.685	137.538
285	121.238	124.233	125.664	140.107	133.076	138.635	142.797				137.667	133.387	130.612	122.317	120.511	140.744		126.37	123.966	136.619	135.372	129.965	138.07
286	120.539	123.696	125.91	140.218	133.062	139.3	142.842				137.711	134.971	130.638	122.924	120.028	140.895		126.259	123.536	136.762	135.348	129.419	138.704
287	119.974	123.279	126.041	140.577	133.008	141.21	143.256				137.584	136.64	130.811	123.579	119.477	140.682		126.164	123.046	136.629	135.901	130.282	138.999
288	119.993	122.737	126.166	140.717	132.968	140.723	143.495				137.447	137.608	130.569	124.303	120.018	140.901		126.127	123.014	136.761	135.939	130.573	138.801
289	120.252	122.646	125.578	140.922	132.886	140.116	143.415				137.619	138.39	130.562	125.012	120.603	140.811		126.061	122.819	136.696	135.554	129.889	137.835
290	120.69	123.079	124.678	141.226	132.851	140.33	143.901				137.539	137.92	130.6	124.957	121.249	141.037		126.128	122.627	136.563	135.136	128.93	137.958
291	121.256	123.671	124.563	141.487	132.798	140.147	143.542				137.33	135.846	130.45	125.251	121.881	140.817		126.192	122.594	136.372	135.251	129.049	138.017
292	121.412	123.797	124.46	141.542	132.865	140.707	143.011				137.176	134.176	130.554	125.366	121.832	140.756		126.058	122.47	136.36	135.332	129.833	138.046
293	121.154	123.557	125.071	141.345	132.758	141.377	142.956				136.951	133.343	130.517	124.858	122.095	140.788		126.022	123.076	136.321	135.476	131.051	138.197
294	120.991	123.537	125.781	140.852	132.75	141.611	142.973				136.805	132.695	130.186	125.596	122.197	140.632		125.992	122.446	136.378	135.259	130.389	138.199
295	120.875	123.256	125.248	140.404	132.764	141.667	143.03				136.641	132.283	129.939	125.504	121.743	140.845		125.838	122.153	136.361	135.025	129.748	138.478
296	120.9	123.306	125.091	140.35	132.703	141.005	143.018				136.653	132.316	130.096	125.539	122.402	140.705		125.734	121.726	136.333	135.082	130.255	138.098
297	120.932	123.402	124.559	140.739	132.615	139.696	143.107				136.759	133.249	130.214	126.349	122.32	140.758		125.729	121.892	136.227	134.996	130	137.155
298	120.614	123.275	123.539	140.435	132.59	138.876	142.607				136.76	134.619	130.252	127.183	122.352	140.685		125.686	121.469	136.089	134.873	130.117	136.35
299	119.942	123.101	123.209	139.599	132.589	139.553	142.75				136.516	135.424	130.12	127.317	123.075	140.53		125.689	121.517	136.159	134.805	129.478	136.148
300	119.7	122.971	123.233	139.905	132.586	140.327	142.707				136.302	136.149	130.029	127.68	123.819	140.637		125.698	121.508	136.095	134.854	129.807	136.818
301	119.841	122.95	122.705	140.681	132.615	139.729	142.12				136.341	136.956	129.809	128.051	123.938	140.274		125.666	122.153	136.095	134.831	130.721	137.601
302	120.287	122.993	122.086	140.789	132.571	139.249	141.931				136.575	135.674	130.001	128.563	124.262	139.946		125.603	122.092	136.266	134.656	131.364	138.282
303	120.328	122.944	123.945	140.612	132.46	139.271	142.536				136.77	133.813	130.308	126.794	124.593	139.955		125.489	122.34	136.291	135.027	129.554	138.396
304	120.261	122.784	123.672	140.335	132.437	139.553	141.965				136.651	132.22	130.378	124.918	125.05	140.251		125.375	122.617	136.308	135.236	129.217	138.291
305	120.136	122.751	124.454	139.71	132.391	139.987	141.561				136.604	131.883	130.688	125.03	123.472	140.274		125.276	122.501	136.391	135.256	129.338	137.721
306	119.482	122.539	124.533	139.737	132.352	140.368	141.645				136.69	131.691	130.93	125.452	121.797	139.745		125.11	122.302	136.28	134.572	130.684	137.15
307	119.425	122.458	122.121	140.192	132.333	139.97	141.954				136.813	131.52	130.933	126.154	121.897	139.939		125.074	122.402	136.25	134.215	132.264	137.376
308	119.03	122.268	121.617	140.468	132.334	139.514	142.545				136.879	131.971	130.63	126.452	122.274	139.945		125.121	122.323	136.15	134.343	129.565	137.896
309	118.913	122.154	121.659	140.701	132.393	139.59	142.778				136.954	133.046	130.713	126.743	122.9	140.017		125.137	122.59	136.131	134.197	128.248	138.518
310	118.974	121.871	122.458	140.845	132.409	139.702	142.985				136.884	134.424	130.835	126.999	123.166	140.139		125.147	122.621	135.977	134.21	127.098	138.652
311	119.38	121.593	123.975	141.219	132.361	139.57	143.673				136.864	135.65	130.818	127.024	123.426	139.838		125.169	121.664	136.066	133.892	125.467	137.708
312	119.264	121.24	124.795	141.141	132.269	139.463	144.771				136.86	136.323	131.02	126.888	123.654	140.092		125.136	121.389	136.112	133.722	126.643	137.184
313	118.714	121.272	124.619	140.587	132.172	138.75	145.82				137.123	135.057	131.162	126.184	123.676	140.055		125.225	122.031	136.049	133.502	127.211	136.924
314	118.45	121.384	125.376	139.847	132.107	137.785	145.937				137.186	133.674	131.058	125.641	123.555	140.257		125.186	121.827	135.884	133.344	127.461	137.156
315	118.499	121.655	125.355	139.549	132.082	138.483	145.211				137.192	132.489	130.841	125.793	122.927	140.139		125.185	122.011	135.718	133.406	127.726	137.829
316	119.198	122.09	124.208	139.664	132.157	139.319	145.581				136.948	131.853	131.148	125.953	122.442	139.877		125.197	121.886	135.643	133.296	128.551	138.264
317	119.648	122.129	121.473	139.998	132.126	139.322	145.962				136.623	131.718	130.947	125.91	122.579	139.996		125.21	121.828	135.422	133.272	128.994	139.001
318	119.84	121.992	121.01	139.964	132.039	139.338	146.459				136.412	130.802	130.803	126.668	122.721	139.736		125.193	121.74	135.258	133.081	128.719	138.624
319	119.658	121.944	121.118	140.161	132.029	139.095	146.303				136.192	130.362	131.096	126.312	122.683	139.98		125.282	121.729	135.292	133.072	127.961	138.327
320	119.34	121.8	121.593	140.297	131.962	139.06	145.209				136.507	131.066	131.088	126.174	123.359	140.014		125.209	122.085	135.269	132.849	127.553	137.747
321	118.863	121.841	122.108	140.366	132.013	139.367	144.124				136.65	132.759	130.827	126.398	123.041	139.858		125.072	122.736	135.294	132.957	128.227	137.663
322	118.671	121.892	123.094	140.134	132.006	139.289	143.682				136.525	134.28	130.786	126.322	122.918	139.903		124.915	122.574	135.169	132.988	128.394	137.716
323	118.661	121.784	124.25	139.69	131.895	138.998	143.235				136.254	135.431	131.001	126.126	123.118	139.752		125.07	121.698	135.068	132.863	127.868	137.237
324	118.397	121.596	124.378	139.553	131.807	138.44	142.84				135.81	135.848	130.855	125.956	123.05	139.711		124.817	121.722	134.916	132.859	126.363	137.745
325	118.005	121.544	124.416	139.47	131.905	138.475	142.922				135.336	134.885	130.873	125.957	122.875	139.442		124.805	121.846	134.793	133.003	126.86	137.767
326	118.026	121.372	124.057	139.475	131.871	138.907	143.201				134.858	132.967	131.174	126.535	122.723	139.534		124.897	122.623	134.678	132.962	127.59	137.837
327	118.133	121.108	123.567	139.871	131.879	139.162	142.311				134.722	131.39	131.164	126.209	122.724	139.717		124.918	122.368	134.557	132.701	126.412	137.662
328	118.088	121.112	122.915	139.941	131.851	139.231	141.884				134.519	130.772	130.766	126.233	123.24	139.716		124.756	121.741	134.57	132.62	126.397	137.839
329	117.84	121.23	122.466	140.157	131.843	139.307	142.416				134.716	130.878	131.059	126.348	122.949	139.929		124.658	121.233	134.565	132.621	126.167	137.625
330	117.861	121.172	121.058	140.398	131.715	139.167	143.164				134.464	130.574	131.166	126.613	122.971	139.591		124.583	121.609	134.747	132.602	126.209	137.083
331	117.933	121.246	121.177	140.457	131.607	138.919	143.736				134.489	130.677	130.967	126.556	123.073	139.587		124.442	121.923	134.729	132.603	126.21	137.422
332	118.163	121.152	122.178	140.55	131.582	138.499	143.742				134.105	131.579	131.134	126.489	123.31	139.458		124.356	121.202	134.574	132.557	126.387	137.094
333	118.238	120.998	122.495	140.496	131.63	137.685	143.368				134.134	133.029	131.172	126.363	123.259	139.434		124.163	121.014	134.535	132.518	127.144	136.939
334	118.239	120.775	122.47	140.076	131.623	137.391	142.652				134.196	134.277	131.024	126.532	123.199	139.409		124.213	120.96	134.376	132.442	128.06	136.92
335	117.921	120.24	122.339	139.767	131.565	138.344	143.212				134.218	134.734	130.81	126.673	123.087	139.157		124.35	121.297	134.308	132.378	127.468	136.963
336	117.619	119.974	122.18	139.908	131.635	138.716	143.479				134.049	134.626	131.123	126.558	123.237	139.38		124.354	121.149	134.305	132.135	127.383	136.857
337	117.622	120.113	121.858	139.65	131.488	138.539	143.862				134.141	133.083	131.104	126.644	123.364	139.45		124.285	120.638	134.276	132.143	127.725	136.836
338	117.817	120.448	122.073	139.774	131.496	138.37	144.218				134.421	131.088	131.057	126.871	123.261	139.434		124.135	120.627	134.315	132.184	128.627	137.381
339	117.501	120.749	121.707	139.571	131.415	139.204	144.764				134.607	130.298	131.132	127.288	123.337	139.356		123.962	120.669	134.371	132.163	129.838	137.313
340	116.889	120.587	119.849	139.238	131.49	140.018	145.41				134.732	130.412	130.841	127.281	123.54	138.955		123.8	121.173	134.512	132.218	129.619	136.377
341	116.929	120.321	118.595	139.109	131.502	138.447	145.077				134.694	130.308	130.267	126.951	123.913	139.01		123.581	121.364	134.478	132.193	128.123	136.131
342	117.296	120.244	119.077	139.268	131.541	138.013	144.287				134.815	129.98	130.099	126.335	123.906	139.069		123.518	120.694	134.422	132.142	126.034	136.173
343	117.352	120.194	120.872	139.132	131.427	138.952	143.372				134.602	130.345	130.138	125.799	123.611	139.189		123.479	119.963	134.323	132.135	125.867	136.35
344	117.311	119.892	121.182	139.107	131.4	138.136	143.907				134.619	131.657	129.667	126.314	123.061	139.368		123.585	119.512	134.143	132.013	125.788	136.851
345	117.189	119.763	121.104	138.923	131.363	137.274	144.416				134.384	133.264	129.382	126.335	122.584	139.104		123.686	119.1	134.168	131.869	126.339	137.274
346	117.225	119.881	121.263	138.826	131.33	137.069	143.445				134.167	134.301	129.649	126.516	123.043	139.244		123.662	119.512	134.115	131.971	127.378	137.555
347	117.121	119.788	121.725	139.396	131.237	137.455	143.095				134.066	134.639	129.792	126.847	123.061	139.547		123.636	118.796	134.162	132.129	127.134	136.754
348	116.979	119.768	121.262	139.579	131.274	138.079	143.608				134.093	133.911	129.487	126.962	123.223	138.513		123.483	119.016	134.201	131.988	126.862	136.097
349	116.974	119.867	120.975	140.115	131.288	138.248	144.37				134.075	132.275	129.254	126.719	123.519	138.586		123.409	119.501	134.155	131.801	126.993	134.834
350	116.932	120.055	121.331	140.513	131.278	138.36	145.304				134.044	130.926	129.042	126.564	123.621	138.427		123.228	119.203	134.088	132.305	127.159	135.054
351	116.911	119.95	121.38	140.705	131.216	139.059	146.053				133.967	130.271	128.555	126.717	123.404	138.751		123.251	119.347	133.955	132.118	127.308	135.288
352	116.824	120.076	121.14	140.274	131.243	139.51	145.786				134.254	129.971	128.377	126.64	123.266	138.575		123.171	119.419	133.861	131.799	127.504	135.153
353	116.325	119.938	120.746	139.213	131.168	139.025	144.838				134.061	129.562	128.305	127.002	123.403	138.657		123.163	119.625	133.834	131.62	127.666	135.795
354	115.746	119.766	120.358	138.886	131.171	139.083	143.94				134.064	129.56	127.88	127.657	123.334	138.649		123.254	119.389	133.803	131.711	128.272	135.739
355	115.769	119.714	120.033	138.631	131.104	139.548	143.937				133.896	130.444	127.562	126.815	123.657	138.417		123.23	119.346	133.877	131.721	128.686	135.274
356	115.976	119.799	119.476	139.085	131.053	139.423	144.128				133.953	131.791	127.392	126.401	124.242	138.466		123.283	118.809	134.022	131.467	129.123	134.378
357	116.197	119.687	119.603	139.139	131.066	139.522	144.207				133.931	133.16	127.466	125.989	123.49	138.304		123.115	118.505	134.133	131.662	129.477	134.311
358	116.262	119.562	119.871	139.545	130.974	139.834	144.494				133.753	133.947	127.424	125.691	123.12	138.585		123.136	118.721	134.057	131.474	129.034	134.148
359	116.107	119.43	119.943	139.351	130.961	140.534	145.171				133.912	134.092	127.527	126.38	122.753	138.487		123.137	118.98	134.023	131.321	128.865	134.73
360	115.961	119.309	120.179	139.687	130.876	140.443	145.872				134.081	132.575	127.537	126.641	122.487	138.438		123.182	118.407	133.911	131.353	128.864	135.444
361	115.872	119.15	120.888	139.683	130.887	139.165	145.97				134.173	130.921	127.324	126.516	123.102	138.466		123.141	118.01	133.877	131.293	128.605	135.621
362	115.636	119.094	120.294	139.542	130.867	138.815	146.238				134.275	130.166	127.561	126.281	123.335	138.321		123.188	117.732	133.879	131.496	128.867	135.204
363	115.555	119.039	119.2	139.167	130.903	138.943	146.219				134.143	129.991	126.964	125.738	123.223	138.388		123.202	117.784	133.976	131.388	128.608	135.201
364	115.599	118.957	118.447	138.474	130.871	139.34	145.997				133.811	129.876	127.097	125.677	123.013	138.169		123.145	117.885	133.968	131.173	128.578	135.134
365	115.547	118.915	118.226	138.143	130.89	138.779	146.217				133.594	129.389	126.876	125.921	122.529	138.25		123.025	117.457	133.953	131.117	128.739	135.552
366	115.688	118.938	118.965	138.376	130.774	138.739	146.679				133.57	129.497	127.225	125.97	122.475	138.446		122.647	117.496	133.917	130.848	128.676	135.657
367	115.579	118.817	118.899	138.697	130.449	138.777	146.821				133.76	130.589	127.112	126.106	122.693	138.288		122.849	117.682	133.901	130.786	129.101	135.917
368	115.178	118.641	118.817	139.013	130.376	139.161	146.855				133.693	131.708	126.894	125.636	122.736	138.39		122.625	117.324	133.736	130.758	129.25	136.532
369	115.002	118.29	118.486	139.405	130.499	138.908	146.559				133.702	132.63	126.604	125.137	122.858	138.056		122.646	117.822	133.742	130.696	128.966	136.07
370	115.101	118.276	118.324	139.77	130.558	139.269	146.142				133.459	133.334	126.939	125.113	122.438	138.023		122.589	118.39	133.629	130.656	128.151	134.986
371	115.334	118.29	119.38	140.089	130.682	139.262	145.903				133.448	133.092	126.642	125.337	121.993	138.037		122.64	118.117	133.528	130.609	127.37	134.786
372	115.411	118.322	119.26	139.852	130.678	139.684	146.076				133.255	131.564	126.213	125.975	121.972	137.988		122.562	117.829	133.623	130.497	127.394	135.033
373	115.019	118.234	117.62	139.189	130.649	139.673	146.573				133.23	129.46	126.339	124.978	122.171	138.104		122.467	117.642	133.662	130.448	128.035	135.464
374	114.29	118.076	118.01	138.77	130.684	139.403	146.583				132.946	128.214	126.014	124.623	122.74	138.123		122.252	117.47	133.781	130.35	128	136.059
375	113.828	118.092	118.563	138.547	130.619	139.051	145.797				132.896	128.338	125.889	125.111	121.85	138.087		122.011	117.628	133.756	130.365	127.179	135.896
376	113.87	118.272	119.01	138.43	130.441	138.982	145.468				132.745	128.135	125.489	125.31	121.534	138.054		121.824	117.957	133.943	130.283	127.011	135.146
377	113.878	118.368	118.931	138.761	130.423	138.79	144.999				132.623	128.026	125.758	125.382	121.97	138.064		121.577	117.307	133.627	130.366	127.54	134.173
378	114.069	118.199	116.591	138.704	130.41	138.656	144.946				132.774	128.481	125.567	125.265	122.147	138.024		121.468	117.189	133.61	130.369	127.872	134.169
379	114.01	118.052	114.816	138.933	130.405	138.885	145.45				132.886	129.502	125.292	124.65	122.211	137.719		121.446	116.933	133.471	130.292	127.951	134.139
380	114.097	117.937	114.431	139.179	130.294	138.449	146.051				132.894	129.986	125.626	124.331	122.107	137.769		121.44	116.477	133.396	130.296	128.667	134.327
381	114.319	117.8	115.243	139.345	130.344	137.943	146.166				132.976	131.056	125.959	124.644	121.558	137.878		121.4	116.271	133.464	130.169	128.825	134.898
382	114.73	117.913	115.43	139.251	130.339	138.723	145.912				132.793	131.525	126.019	124.966	121.273	137.989		121.351	116.553	133.485	130.057	128.936	135.564
383	114.898	117.931	116.293	138.688	130.363	139.038	145.688				132.77	130.83	125.997	125.091	121.553	138.098		121.246	116.164	133.432	130.064	127.928	136.084
384	114.838	118.093	116.07	138.181	130.32	139.077	144.979				132.88	129.188	126.461	125.041	121.84	137.582		121.252	116.089	133.358	130.12	127.219	136.065
385	114.736	117.847	117.46	137.717	130.287	138.866	144.338				133.02	127.683	126.431	124.877	121.951	137.604		121.115	116.584	133.221	130.054	127.053	135.488
386	114.716	117.548	118.987	137.771	130.23	138.904	143.389				132.901	127.141	126.11	124.496	121.907	137.412		121.12	116.803	133.062	129.976	127.785	134.787
387	114.827	117.128	120.371	137.956	130.175	139.487	143.324				132.826	125.9	126.045	124.761	121.761	137.536		121.452	116.874	132.89	129.913	128.185	134.328
388	114.891	116.81	121.405	137.939	130.181	139.479	143.702				132.455	125.813	125.85	124.706	121.421	137.296		121.308	116.53	132.699	129.706	128.2	134.532
389	114.958	116.74	120.588	137.98	130.155	139.273	144.262				132.584	126.334	125.608	124.682	121.657	137.263		121.45	117.077	132.645	129.649	128.408	134.819
390	114.671	116.7	120.152	138.383	130.045	138.939	144.731				132.736	126.624	125.44	125.078	121.608	137.291		121.669	116.947	132.723	129.55	129.15	135.119
391	114.14	116.64	119.923	138.699	130.037	138.06	144.569				133.092	127.677	125.796	124.635	121.587	137.255		121.704	117.252	132.776	129.611	127.791	135.874
392	113.894	116.61	118.409	138.896	130.117	138.129	144.207				133.149	128.951	125.81	124.049	121.94	137.383		121.609	117.031	132.734	129.59	126.301	135.398
393	113.739	116.669	118.631	138.514	130.095	138.081	143.863				133.198	129.923	125.399	124.733	121.545	137.132		121.39	116.169	132.754	129.521	126.107	134.164
394	113.789	116.776	117.4	138.087	130.053	138.436	144				133.266	130.534	125.125	124.59	121.022	136.908		121.276	116.945	132.661	129.534	126.452	133.625
395	113.812	116.869	117.257	138.003	129.943	138.172	144.808				133.115	129.62	124.926	124.17	121.632	136.77		121.189	115.605	132.525	129.445	125.608	133.781
396	113.611	116.824	117.6	137.651	129.967	138.005	144.004				132.961	127.245	124.695	124.469	121.504	136.727		121.124	114.757	132.387	129.408	125.233	134.245
397	113.378	116.928	118.379	138.026	130	137.069	143.231				132.882	125.847	124.502	123.934	121.129	136.753		121.099	115.101	132.286	129.36	126.241	135.268
398	113.352	116.94	118.881	138.257	129.976	137.359	142.721				132.725	125.835	124.683	123.832	121.396	136.85		120.899	114.656	132.238	129.351	126.847	135.071
399	113.057	116.843	118.126	138.321	129.901	137.588	142.625				132.417	125.923	125.032	124.164	120.92	136.571		120.858	114.654	132.302	129.211	124.481	135.268
400	113.154	116.691	117.598	138.607	129.887	138.254	142.258				132.585	124.977	125.173	124.668	120.828	136.575		120.652	114.078	132.363	129.087	123.863	135.128
401	113.18	116.502	117.079	138.822	129.871	139.072	142.577				132.604	125.012	125.05	124.425	121.124	136.579		120.52	113.94	132.324	129.094	123.399	134.602
402	113.036	116.31	117.013	139.182	129.831	138.745	143.048				132.554	125.49	124.575	123.596	121.574	136.694		120.335	113.955	132.243	129.019	123.403	133.936
403	113.094	116.447	117.05	138.84	129.835	138.979	143.104				132.723	126.825	123.901	122.933	121.358	136.459		120.232	114.086	132.133	128.943	124.394	134.034
404	113.058	116.564	117.027	138.221	129.697	139.061	143.403				132.915	128.298	123.703	122.565	120.617	136.33		120.09	114.759	131.959	128.812	125.013	134.183
405	113.07	116.483	117.814	137.399	129.567	139.293	143.578				133.187	129.148	123.938	122.498	120.025	136.508		120.063	115.213	131.839	128.776	124.233	134.215
406	113.187	116.352	118.157	137.363	129.546	138.689	143.288				133.282	129.282	123.99	122.977	119.698	136.547		120.107	114.504	131.942	128.833	123.893	134.709
407	113.258	116.264	117.888	137.574	129.518	139.304	143.29				133.52	128.23	123.899	123.691	119.637	136.43		120.165	113.48	131.879	129.283	123.869	134.417
408	113.013	116.452	117.619	137.698	129.5	139.471	142.555				133.575	126.388	124.048	122.365	120.065	136.191		120.17	113.193	131.923	129.115	123.44	133.175
409	112.938	116.308	117.32	137.758	129.492	139.485	142.219				133.466	125.596	124.137	122.141	120.703	136.354		120.053	113.984	131.993	128.599	122.543	132.218
410	112.867	116.259	115.42	138.166	129.435	138.897	142.926				133.293	125.604	124.142	121.824	119.519	136.357		120.088	113.672	132.006	128.621	122.809	131.975
411	112.91	116.353	114.647	138.545	129.456	138.643	143.851				133.046	125.168	123.827	121.477	119.319	136.091		120.068	113.258	132.091	128.425	123.287	132.455
412	112.802	116.067	115.478	138.595	129.473	139.073	143.833				133.103	124.555	124.063	121.916	119.037	136.2		119.979	113.249	132.031	128.405	123.605	133.47
413	112.528	115.957	115.839	138.055	129.499	139.01	143.629				133.321	124.669	124.384	122.086	118.727	136.176		120.053	113.052	131.959	128.345	124.565	134.021
414	112.229	115.91	116.178	137.521	129.504	138.845	143.536				133.355	125.71	124.447	121.653	119.118	136.343		120.053	113.354	131.91	128.363	124.362	134.84
415	112.284	116.048	116.261	137.004	129.481	138.562	143.684				133.511	127.192	124.49	121.87	119.27	135.646		120.081	113.189	131.909	128.268	123.513	134.611
416	112.332	115.974	116.292	137.059	129.493	137.887	143.831				133.727	128.311	124.631	122.371	118.884	135.613		120.22	113.341	131.989	128.307	123.849	134.242
417	112.322	116.015	117.062	137.228	129.401	137.562	144.023				133.89	129.074	124.569	121.635	119.077	135.229		120.218	113.607	132.084	128.268	125.255	133.852
418	111.932	115.871	117.28	137.365	129.414	137.535	144.709				133.786	129.3	123.99	121.028	119.524	134.838		120.195	113.144	132.167	128.153	124.607	133.545
419	111.605	115.822	116.402	137.638	129.343	137.698	145.733				133.95	127.159	124.26	120.739	118.868	134.381		120.13	112.818	132.214	128.055	123.926	133.805
420	111.385	115.846	116.096	137.936	129.227	137.796	145.647				134.191	125.039	124.491	121.1	118.326	134.066		119.98	113.043	132.233	128.059	124.061	134.312
421	111.49	115.782	115.588	138.251	129.241	138.067	144.593				134.077	124.329	124.273	121.653	118.068	133.659		119.843	113.093	132.21	128.147	124.641	134.778
422	111.476	115.743	115.644	138.479	129.178	138.166	143.821				133.926	124.373	124.612	121.434	118.39	133.965		119.85	112.924	132.104	127.914	124.778	135.487
423	111.772	115.988	115.291	138.193	129.04	137.605	143.554				133.453	124.384	124.701	121.534	118.884	133.596		119.827	112.645	132.017	127.796	124.519	135.081
424	111.976	116.113	115.882	137.547	129.045	138.303	143.771				133.184	124.031	124.608	122.152	118.688	133.938		119.874	112.669	132.012	127.847	124.494	134.792
425	111.751	116.15	115.895	136.986	129.031	139.082	144.144				133.032	124.287	124.115	122.705	118.778	133.944		119.879	112.949	132.036	127.865	124.749	134.329
426	111.409	115.993	115.734	136.786	129.115	138.934	145.048				133.151	125.406	124.205	121.79	119.329	134.001		119.858	113.158	132.385	127.676	125.012	134.009
427	111.192	115.83	116.067	136.909	129.059	138.807	145.745				132.951	127.139	124.5	121.3	119.823	133.926		119.837	113.397	132.328	127.6	125.303	133.6
428	111.311	115.668	115.801	137.15	128.767	138.49	145.859				133.138	128.337	124.016	121.32	119.006	133.688		119.82	113.42	132.214	127.671	125.894	134.017
429	111.236	115.567	115.206	137.427	128.783	138.734	145.982				133.28	129.107	123.968	121.334	118.569	134.069		119.677	112.867	132.413	127.744	125.66	134.5
430	111.153	115.308	114.542	137.761	128.862	138.191	145.533				133.392	128.721	123.426	121.263	118.587	134.162		119.545	112.189	132.201	127.684	125.852	134.108
431	110.979	115.09	114.245	137.92	128.88	137.359	144.758				133.143	126.976	122.733	121.352	118.599	134.335		119.499	111.916	132.089	127.687	125.954	133.221
432	110.902	114.986	114.345	138.17	128.884	137.178	144.038				133.168	125.398	122.58	121.572	118.535	134.264		119.484	111.853	132.194	127.709	125.418	133.034
433	110.915	114.689	114.537	137.976	128.731	137.607	144.086				133.077	124.833	122.853	121.751	118.615	134.182		119.554	111.681	132.059	127.59	125.223	133.026
434	110.826	114.461	114.469	137.574	128.741	137.402	144.553				132.776	124.854	123.077	122.291	118.811	134.206		119.654	112.168	131.972	127.413	125.22	133.193
435	111	114.62	114.741	137.046	128.783	137.345	144.303				132.647	123.501	123.14	122.6	118.971	134.116		119.609	112.568	131.978	127.407	125.558	133.678
436	110.809	114.75	114.787	136.738	128.725	137.671	143.68				132.303	122.568	123.52	122.541	119.453	134.304		119.57	112.381	131.977	127.402	126.449	133.776
437	110.618	114.561	114.566	136.48	128.61	138.193	143.483				131.977	122.852	123.663	121.976	119.729	134.161		119.442	112.259	132.05	127.257	126.471	134.273
438	110.593	114.562	113.371	136.714	128.681	138.005	142.054				131.592	123.978	123.359	121.015	119.676	134.145		119.429	111.743	132.135	127.195	126.01	133.581
439	110.663	114.356	112.754	136.856	128.579	138.037	140.631				131.609	125.578	123.359	120.588	119.172	134.282		119.282	111.422	131.966	127.236	126.961	133.014
440	110.596	114.246	113.193	137.2	128.555	137.865	139.123				131.734	126.457	123.584	120.242	118.314	134.222		119.314	111.538	131.846	127.163	126.052	132.919
441	110.45	114.083	113.894	137.362	128.532	137.214	139.485				131.927	126.651	123.632	120.475	117.934	134.257		119.349	111.656	131.75	127.107	125.016	132.884
442	110.453	114.046	114.204	137.787	128.502	136.76	140.471				132.019	126.047	123.633	120.863	117.624	134.115		119.573	111.842	131.682	127.069	124.959	132.875
443	110.479	113.96	113.979	137.739	128.5	136.805	141.602				132.54	124.758	122.129	121.197	117.833	134.127		119.511	111.837	131.705	126.82	125.324	133.348
444	110.456	114.04	113.588	137.084	128.374	137.155	142.254				132.723	123.751	122.052	121.821	118.179	134.206		119.612	111.653	131.738	126.86	125.258	133.805
445	110.343	114.097	114.117	136.442	128.529	137.019	140.695				132.79	122.562	121.564	121.841	118.477	134.345		119.564	111.826	131.723	126.813	124.536	134.106
446	110.272	113.847	114.211	136.35	128.436	137.111	139.979				132.885	121.424	120.829	121.167	119.034	134.547		119.408	112.338	131.671	126.933	124.252	133.79
447	110.443	113.939	113.18	136.409	128.383	137.614	139.777				132.588	120.763	120.721	120.968	119.052	134.268		119.251	113.066	131.387	126.788	124.562	133.771
448	109.965	114.061	113.757	136.676	128.316	137.335	139.288				132.597	120.828	120.856	120.874	118.45	134.388		119.199	110.718	131.299	126.758	123.584	132.564
449	109.595	114.061	113.962	136.648	128.262	137.27	138.911				132.505	121.112	121.382	120.627	118.273	134.384		119.17	110.535	131.316	126.702	123.533	131.578
450	109.113	114.005	113.598	136.825	128.224	137.174	139.56				132.491	122.247	121.575	120.769	118.188	134.218		119.115	111.129	130.931	126.482	123.735	132.068
451	109.032	113.866	113.344	137.187	128.075	136.762	140.277				132.377	123.16	121.314	120.229	117.968	134.04		118.977	110.278	131.112	126.432	124.738	132.623
452	109.417	113.706	113.129	137.537	128.03	136.798	140.616				132.561	124.223	121.021	120.592	118.095	133.876		118.925	110.399	131.072	126.52	125.3	133.427
453	109.943	113.754	113.792	137.505	128.017	137.032	140.838				132.61	124.563	120.698	120.6	117.613	134.171		118.863	109.761	131.085	126.464	124.335	133.144
454	110.055	113.526	113.801	137.29	127.91	136.94	141.324				132.75	123.607	120.608	119.727	117.937	134.205		118.739	109.223	131.016	126.454	124.143	132.801
455	109.842	113.486	112.707	136.635	127.807	137.285	140.669				132.7	122.056	120.857	119.819	117.944	134.081		118.595	109.817	130.937	126.502	123.793	132.989
456	109.824	113.317	113.189	136.236	127.89	137.032	138.825				132.613	121.041	120.785	120.059	117.165	133.852		118.497	108.946	130.674	126.369	123.318	133.126
457	109.575	113.064	112.893	136.28	127.975	136.951	139.169				132.571	120.549	120.456	119.529	117.247	133.78		118.419	109.376	130.476	126.347	123.673	133.316
458	109.619	113.123	112.431	136.495	127.947	137.204	140.078				132.515	120.677	120.341	119.258	117.461	133.842		118.453	109.418	130.338	126.19	124.187	133.618
459	109.704	113.201	112.584	136.558	127.921	137.526	140.756				132.218	120.487	119.747	119.3	116.989	133.421		118.473	109.528	130.17	126.3	124.008	133.916
460	109.591	113.233	113.034	136.764	127.831	137.356	141.733				132.23	120.086	119.542	119.805	116.746	133.35		118.508	110.034	130.192	126.342	123.251	134.139
461	109.437	113.254	113.083	137.04	127.756	136.818	141.83				132.236	120.775	119.816	119.384	116.784	133.411		118.653	110.114	130.133	126.208	123.665	133.613
462	109.321	113.26	112.46	137.368	127.494	136.158	140.745				132.529	122.106	120.132	119.517	117.235	133.526		118.595	109.725	130.094	126.14	123.533	133.253
463	109.302	113.107	112.041	137.564	127.608	136.118	140.464				132.865	123.251	120.256	119.648	116.859	133.627		118.73	109.532	129.964	126.011	123.772	133.119
464	109.341	113.245	112.718	137.373	127.548	135.768	140.996				132.724	123.655	120.412	119.715	116.977	133.403		118.743	109.337	129.921	125.981	124.196	132.784
465	109.297	113.234	112.588	136.948	127.623	135.814	141.651				132.993	124.394	119.818	120.52	117.094	133.553		118.905	109.426	129.762	125.938	124.644	132.248
466	109.155	112.949	112.131	136.12	127.577	136.074	142.012				132.736	123.486	119.33	120.373	117.155	133.481		118.746	109.604	129.6	125.891	124.496	132.3
467	109.125	112.712	111.706	135.782	127.567	136.208	142.177				132.816	121.71	119.324	120.382	117.873	133.303		118.853	109.735	129.42	125.793	124.107	132.794
468	108.937	112.477	111.568	136.181	127.496	135.949	142.237				132.901	120.76	119.678	120.623	117.741	133.431		119.029	109.442	129.316	125.668	124.556	133.338
469	108.865	112.479	111.824	136.54	127.427	136.301	141.255				132.817	120.477	119.66	119.842	117.749	133.454		119.109	108.966	129.267	125.558	124.573	132.109
470	108.696	112.624	112.335	136.651	127.391	136.445	141.316				132.709	120.138	119.484	119.578	117.964	133.677		119.118	108.927	129.307	125.396	124.811	132.481
471	108.595	112.479	112.824	136.476	127.313	136.768	140.437				132.673	119.573	119.459	119.702	117.268	133.421		119.018	108.874	129.346	125.23	125.17	131.817
472	108.343	112.279	112.484	136.385	127.233	136.834	140.15				132.609	119.446	119.263	119.848	117.032	133.31		118.927	108.838	129.22	125.194	125.226	131.365
473	108.096	112.232	112.53	136.544	127.246	136.732	140.538				132.588	120.107	119.101	120.368	117.142	133.295		118.7	109.072	129.203	125.115	126.117	131.525
474	107.782	112.125	112.81	136.732	127.212	137.147	140.635				132.497	121.216	119.285	120.44	117.273	133.241		118.626	109.253	129.162	125.153	125.654	131.837
475	107.811	112.225	112.593	136.377	127.139	137.905	141.388				132.426	122.519	119.479	120.658	117.737	133.289		118.489	108.8	129.139	125.084	124.307	132.582
476	107.91	112.394	111.515	136.183	127.094	137.938	141.214				132.081	123.675	119.274	120.88	117.801	133.015		118.451	108.696	129.049	125.012	124.186	131.919
477	108.151	112.52	110.76	136.018	127.076	137.658	139.567				131.927	124.469	119.132	120.632	117.996	133.191		118.489	109.035	129.108	124.898	123.606	131.282
478	108.538	112.517	110.36	136.084	127.066	137.758	139.418				131.792	123.589	119.648	120.224	118.194	133.315		118.405	109.585	129.438	124.773	123.108	131.563
479	108.572	112.506	110.469	136.232	126.974	137.94	139.141				131.942	121.732	119.405	120.005	117.972	133.469		118.332	109.658	129.696	124.751	124.258	131.999
480	108.451	112.661	111.32	136.437	126.724	136.961	139.19				132.207	120.153	119.705	120.286	117.609	133.516		118.115	109.439	129.608	124.686	126.156	132.183
481	108.408	112.63	111.291	136.521	126.877	136.824	138.203				131.999	119.255	119.455	120.601	117.413	133.174		118.001	109.203	129.661	124.641	125.07	132.311
482	108.28	112.505	111.421	136.643	126.938	136.994	137.77				132.038	119.53	118.026	120.31	117.664	133.273		117.695	108.374	129.625	124.662	122.119	132.222
483	108.317	112.448	111.442	136.695	126.929	136.461	138.434				132.176	119.81	117.478	119.582	117.945	133.372		117.587	108.896	129.54	124.662	122.569	132.556
484	108.362	112.507	111.002	136.726	126.931	136.546	139.443				132.389	119.913	117.18	119.481	117.685	133.291		117.453	109.598	129.463	124.664	123.306	131.519
485	108.266	112.697	110.531	136.469	126.813	136.203	139.914				132.432	120.416	117.161	119.254	117.035	133.445		117.436	109.339	129.415	124.626	121.362	131.02
486	108.099	112.51	110.425	136.064	126.768	135.852	139.688				132.818	121.649	116.689	119.154	116.946	133.173		117.484	109.309	129.526	124.508	121.24	130.709
487	108.052	112.24	111.142	135.616	126.724	135.505	138.986				132.554	122.938	117.008	119.348	116.743	133.261		117.461	108.778	129.513	124.422	120.701	130.89
488	107.899	111.959	112.05	135.455	126.667	135.895	138.958				132.461	124.076	116.921	118.847	116.653	133.083		117.52	108.364	129.51	124.36	119.736	131.198
489	107.664	111.578	112.312	135.69	126.703	136.001	139.285				132.341	124.525	116.401	118.898	116.827	132.995		117.505	108.486	129.315	124.362	119.15	131.574
490	107.668	111.498	112.031	135.843	126.669	136.018	139.727				132.078	123.978	115.085	118.632	116.38	132.898		117.472	108.009	129.284	124.458	119.722	132.028
491	107.773	111.609	112.238	135.81	126.545	136.022	140.42				131.972	122.428	115.981	118.372	116.425	132.875		117.386	107.736	129.247	124.504	118.401	132.302
492	107.722	111.738	112.731	135.587	126.489	136.294	139.252				131.839	121.1	116.507	118.683	116.188	133.126		117.318	107.671	129.11	124.261	117.23	132.036
493	107.787	111.706	112.886	135.899	126.459	136.505	138.226				131.734	120.321	116.031	119.542	115.956	132.958		117.35	108.079	129.174	124.146	116.667	131.458
494	107.704	111.657	112.07	136.22	126.43	136.221	138.638				131.97	120.156	116.151	119.431	116.233	132.916		117.495	108.35	128.985	124.142	116.828	131.485
495	107.567	111.691	110.8	136.461	126.42	136.469	139.016				131.899	120.06	115.851	118.255	117	132.976		117.705	108.189	128.685	124.025	116.866	131.89
496	107.369	111.576	109.984	136.006	126.506	136.722	139.638				131.968	119.917	116.05	118.539	116.901	132.86		117.828	108.629	128.885	123.949	117.767	131.988
497	106.893	111.462	109.95	135.489	126.401	135.44	139.687				132.131	120.448	115.85	119.949	115.851	132.926		117.713	108.844	128.787	124.057	118.053	131.766
498	106.657	111.376	109.947	134.911	126.199	135.223	139.41				132.202	121.564	115.813	117.999	116.105	132.811		117.827	108.589	128.485	124.093	118.721	132.047
499	106.781	111.163	109.118	135.111	126.158	135.896	138.483				132.161	122.469	115.977	117.686	117.363	132.947		117.771	109.064	128.251	123.944	119.435	131.405
500	107.078	110.934	109.787	135.532	126.247	135.742	138.15				131.951	123.353	115.913	115.864	115.623	132.819		117.657	109.159	128.061	123.893	120.665	130.832
501	107.345	111.016	110.164	135.648	126.341	136.465	138.621				132.119	123.485	115.569	116.432	115.344	132.868		117.492	109.261	127.702	123.866	120.51	130.708
502	107.202	110.929	110.446	136.032	126.274	136.886	139.197				131.9	122.802	115.611	115.485	113.718	132.937		117.482	109.275	127.457	123.749	119.836	130.794
503	106.966	111.063	110.87	136.476	126.263	136.831	139.442				131.893	121.621	115.874	115.22	114.225	132.784		117.449	109.404	127.286	123.559	119.88	130.752
504	106.897	111.14	111.043	136.594	126.249	136.203	139.73				132.042	120.555	115.91	115.946	113.379	132.715		117.498	109.62	127.034	123.461	120.066	130.906
505	106.853	111.214	110.347	136.375	126.184	136.131	140.041				132.136	120.183	115.697	115.494	113.143	132.52		117.483	109.516	126.863	123.387	120.774	131.487
506	106.584	111.028	109.45	135.972	126.093	135.835	140.426				132.194	120.232	115.407	114.664	113.791	132.471		117.459	109.665	126.821	123.38	121.143	131.986
507	106.469	110.906	108.437	135.352	125.675	136.278	140.183				131.924	120.128	115.51	115.641	113.388	132.456		117.367	109.825	126.745	123.549	120.688	131.432
508	106.574	110.716	109.136	134.963	125.739	136.379	139.922				131.86	119.996	115.233	115.229	112.647	132.53		117.248	109.985	126.499	123.449	120.977	131.242
509	106.492	110.353	109.575	134.924	125.973	135.5	139.817				132.11	120.112	115.228	115.107	113.519	132.724		117.308	110.08	126.393	123.329	120.717	131.1
510	106.474	110.109	109.932	135.138	126.132	135.107	139.809				131.911	121.03	114.986	114.977	113.151	132.459		117.254	110.319	126.248	123.401	120.987	130.994
511	106.561	110.062	110.51	135.365	126.117	134.921	139.773				132.071	122.292	114.249	113.814	113.042	132.402		117.254	110.28	126.127	123.378	119.976	131.196
512	106.729	110.104	110.369	135.619	126.105	135.217	139.852				132.002	123.427	114.099	114.356	112.926	132.283		117.401	110.21	126.071	123.313	120.081	131.626
513	106.635	110.241	110.359	135.802	126.001	134.95	140.219				131.971	124.096	114.313	113.531	111.888	132.283		117.422	110.098	126.165	123.505	120.37	131.794
514	106.748	110.321	110.822	136.043	125.921	135.729	140.529				132.182	123.805	114.614	113.258	112.372	132.579		117.437	110.05	126.237	123.324	119.949	131.516
515	106.624	110.482	110.663	136.208	125.931	136.131	140.563				132.304	122.021	114.797	113.253	111.636	132.29		117.509	110.149	126.307	123.252	120.237	130.549
516	106.472	110.422	110.51	135.894	125.868	136.534	140.196				132.361	120.597	114.686	113.684	111.392	132.447		117.413	110.141	126.46	123.19	119.231	129.595
517	106.425	110.374	110.054	135.107	125.912	135.989	139.83				132.451	120.131	115.016	114.038	111.387	132.172		117.387	110.376	126.493	123.192	119.431	130.111
518	106.501	110.201	109.122	134.86	125.886	135.546	139.638				132.403	120.253	115.228	114.406	111.772	132.087		117.301	110.383	126.701	123.089	120.124	130.861
519	106.401	109.31	108.995	134.802	125.788	135.688	139.406				132.319	120.13	113.617	115.468	112.088	132.111		117.284	109.987	126.57	122.943	120.757	131.187
520	106.29	107.486	110.003	134.84	125.767	135.969	139.445				131.961	119.669	113.716	116.201	112.417	131.738		117.152	109.994	126.855	122.917	120.469	130.88
521	106.173	106.362	110.12	134.939	125.796	136.047	140.049				132.02	119.662	114.333	116.695	113.364	131.805		117.229	110.003	126.937	122.983	120.096	130.849
522	106.066	107.666	110.019	134.99	125.754	135.819	140.719				131.875	120.499	114.222	116.076	114.019	131.947		117.269	109.984	127.164	122.981	120.037	130.339
523	105.924	109.582	109.773	135.451	125.679	135.758	141.046				131.915	121.923	114.347	115.548	114.459	132.047		117.214	108.96	127.221	122.912	119.529	130.267
524	105.874	110.734	109.492	135.914	125.725	136.089	141.031				131.612	123.089	114.591	115.187	113.907	132.013		117.071	108.899	127.233	122.809	118.751	130.312
525	105.826	110.463	109.741	136.271	125.619	135.869	141.365				131.614	123.992	114.563	115.181	113.435	131.9		116.929	108.724	127.105	122.693	118.881	130.198
526	105.753	109.821	109.55	136.013	125.606	135.911	141.232				131.413	123.835	114.506	115.064	113.114	131.934		116.864	106.959	127.196	122.553	117.175	130.436
527	105.715	109.829	108.898	135.437	125.57	136.06	140.818				131.713	122.363	114.732	115.362	113.109	131.787		116.674	106.845	126.856	122.412	115.519	131.038
528	105.735	109.839	108.884	135.011	125.576	136.054	140.757				131.675	120.87	114.173	115.697	113.004	131.84		116.532	107.436	126.862	122.494	116.05	131.104
529	105.628	109.856	108.928	134.375	125.599	136.171	141.368				131.787	120.032	113.578	116.215	113.269	131.809		116.562	107.844	126.841	122.753	116.992	130.264
530	105.471	109.833	108.538	134.481	125.541	136.004	142.156				131.737	119.856	113.286	116.562	113.569	131.781		116.542	107.935	126.793	122.592	117.528	129.921
531	105.16	108.812	109.205	134.74	125.512	135.56	142.427				131.612	119.807	113.363	117.11	114.031	131.778		116.563	108.172	126.837	122.255	117.789	130.004
532	105.147	108.312	109.645	134.694	125.426	136.079	142.363				131.447	119.465	113.657	117.369	114.341	131.642		116.456	107.764	126.912	122.2	118.433	130.486
533	105.16	108.57	109.123	134.857	125.374	136.682	142.417				131.327	119.742	113.341	117.613	114.83	131.753		116.369	107.496	126.719	122.182	119.109	130.922
534	105.188	108.314	108.517	135.014	125.39	137.123	142.249				131.113	120.761	113.141	115.522	115.061	131.452		116.238	108	126.557	122.07	119.287	131.223
535	105.11	106.329	107.309	135.437	125.316	137.01	142.394				131.019	122.079	113.226	114.788	115.279	131.399		116.132	107.109	126.276	122.062	119.786	130.662
536	104.969	105.966	107.822	135.554	125.137	136.832	142.623				130.933	123.106	113.18	115.392	113.413	131.523		116.033	106.941	126.004	122.157	120.43	129.882
537	104.984	107.108	108.398	135.038	125.127	136.263	142.75				130.938	123.782	113.233	115.685	112.757	131.333		115.928	107	125.763	122.047	120.998	129.252
538	105.144	107.899	108.229	134.412	125.191	136.463	143.299				131.126	123.525	113.627	116.223	113.297	131.316		115.939	106.972	125.508	122.002	120.172	127.912
539	105.228	108.287	107.811	134.105	125.13	136.997	143.456				131.179	122.112	114.084	116.142	113.558	131.172		115.935	107.381	125.429	121.859	119.531	127.071
540	105.079	109.287	108.19	134.079	125.23	137.311	142.588				131.079	120.35	114.193	116.448	114.038	131.425		116.092	107.403	125.368	121.724	119.605	128.005
541	104.948	109.575	108.586	134.284	125.12	136.66	141.939				130.851	119.118	114.486	116.924	113.966	131.341		116.076	107.338	125.254	121.664	119.861	129.053
542	104.846	109.195	109.077	134.556	125.151	136.333	141.704				130.633	119.129	114.65	117.151	114.239	131.366		115.943	107.373	125.205	121.605	120.126	129.878
543	104.724	109.444	108.713	134.657	125.013	136.532	141.958				130.52	119.551	114.406	116.784	114.664	131.408		115.91	107.638	125.097	121.696	120.501	130.649
544	104.825	109.849	107.729	134.492	124.907	136.928	142.071				130.677	119.021	114.063	115.954	114.866	131.203		115.773	107.846	124.885	121.836	120.351	129.851
545	104.841	110.391	107.715	134.534	124.908	136.579	142.058				130.72	118.546	114.386	115.529	114.538	131.353		115.714	108.026	124.832	121.474	120.421	128.307
546	104.984	110.264	107.353	134.7	124.887	136.114	141.432				130.863	119.752	114.758	115.452	113.798	131.308		115.712	108.028	124.781	121.845	120.353	127.433
547	104.766	109.939	107.585	134.545	124.787	135.922	141.388				130.864	121.38	114.649	116.111	113.419	131.325		115.687	108.23	124.817	121.454	120.336	127.115
548	104.5	109.796	108.224	133.862	124.671	135.887	141.8				130.893	122.595	114.819	117.023	113.35	131.198		115.72	108.381	124.898	121.504	120.587	127.809
549	104.127	109.588	108.39	133.251	124.863	135.397	141.968				131.219	123.487	114.991	115.677	113.939	131.035		115.769	108.4	124.955	121.563	120.324	128.282
550	103.844	109.162	107.85	133.32	124.953	134.594	142.871				131.103	123.589	114.91	116.106	114.752	131.152		115.889	108.036	124.978	121.478	120.36	128.502
551	103.781	108.604	107.311	133.726	124.937	134.091	144.045				131.09	122.285	114.047	116.135	113.55	131.003		115.861	108.087	125.114	121.545	121.055	129.254
552	103.746	108.342	107.127	134.284	124.751	134.244	143.185				130.958	120.688	113.822	115.212	113.933	130.998		115.812	107.911	125.117	121.522	121.322	128.204
553	103.693	108.338	107.358	134.456	124.73	135.018	142.983				130.806	119.862	113.571	116.479	113.96	130.878		115.727	107.897	125.028	121.336	121.043	127.928
554	103.666	108.584	107.383	134.692	124.726	135.587	142.532				130.67	119.661	112.4	115.209	113.136	130.856		115.572	106.009	124.958	121.189	121.291	127.743
555	103.719	108.967	106.886	135.139	124.632	136.511	142.277				130.678	119.724	112.933	113.671	114.266	130.976		115.593	105.444	124.917	121.088	121.713	127.669
556	103.814	109.213	106.551	135.42	124.629	136.566	141.689				130.456	118.047	112.964	112.892	113.133	130.809		115.547	106.082	125.121	120.898	121.62	127.758
557	103.897	109.225	107.261	135.684	124.461	136.334	141.447				130.466	118.229	111.509	113.103	111.761	131.063		115.589	105.777	125.258	120.749	121.261	127.866
558	103.857	109.193	107.696	135.262	124.455	136.334	141.004				130.662	117.133	110.664	113.154	111.066	130.613		115.621	105.429	125.321	120.668	120.731	128.195
559	103.949	108.856	107.983	134.692	124.488	136.238	140.615				130.474	118.178	110.209	113.605	111.254	130.51		115.582	105.713	125.371	120.643	120.65	128.337
560	103.959	108.727	107.383	134.361	124.514	136.334	140.204				130.602	120.141	110.428	114.066	111.3	130.55		115.525	105.749	125.395	120.621	121.151	127.665
561	103.873	108.588	106.008	134.098	124.544	136.381	140.412				130.445	120.795	110.43	114.289	111.702	130.573		115.41	105.967	125.378	120.867	121.237	127.529
562	103.738	108.611	105.346	134.313	124.598	136.064	141.017				130.525	121.182	110.227	114.211	112.114	130.684		115.328	105.535	125.295	121.629	121.369	127.689
563	103.57	108.413	104.715	134.343	124.575	135.942	140.684				130.532	120.136	110.896	114.595	112.312	130.49		115.306	105.385	125.158	120.572	121.484	128.067
564	103.4	108.299	106.268	134.668	124.492	135.881	140.783				130.622	117.949	110.896	114.576	112.243	130.641		115.279	105.37	125.26	120.507	121.515	128.029
565	103.521	108.054	107.368	134.828	124.444	136.162	141.198				130.371	116.522	110.384	113.805	112.585	130.587		115.342	105.294	125.286	120.507	122.105	127.678
566	103.625	107.869	106.329	135.078	124.468	136.811	141.437				130.339	116.518	110.425	113.965	112.569	130.617		115.468	105.37	125.388	120.641	122.496	128.188
567	103.553	107.821	105.965	135.171	124.449	137.223	140.315				130.118	116.797	110.573	114.53	111.88	130.639		115.563	105.464	125.376	120.526	121.423	127.833
568	103.437	107.671	106.69	134.683	124.365	137.172	139.671				130.048	116.618	110.588	115.235	112.023	130.428		115.497	105.684	125.452	120.482	121.884	127.745
569	103.359	107.465	107.282	133.988	124.366	137.018	140.495				130.121	116.279	110.597	115.856	112.527	130.533		115.469	105.2	125.395	120.038	121.483	127.46
570	103.526	107.146	106.39	133.369	124.361	136.346	140.165				130.208	116.719	110.542	115.726	113.156	130.426		115.372	105.198	125.329	119.834	120.869	127.53
571	103.398	107.076	106.174	133.407	124.301	136.196	139.6				130.035	117.792	110.419	115.707	113.71	130.718		115.342	105.473	125.169	119.727	119.064	127.823
572	103.354	107.069	106.689	133.746	124.24	135.846	139.677				129.945	118.874	110.713	115.605	113.594	130.608		115.344	105.487	125.266	119.78	119.371	128.598
573	103.438	107.085	106.797	134.094	124.307	135.952	139.231				129.845	119.83	110.883	115.468	113.578	130.52		115.428	105.342	125.368	119.508	119.787	129.177
574	103.183	107.242	106.499	134.171	124.218	135.878	139.877				129.749	120.276	110.173	115.654	113.486	130.359		115.421	104.876	125.501	119.714	119.388	129.422
575	103.085	107.361	106.099	134.432	124.194	135.438	139.717				130.036	119.511	110.106	115.225	113.364	129.94		115.408	104.488	125.463	119.686	118.7	128.717
576	103.043	107.258	105.6	134.493	124.173	134.596	139.335				130.217	117.812	110.442	115.477	113.53	130.18		115.377	104.56	125.455	119.553	118.05	128.337
577	103.166	107.01	106.531	134.576	124.114	135.054	139.939				130.562	116.484	110.128	115.694	113.147	130.234		115.363	104.65	125.498	119.274	118.657	127.805
578	103.101	106.903	107.24	134.456	123.958	135.594	139.537				130.595	116.234	109.402	115.438	113.372	130.02		115.221	104.869	125.372	119.207	118.89	127.775
579	103.137	106.811	106.648	134.058	123.954	135.24	139.53				130.616	116.322	108.97	115.081	113.566	130.005		115.226	105.406	125.241	119.067	117.665	128.092
580	103.009	106.633	106.321	133.726	123.994	135.461	139.741				130.28	115.998	108.76	114.885	113.338	129.655		115.129	105.637	125.138	118.912	117.569	128.755
581	102.965	106.396	106.264	133.36	123.982	135.306	140.674				130.242	115.787	108.885	115.046	113.019	129.431		115.042	105.308	125.056	119.104	118.17	129.336
582	102.987	106.266	106.369	133.594	123.974	135.237	139.769				130.102	116.262	109.101	115.195	112.844	129.103		115.123	105.511	125.043	118.963	118.873	128.813
583	102.93	106.24	105.662	133.704	123.878	135.136	138.337				130.192	117.162	109.329	114.856	112.987	129.149		115.158	105.95	125.107	118.914	118.503	128.28
584	102.895	106.063	105.816	133.689	123.871	135.138	138.506				130.354	118.253	109.686	114.638	113.121	129.176		115.26	106.161	125.076	118.819	118.689	127.868
585	103.113	106.148	105.509	133.649	123.91	134.564	139.184				130.438	119.269	110.011	114.828	112.818	128.883		115.238	106.427	125.097	118.633	118.842	127.186
586	103.224	106.017	105.608	134.013	123.899	133.805	140.039				130.176	120.042	109.609	114.937	112.624	128.991		115.399	106.19	125.14	118.55	119.059	127.276
587	103.257	105.979	104.968	134.518	123.902	133.495	140.32				130.316	119.921	108.879	114.749	112.793	128.619		115.127	104.635	125.183	118.513	119.641	127.486
588	103.118	105.863	104.678	134.746	123.879	133.524	140.51				130.224	118.477	108.723	114.78	112.891	128.69		115.113	104.745	125.034	118.618	120.243	128.387
589	102.973	105.753	104.773	134.617	123.707	132.514	140.788				130.432	117.1	109.085	115.012	112.722	128.894		114.993	104.521	125.084	118.556	120.472	128.933
590	102.829	105.625	103.63	134.164	123.683	132.865	140.127				130.276	116.259	109.414	115.34	112.75	128.909		114.928	104.615	125.345	118.845	119.675	128.452
591	102.739	105.617	103.876	133.768	123.518	133.09	139.658				130.24	115.946	109.848	115.81	112.958	128.804		114.987	104.728	125.347	118.644	120.467	127.914
592	102.509	105.689	104.741	133.508	123.481	133.963	140.089				130.163	115.88	109.442	114.611	113.25	128.693		115.005	105.47	125.347	118.623	121.653	127.263
593	102.315	105.777	104.933	133.599	123.514	134.588	140.394				130.012	115.61	108.593	112.995	113.67	128.867		114.959	105.548	125.44	118.662	120.191	127.406
594	102.223	105.674	104.841	133.532	123.572	134.064	140.337				130.024	115.785	108.793	112.34	112.599	128.877		114.895	105.342	125.386	118.246	118.19	127.401
595	101.958	105.594	104.989	133.835	123.57	134.079	139.636				130.033	116.798	108.94	112.284	111.157	129.119		114.778	105.273	125.347	118.022	114.571	127.691
596	101.755	105.739	106.124	133.832	123.559	134.13	138.811				129.884	118.111	109.223	112.221	110.573	128.976		114.64	105.023	125.15	118.07	113.576	128.437
597	101.897	105.634	106.014	134.18	123.54	134.33	139.745				129.769	119.202	108.576	112.503	110.523	128.952		114.492	105.005	125.028	118.191	112.407	128.075
598	102.013	105.597	105.72	134.22	123.514	134.318	138.137				129.851	120.175	108.534	112.967	110.467	128.864		114.328	104.985	124.879	118.213	113.356	127.213
599	101.844	105.739	105.74	134.08	123.555	134.453	138.146				129.957	120.204	108.847	113.273	110.718	128.78		114.281	104.877	124.794	118.04	112.816	126.851
600	101.846	105.678	105.654	133.523	123.517	134.166	137.755				130.201	118.936	108.806	113.13	111.133	128.967		114.348	104.886	124.771	117.929	113.064	126.354
601	101.662	105.404	105.009	133.123	123.401	134.149	137.173				130.453	117.389	108.658	113.451	111.406	128.782		114.394	105.078	124.656	117.938	112.573	126.553
602	101.565	105.351	103.809	132.637	123.466	134.318	137.19				130.473	116.551	109.198	113.804	111.278	128.861		114.358	104.987	124.659	117.88	112.17	127.329
603	101.419	105.457	103.228	132.689	123.472	134.382	137.54				130.334	116.446	108.219	113.61	111.565	129.016		114.375	104.605	124.586	117.916	111.805	127.791
604	101.387	105.509	104.232	132.901	123.482	133.607	137.798				130.208	116.621	108.232	113.307	111.879	129.06		114.295	104.045	124.459	118.014	111.655	128.022
605	101.31	105.258	104.831	133.167	123.41	134.446	137.533				130.117	115.237	108.67	113.476	111.706	129.032		114.178	104.291	124.383	118.175	111.704	127.385
606	101.381	105.285	104.305	133.291	123.387	134.436	138.533				130.072	114.025	108.18	114.285	111.436	128.738		114.059	104.55	124.496	118.364	112.395	127.188
607	101.432	105.046	104.479	133.811	123.302	134.502	137.201				129.841	114.852	108.315	114.333	111.587	128.744		113.972	104.349	124.402	118.191	112.989	127.14
608	101.21	104.809	103.176	133.935	123.252	134.821	136.062				129.532	115.838	108.306	114.928	112.309	128.725		113.931	103.812	124.47	117.985	113.189	127.205
609	101.292	104.525	103.906	133.94	123.226	134.276	136.062				129.646	116.208	108.826	115.209	112.352	128.744		113.986	103.708	124.589	117.948	113.009	126.971
610	101.4	104.487	104.139	133.296	123.126	134.109	136.747				129.287	116.386	108.984	113.83	112.882	128.766		114.038	103.66	124.751	117.846	112.307	126.932
611	101.4	104.49	103.359	132.897	123.157	133.852	137.327				129.302	116.843	108.02	113.649	113.133	128.767		114.005	103.73	124.775	118.319	112.177	127.676
612	101.35	104.322	104.001	132.598	123.186	133.294	137.21				129.279	115.683	108.093	113.858	111.903	128.897		113.935	103.818	124.695	118.145	112.938	127.704
613	101.227	104.556	104.719	132.528	123.149	133.096	136.673				129.322	114.502	107.682	113.214	111.741	128.746		113.84	104.195	124.675	117.862	113.547	126.873
614	101.084	104.784	104.981	132.7	123.062	132.835	136.585				129.44	113.502	107.346	112.051	111.927	128.747		113.69	104.476	124.653	117.853	113.953	126.751
615	101.127	104.626	105.316	132.776	123	132.756	136.783				129.607	113.017	107.231	111.461	111.353	128.624		113.587	104.515	124.406	117.57	114.496	126.593
616	100.924	104.413	105.546	133.033	122.899	132.956	136.645				129.62	113.059	107.522	111.957	110.315	128.639		113.676	104.976	124.308	117.785	114.39	126.012
617	100.889	104.352	105.54	133.083	122.872	133.328	137.117				129.697	113.151	108.114	112.333	109.788	128.796		113.621	104.636	124.359	117.596	113.681	126.023
618	100.739	104.429	104.884	133.468	122.883	133.703	136.634				129.668	112.976	108.263	112.814	110.231	128.657		113.659	103.534	124.304	117.939	113.371	126.487
619	100.513	104.398	104.203	133.745	122.834	133.653	136.522				129.722	113.222	107.336	111.839	110.567	128.797		113.719	103.742	124.507	117.342	115.171	127.415
620	100.566	104.611	103.984	133.855	122.815	128.673	136.078				129.685	114.481	107.122	111.65	110.996	128.574		113.731	103.615	124.484	117.42	116.362	127.349
621	100.635	104.588	103.725	133.062	122.798	129.767	136.297				129.488	115.875	107.329	111.294	110.126	128.577		113.804	103.199	124.436	117.404	113.694	126.337
622	100.664	104.387	103.582	132.243	122.753	124.751	137.026				129.311	116.751	107.529	111.189	109.958	128.558		113.752	102.906	124.159	117.151	111.771	125.513
623	100.683	104.222	104.014	131.672	122.765	124.958	136.591				129.065	117.453	107.882	111.601	109.64	128.54		113.69	103.342	124.084	117.074	110.323	125.267
624	100.688	104.159	104.012	131.844	122.758	130.216	136.055				128.77	117.088	108.242	111.703	109.546	128.64		113.648	103.723	123.958	116.888	110.477	125.599
625	100.552	103.959	103.629	131.978	122.737	135.48	136.298				128.777	115.697	108.165	112.308	109.914	128.471		113.647	103.258	123.872	117.184	111.022	126.329
626	100.674	103.916	102.868	131.562	122.71	137.286	136.244				129.274	114.253	107.859	111.887	110.004	128.649		113.716	103.132	123.834	117.002	112.134	126.432
627	100.665	103.763	103.005	131.791	122.657	136.146	136.519				129.39	113.475	108.243	111.566	110.544	128.421		113.798	103.502	123.753	117.014	112.874	126.624
628	100.411	103.811	103.062	132.471	122.578	135.41	136.956				129.408	113.284	108.398	110.382	110.168	128.459		113.87	103.426	123.683	116.977	112.508	126.206
629	100.201	103.868	103.047	133.038	122.62	135.359	137.388				129.223	112.829	108.262	110.663	109.882	128.501		113.91	103.605	123.675	117.181	112.562	125.695
630	99.9921	103.861	102.803	133.595	122.588	135.36	138.041				128.97	112.801	108.206	111.585	108.826	128.187		113.926	103.405	123.529	116.93	112.903	125.096
631	99.9936	103.649	101.101	132.983	122.537	135.867	136.825				128.682	113.246	108.368	110.74	109.077	128.107		113.906	102.789	123.349	116.799	113.435	125.12
632	100.123	103.527	100.425	132.459	122.485	135.755	135.04				128.362	114.311	108.352	110.838	109.9	128.092		113.815	102.991	123.211	116.607	113.871	125.239
633	99.9939	103.35	100.035	131.577	122.461	136.119	135.038				128.352	115.585	108.308	111.478	109.145	128.129		113.74	102.967	123.156	116.417	113.199	125.394
634	99.8155	103.319	100.357	130.653	122.429	136.126	135.721				128.793	116.692	109.129	110.963	109.233	128.008		113.736	103.017	123.129	116.401	112.655	125.701
635	99.7744	103.429	100.596	130.466	122.42	136.083	136.361				128.819	117.527	107.74	110.704	109.804	127.978		113.757	103.242	123.125	116.379	112.575	124.921
636	99.6787	103.509	101.713	130.663	122.408	136.129	137.003				129.18	117.452	106.797	111.703	109.344	127.997		114.057	103.299	123.325	116.375	112.193	123.515
637	99.7678	103.43	103.982	130.925	122.39	135.978	137.684				129.43	116.013	106.794	112.607	109.113	128.003		114.008	103.021	123.387	116.431	112.235	123.626
638	99.9178	103.229	104.471	131.833	122.308	135.02	138.438				129.12	113.778	107.458	111.651	110.004	127.919		113.91	102.912	123.293	116.278	112.798	124.332
639	100.03	103.168	103.853	132.475	122.334	133.819	138.979				129.297	113.053	107.641	111.273	110.811	127.496		114.082	103.085	123.275	116.148	113.406	124.37
640	100.027	103	103.573	132.975	122.302	133.069	138.692				129.292	113.176	106.901	111.238	109.959	127.62		113.899	103.103	123.203	116.058	113.96	124.269
641	100.018	102.983	102.82	133.255	122.366	132.552	138.913				129.347	112.687	106.771	110.495	109.621	127.737		113.802	103.177	123.116	115.992	114.153	124.68
642	100.155	103.139	101.721	132.641	122.311	132.139	138.665				129.196	112.327	106.589	110.834	109.59	127.809		113.892	103.285	123.048	116.037	114.183	125.389
643	100.128	102.909	102.047	131.988	122.216	132.095	138.474				129.062	112.434	106.766	110.82	108.927	127.942		113.776	103.414	122.972	115.966	114.278	125.067
644	100.017	102.45	102.261	131.969	122.217	132.241	138.762				128.929	112.862	106.774	111.273	109.229	127.706		113.701	103.468	122.945	115.844	114.136	125.003
645	99.9663	102.315	102.484	131.383	122.182	132.216	139.277				128.687	113.363	107.063	111.429	109.216	127.68		113.706	103.371	122.996	115.761	114.6	124.857
646	100.019	102.6	102.889	131.202	122.165	131.995	139.753				128.755	114.192	106.729	111.759	109.621	127.566		113.705	103.372	123.064	115.645	114.427	124.533
647	100.188	102.708	103.215	131.585	122.098	131.418	140.341				128.563	115.255	105.975	111.82	109.76	127.534		113.768	103.625	123.059	115.668	114.015	123.888
648	100.021	102.85	102.59	131.615	122.083	131.062	139.555				128.372	115.967	106.144	111.737	110.054	127.462		113.842	103.754	123.156	115.619	114.833	123.719
649	99.7808	103.007	102.198	131.575	122.075	130.722	138.87				128.203	115.255	106.377	111.726	110.109	127.432		113.696	103.81	122.896	115.779	114.752	123.904
650	99.5314	103.08	102.328	132.287	122.023	130.749	138.65				128.409	113.326	106.632	111.928	110.035	127.518		113.593	104.107	122.923	115.749	113.829	123.875
651	99.1922	103.013	102.502	132.587	122.069	130.669	139.113				128.814	112.776	106.466	111.548	110.025	127.458		113.51	103.874	122.889	115.635	114.157	123.763
652	99.1213	103.02	102.619	132.058	122.03	130.116	139.866				128.887	112.337	106.449	111.212	110.205	127.585		113.451	103.607	122.889	115.555	113.975	124.092
653	99.2206	102.83	102.338	131.482	122.018	129.937	140.03				128.944	111.95	106.62	111.344	109.866	127.394		113.472	103.481	123.192	115.391	113.389	124.207
654	99.3346	102.644	101.726	131.062	121.89	130.959	139.755				128.797	111.683	106.583	112.369	109.567	127.31		113.5	103.56	123.263	115.381	113.583	124.321
655	99.306	102.564	101.221	130.881	121.92	131.853	139.672				128.554	111.725	106.241	111.538	109.685	127.22		113.487	103.637	123.234	115.465	113.769	124.627
656	99.2627	102.735	102.063	130.974	121.811	131.819	139.655				128.776	112.29	106.041	110.879	110.599	127.207		113.442	103.908	123.19	115.189	114.18	124.977
657	99.2928	102.779	102.774	131.048	121.89	131.352	138.145				128.548	113.436	106.207	110.433	109.858	127.369		113.197	103.537	123.104	115.116	115.259	125.379
658	99.1907	102.699	102.372	131.264	121.882	131.308	137.977				128.656	114.514	106.19	110.344	109.269	127.171		113.122	102.909	123.037	115.269	114.366	124.355
659	99.0891	102.676	101.623	131.458	121.91	131.748	138.384				128.854	115.151	105.499	110.627	108.871	127.254		113.137	102.773	122.895	115.126	113.646	123.772
660	99.0136	102.642	100.576	131.693	121.917	132.089	139.29				128.799	115.135	105.434	110.9	108.791	127.276		112.805	102.711	122.838	115.004	113.789	123.26
661	98.8234	102.186	100.782	132.063	121.904	131.999	139.93				128.591	114.332	104.618	112.656	109.044	127.184		112.96	102.611	122.862	115.07	114.309	123.257
662	98.6203	101.535	101.136	132.274	121.792	131.605	140.352				128.392	112.819	105.09	111.634	109.288	127.168		112.926	102.894	122.88	115.247	115.234	122.876
663	98.6928	101.366	101.34	131.899	121.797	131.51	140.581				128.269	111.988	105.025	109.311	110.855	126.82		112.937	102.779	122.912	115.084	114.502	123.548
664	98.6154	101.367	101.816	131.573	121.804	130.87	140.579				128.175	111.805	105.227	108.981	109.943	126.944		112.878	102.841	122.89	114.84	113.793	124.327
665	98.7346	101.655	101.538	131.395	121.706	129.917	139.995				128.104	111.772	105.573	109.459	107.87	126.617		112.809	102.863	122.814	114.983	113.767	124.604
666	98.8035	102.093	101.443	131.339	121.637	130.259	139.167				128.433	111.505	105.812	110.121	107.576	126.688		112.583	102.661	122.805	115.157	113.653	123.961
667	98.8688	102.119	101.502	131.231	121.717	130.986	139.377				128.87	111.266	106.257	110.39	108.002	126.539		112.413	102.764	122.694	115.111	113.613	123.846
668	98.7035	102.15	101.163	131.17	121.698	131.995	139.695				128.717	111.877	106.053	110.479	108.593	126.402		112.293	102.949	122.662	115.263	113.858	123.714
669	98.5955	102.367	100.757	131.131	121.703	132.499	139.969				128.857	113.203	106.232	110.774	108.833	126.589		112.149	102.677	122.632	114.972	114.337	123.53
670	98.4268	102.209	100.537	131.381	121.744	132.985	139.448				128.705	114.31	105.9	111.081	108.913	126.438		112.168	102.562	122.725	114.862	114.764	123.647
671	98.1039	101.983	100.449	131.742	121.687	133.551	139.314				128.403	115.094	106.079	110.899	109.175	126.544		112.117	102.664	122.943	114.926	114.762	124.01
672	97.8865	101.803	100.448	131.738	121.702	133.322	139.835				128.548	115.309	105.657	110.501	109.449	126.348		112.083	102.925	122.784	114.84	114.644	124.103
673	97.8446	101.508	100.161	131.29	121.626	132.591	140.657				128.356	114.648	105.853	110.264	109.287	126.348		111.972	103.245	122.652	114.634	114.603	122.85
674	97.8824	101.201	100.678	130.966	121.665	132.372	141.285				128.274	113.29	106.535	110.326	108.932	126.277		111.934	102.812	122.558	114.518	114.779	122.805
675	98.0042	101.16	101.342	130.771	121.474	131.993	141.917				128.278	112.305	104.347	110.523	108.72	126.275		111.797	101.894	122.461	114.475	115.599	122.947
676	98.0748	101.386	101.984	130.5	121.579	131.33	142.073				128.363	111.924	104.061	110.618	108.776	126.393		111.658	101.448	122.317	114.686	115.093	123.141
677	98.2183	101.396	100.554	130.568	121.511	132.408	141.786				128.353	111.96	104.651	110.356	108.951	126.209		111.503	101.655	122.16	114.831	114.533	122.727
678	98.1655	101.269	98.8392	130.618	121.498	132.733	141.708				128.319	111.82	104.494	111.21	109.036	126.116		111.413	102.379	122.071	114.408	113.985	122.407
679	98.1226	101.145	99.1267	130.502	121.453	132.92	141.636				128.372	111.775	104.584	110.7	108.803	126.012		111.371	101.926	122.082	114.397	113.807	122.722
680	97.9689	101.389	99.5293	131.002	121.475	132.778	141.05				128.263	112.319	104.518	110.226	109.564	126.183		111.405	101.18	122.131	114.378	114.175	123.629
681	97.1762	101.741	99.9218	131.095	121.454	132.682	140.812				128.126	113.372	104.821	110.437	109.109	126.094		111.439	101.243	122.145	114.252	115.173	122.481
682	95.5545	101.529	100.219	131.253	121.449	131.988	141.323				127.86	114.31	104.878	110.159	108.687	126.026		111.33	100.928	122.18	114.415	115.083	121.376
683	94.5558	101.311	99.8118	130.99	121.373	131.59	141.582				128.003	115.156	104.618	110.49	108.875	125.969		111.316	100.824	122.094	114.167	113.976	120.68
684	95.7153	101.322	100.001	130.388	121.251	131.172	141.496				127.696	116.053	104.449	111.471	108.626	125.706		111.281	101.346	121.991	114.175	114.903	121.574
685	97.4187	101.397	100.047	129.71	121.153	130.081	141.099				127.788	115.652	103.786	109.854	108.922	125.784		111.26	101.087	121.87	113.939	114.783	123.064
686	98.4426	101.151	100.341	129.549	120.473	130.058	141.067				127.799	114.222	103.663	108.58	109.798	125.474		111.183	100.502	121.886	113.655	114.557	123.794
687	98.2012	100.851	100.257	130.185	120.318	130.559	141.991				127.827	112.817	103.997	108.648	108.355	125.44		111.234	100.125	121.979	113.76	114.242	123.875
688	97.6308	101.035	100.18	130.958	120.866	130.839	142.688				128.112	112.294	104.649	108.95	107.218	125.795		111.518	99.8023	121.956	113.758	114.278	123.347
689	97.6374	101.005	99.8109	131.226	121.324	131.857	142.157				128.058	112.239	105.19	108.964	107.278	125.76		111.74	100.264	121.893	113.853	114.497	123.062
690	97.6468	101.22	99.8372	130.48	121.43	131.614	141.72				128.188	112.093	105.022	108.99	107.548	125.854		111.665	100.806	121.968	113.828	114.222	122.905
691	97.6622	101.094	99.68	130.55	121.45	131.856	142.087				128.443	111.733	104.836	108.812	107.56	125.51		111.71	100.806	121.982	113.531	114.415	122.285
692	97.6417	101.115	99.72	131.011	121.509	131.198	142.552				128.432	111.816	104.707	108.784	107.584	125.591		111.68	100.897	121.991	113.601	114.521	122.088
693	96.7339	100.93	99.8028	130.851	121.4	131.437	143.066				128.344	112.466	104.681	109.241	107.425	125.381		111.606	101.28	121.864	113.232	114.386	122.395
694	96.2896	100.985	100.074	130.744	121.016	131.197	143.618				128.29	113.672	103.919	109.442	107.399	125.305		111.539	100.738	121.829	112.995	114.445	122.758
695	96.5188	100.857	100.353	131.025	120.86	131.011	143.699				128.091	114.767	103.709	108.725	107.808	125.231		111.498	99.7889	121.85	113.005	115.031	123.261
696	96.2908	100.604	100.635	130.629	120.78	130.805	143.147				127.927	115.56	103.925	108.957	107.987	125.128		111.594	99.7678	121.87	112.973	115.97	122.267
697	94.5267	100.69	100.563	130.125	121.196	131.268	142.368				127.852	115.473	103.679	109.132	107.347	125.36		111.583	100.996	121.868	113.051	114.943	122.03
698	94.2034	100.828	99.755	129.678	121.26	131.146	140.66				127.8	114.275	103.395	109.141	107.554	125.361		111.58	99.7007	121.982	112.898	113.964	122.267
699	95.2189	100.746	99.4884	130.043	121.249	131.781	140.055				127.944	112.797	103.629	108.45	107.71	125.501		111.412	99.4121	122.033	112.787	114.025	122.878
700	95.9223	100.628	99.5957	130.484	121.263	132.617	139.78				127.985	112.043	103.838	107.939	107.718	125.36		111.386	98.7347	122.089	112.676	114.161	122.539
701	96.2669	100.723	99.7945	130.879	121.142	132.067	138.705				127.987	111.918	103.537	108.075	107.102	125.162		111.354	99.2202	121.915	112.725	114.096	122.365
702	97.1558	100.783	99.6976	130.789	121.045	131.608	138.757				128.052	111.922	103.285	107.857	106.646	125.061		111.235	98.8914	121.888	112.647	114.262	122.237
703	97.4118	100.625	99.7466	131.196	120.85	131.249	139.18				127.984	111.617	103.385	107.623	106.767	124.988		111.291	99.1708	121.711	112.596	114.296	121.532
704	97.0746	100.508	99.5628	131.375	120.866	130.672	139.194				127.807	111.597	103.302	107.675	106.572	124.912		111.128	99.5243	121.939	112.5	114.21	121.392
705	97.2957	100.343	98.8236	131.282	120.895	130.233	139.338				127.684	112.104	103.56	108.131	106.364	124.828		110.869	99.4876	121.706	112.442	114.371	121.464
706	97.6555	100.072	99.0628	131.118	120.827	130.208	139.414				127.603	113.081	103.862	108.368	106.41	124.73		111.041	99.5984	122.042	112.403	114.449	121.633
707	98.1376	100.081	99.4214	130.536	120.791	130.017	139.326				128.006	114.301	103.305	108.065	106.817	124.819		110.957	99.6527	122.084	112.386	114.717	121.989
708	98.0243	100.218	99.1551	130.501	120.905	130.437	138.738				128.093	114.948	103.06	108.225	107.029	124.417		110.697	99.2717	122.103	112.194	115.218	122.214
709	97.7359	99.9825	98.9835	130.64	120.842	131.214	138.938				128.198	115.327	103.06	108.559	106.758	124.597		110.496	99.6535	121.964	112.168	115.263	122.015
710	97.6081	100.009	99.1273	130.509	120.783	131.405	139.476				128.075	114.682	103.046	108.628	106.901	123.895		110.332	99.5638	122.07	112.165	115.528	122.027
711	97.4235	99.9104	98.7642	130.399	120.731	131.554	140.019				128.024	112.88	103.091	108.397	107.199	123.727		110.022	98.5993	122.053	112.209	115.835	121.412
712	97.0448	99.8665	99.1727	130.374	120.683	131.445	139.859				128	111.665	103.01	108.584	107.261	123.876		109.812	97.7306	122.035	112.202	116.204	121.016
713	96.5486	99.8544	99.0296	130.286	120.715	131.371	139.886				127.946	111.494	103.064	109.134	107.054	123.848		109.664	97.9854	121.992	112.147	116.269	120.867
714	96.3156	99.9389	99.515	130.799	120.656	131.081	139.876				128.112	111.477	103.163	109.319	107.221	123.6		109.447	98.4849	121.905	112.055	116.403	121.042
715	96.3125	99.9228	99.6997	131.059	120.488	130.52	140.022				128.147	111.181	102.779	109.059	107.712	123.413		109.3	98.4518	121.903	111.915	116.195	121.229
716	96.5313	99.8249	99.567	130.777	120.042	130.102	140.231				127.998	110.575	102.532	109.162	107.877	123.226		109.263	98.7298	121.88	111.81	115.934	121.782
717	96.8715	99.706	98.6315	130.648	119.918	130.562	140.556				127.805	111.037	102.823	109.859	107.645	123.246		109.198	98.9133	121.726	111.691	116.036	122.553
718	97.0905	99.7054	97.66	130.679	119.785	130.957	141.13				127.879	112.246	102.941	109.675	107.737	123.055		108.986	98.8596	121.578	111.715	115.501	122.755
719	97.1004	99.8005	97.4194	130.462	119.557	131.67	141.814				127.766	113.452	102.901	108.466	108.359	122.93		108.895	99.2266	121.434	111.825	116.063	121.626
720	97.0721	99.6945	98.3887	130.19	119.439	131.846	142.469				127.726	114.375	103.241	108.055	108.195	122.813		108.77	98.8392	121.189	111.821	116.919	121.08
721	96.7732	99.5872	99.0146	130.263	119.614	131.145	142.41				127.585	114.745	103.47	108.079	107.116	123.006		108.666	97.8915	120.993	111.667	116.373	120.712
722	96.6581	99.5303	99.1704	129.708	119.929	130.899	142.316				127.462	114.126	103.57	108.211	106.75	123		108.617	97.6015	121.016	111.677	115.834	121.046
723	96.5341	99.5797	98.7235	129.368	120.086	130.402	141.834				127.472	112.477	103.216	108.713	106.771	123.197		108.698	97.2621	120.951	111.9	115.999	121.504
724	96.555	99.6363	98.7722	129.652	120.151	130.651	141.53				127.557	111.545	102.996	109.047	106.888	123.053		108.761	96.8042	120.924	111.65	116.585	121.967
725	96.3794	99.4692	99.1775	130.044	120.036	130.268	141.617				127.877	111.333	103.084	109.539	107.336	123.05		108.821	97.0582	120.842	111.602	116.585	122.34
726	96.2781	99.2849	98.7223	129.839	119.845	130.173	141.632				128.039	111.209	103.006	110.05	107.635	122.969		108.952	97.2748	120.742	111.728	115.922	121.552
727	96.0599	99.234	98.4037	129.472	120.061	130.558	141.682				128.092	110.912	102.963	110.119	108.073	123.062		108.98	97.8294	120.685	111.776	115.069	121.115
728	95.895	99.1178	98.3899	129.439	120.167	130.661	142.577				128.15	110.544	103.075	108.769	108.53	123.232		109.16	98.0559	120.499	111.682	115.604	121.123
729	95.8529	99.0466	98.3092	129.631	120.07	131.064	140.953				128.209	111.055	102.618	108.976	108.591	123.076		109.047	98.9387	120.404	111.929	115.774	121.306
730	95.7189	99.193	97.3444	129.632	119.926	131.023	140.726				128.405	112.014	102.463	107.936	107.386	122.96		109.293	97.6996	120.294	111.674	115.836	121.063
731	95.5364	99.2297	97.2637	129.705	119.827	130.48	140.857				128.158	113.016	102.772	106.722	107.572	122.917		109.363	97.1654	120.327	111.671	116.02	121.012
732	95.2526	99.1224	97.8319	129.847	119.697	129.1	140.803				127.899	113.733	103.142	106.954	106.643	122.758		109.559	96.8253	120.396	111.547	116.398	121.316
733	95.1908	98.8534	98.1768	130.253	119.512	128.684	141.319				127.407	114.504	102.844	106.868	105.56	122.73		109.608	97.0871	120.385	111.507	116.02	121.912
734	95.1844	98.9409	98.5146	130.277	119.457	130.319	141.836				127.32	113.462	102.297	106.259	105.767	122.604		109.619	96.5311	120.453	111.527	116.696	121.675
735	95.1987	98.9808	98.7552	130.749	119.396	131.704	141.668				127.356	112.004	102.623	106.142	105.689	122.517		109.508	95.92	120.296	111.583	115.569	121.445
736	95.3378	99.0064	98.3036	130.937	119.409	132.17	141.242				127.179	110.843	102.411	107.009	105.147	122.469		109.587	96.0633	120.454	111.535	116.197	121.155
737	95.4435	98.8577	97.8089	130.9	119.585	132.163	140.572				127.105	109.923	101.618	106.946	105.042	122.564		109.294	96.2481	120.42	111.522	114.558	121.51
738	95.3521	98.6271	97.6585	130.1	119.651	132.535	140.471				127.42	109.48	101.569	107.091	105.816	122.467		109.298	96.179	120.317	111.577	114.25	120.983
739	95.1314	98.7718	97.2676	129.542	119.442	132.749	140.425				127.465	109.65	101.499	106.696	105.76	122.146		109.28	96.191	120.339	111.353	114.975	120.883
740	95.0362	98.5505	98.0256	129.308	119.44	132.285	139.653				127.715	109.482	102.018	106.807	105.889	122.236		109.239	96.2735	120.422	111.235	113.378	122.059
741	94.955	98.0346	98.6969	129.303	119.45	132.033	138.531				127.522	109.504	102.111	107.642	105.537	122.215		109.277	96.047	120.656	111.397	112.446	121.987
742	94.7963	98.3179	98.6888	129.428	119.556	132.095	138.722				127.464	110.289	102.441	108.261	105.635	122.28		109.342	95.7648	120.643	111.494	113.256	121.418
743	94.5859	98.5422	97.1417	129.29	119.47	131.777	139.134				127.405	111.441	102.567	106.99	106.381	122.122		109.176	96.0435	120.636	111.335	114.114	120.416
744	94.4703	98.5947	97.7673	129.508	119.523	131.16	139.881				127.589	112.34	102.467	107.322	106.933	122.09		109.036	96.2989	120.549	111.188	113.647	119.599
745	94.4468	98.6254	98.2746	130	119.409	130.958	139.406				127.484	112.913	102.677	107.242	105.798	122.107		108.794	95.7782	120.352	111.159	113.637	120.08
746	94.2899	98.4833	97.6086	130.178	119.356	130.748	139.642				127.641	113.313	102.741	107.112	106.095	122.252		108.56	95.9475	120.335	111.138	114.096	120.733
747	94.3652	98.5367	96.3353	130.179	119.397	130.684	139.583				127.718	112.414	102.414	106.734	106.023	122.296		108.352	95.6018	120.229	111.172	114.459	121.332
748	94.2493	98.3854	96.5188	129.796	119.318	130.786	138.161				127.822	110.947	102.215	106.349	105.907	122.085		108.132	95.6702	120.141	110.921	114.888	121.434
749	94.2154	98.2622	97.3034	129.336	119.259	130.124	138.265				127.744	110.139	102.626	106.21	105.57	122.108		108.064	95.3668	120.236	111	115.15	120.525
750	94.1123	98.3329	97.1961	128.996	119.291	130.279	137.639				127.553	108.887	101.311	105.971	105.227	122.069		108.012	94.9689	120.328	111.016	115.051	120.355
751	94.0143	98.2973	97.278	128.533	119.351	130.432	138.014				127.416	108.3	101.229	105.944	105.103	122.254		107.914	95.1347	120.174	110.936	115.096	120.222
752	93.9002	98.5335	97.4338	128.612	119.124	130.774	137.496				127.453	108.568	101.32	106.87	104.889	122.266		107.871	94.9576	120.221	110.807	115.263	119.952
753	93.8933	98.4678	98.088	128.846	119.077	129.927	136.886				127.253	109.388	101.523	106.902	104.866	122.278		107.778	94.7882	120.021	110.729	114.914	120.332
754	93.9576	98.3791	98.9791	128.704	119.205	130.639	137.462				127.432	109.466	101.852	106.248	105.692	122.43		107.595	95.1961	119.87	110.579	115.88	120.462
755	94.0352	98.27	98.4928	128.972	119.139	131.037	138.029				127.046	109.541	102.735	106.314	105.72	122.32		107.55	95.3421	119.693	110.444	114.932	120.793
756	93.9441	98.1247	97.8636	129.222	119.121	131.082	137.443				127.169	109.494	102.06	105.917	105.136	122.358		107.505	95.431	119.554	110.644	114.029	120.186
757	93.8729	98.0797	97.4275	129.53	119.052	131.219	136.822				127.31	110.011	101.03	106.162	105.195	122.253		107.537	95.4536	119.41	110.569	113.641	119.279
758	94.0018	98.125	97.5348	129.408	118.982	131.435	136.977				127.175	109.791	100.42	106.265	104.841	122.148		107.607	95.6279	119.357	110.487	112.913	118.927
759	93.9086	98.0151	97.623	128.67	118.98	131.008	136.715				127.235	109.514	100.273	105.953	105.06	122.171		107.656	95.6985	119.261	110.409	112.772	118.497
760	93.8757	97.6559	97.6505	128.347	119.008	131.019	136.741				127.029	108.177	100.322	105.943	105.152	122.155		107.675	95.4564	119.188	110.283	113.215	118.16
761	94.0018	97.4403	97.5743	128.321	118.822	130.889	136.532				126.914	107.086	100.573	106.25	104.874	122.328		107.793	95.2455	119.186	110.204	113.903	118.2
762	93.9479	97.293	97.7868	128.547	118.86	130.314	136.733				126.96	106.537	100.466	106.531	104.865	121.911		107.795	95.3033	119.1	110.035	115.599	118.699
763	93.7036	97.299	97.7225	128.731	118.897	131.099	136.778				126.909	105.88	100.224	106.542	105.138	121.819		107.719	95.5164	119.027	110.093	114.084	119.949
764	93.6569	97.2976	97.9108	128.936	118.857	132.06	137.029				126.782	105.363	100.441	106.161	105.389	121.694		107.658	95.1333	118.902	110.228	113.088	119.649
765	93.7514	97.4271	98.0205	129.216	118.738	131.982	137.377				127.014	105.166	100.776	105.773	105.399	121.816		107.623	94.9498	118.739	110.086	112.3	119.45
766	93.7973	97.5672	97.5584	129.184	118.814	130.938	138.076				127.147	105.871	100.675	105.711	105.059	121.704		107.798	94.4615	118.831	109.988	113.344	119.014
767	93.5743	97.7357	97.2951	129.243	118.77	130.273	138.478				127.361	106.99	100.683	106.128	104.713	121.489		107.917	95.0013	118.912	109.96	113.255	118.82
768	93.5982	97.5158	97.0231	129.748	118.645	129.998	138.083				127.118	108.32	100.818	106.271	104.658	121.616		107.971	95.0232	119.028	109.852	113.876	118.291
769	93.3854	97.3131	96.9394	130.188	118.682	130.523	137.444				127.453	109.065	100.941	105.45	105.029	121.594		108.014	94.9378	119.031	109.683	111.863	117.852
770	93.1753	97.3582	97.0742	130.016	118.718	131.338	137.455				127.382	109.57	100.798	104.858	105.157	121.692		108.035	95.2716	119.106	109.695	111.916	118.625
771	92.9224	97.4796	97.5363	129.516	118.682	131.251	137.505				127.476	109.736	101.22	105.57	104.425	121.687		108.021	94.4629	118.99	109.732	113.481	118.753
772	92.889	97.5172	97.5199	128.931	118.731	130.848	138.094				127.582	108.966	100.116	105.634	103.896	121.64		107.949	94.2033	118.9	109.763	112.866	118.612
773	92.8915	97.4162	96.8132	128.621	118.592	130.565	136.352				127.442	107.691	99.4319	105.537	104.531	121.733		107.83	94.5328	118.786	109.812	112.486	118.303
774	92.7417	97.2698	97.0024	128.449	118.574	130.112	136.354				127.079	106.9	99.187	105.481	104.589	121.659		107.918	95.2024	118.805	109.722	113.527	117.889
775	92.95	97.3441	96.1359	128.4	118.603	130.035	135.916				126.833	106.417	99.6973	105.374	104.502	121.862		107.941	95.4882	118.889	109.763	112.12	118.142
776	93.1529	97.4782	96.2651	128.49	118.544	131.281	135.993				126.986	106.187	100.753	104.926	104.452	121.86		108.029	95.3866	118.987	109.539	111.674	118.614
777	93.0125	97.5339	96.6067	128.983	118.491	132.068	137.076				127.062	106.065	99.6826	104.777	104.356	121.958		108.019	95.2878	119.08	109.434	110.406	118.727
778	92.8226	97.113	96.2298	129.77	118.457	132.533	135.24				126.79	106.223	98.9591	104.531	103.957	121.965		108.084	95.3682	119.127	109.386	110.08	119.314
779	92.7685	97.0539	96.3332	129.878	118.409	132.46	134.877				126.202	106.83	99.4223	104.681	103.824	121.956		108.035	95.6822	119.013	109.458	111.623	118.848
780	92.8374	97.0467	96.4322	129.656	118.341	131.955	135.873				126.04	107.951	99.6503	105.98	103.605	121.945		107.978	95.4113	118.927	109.515	112.273	118.637
781	92.8098	97.132	96.6088	129.094	118.344	131.935	135.006				126.374	108.847	98.5246	105.783	103.738	121.733		107.841	95.1333	118.874	109.48	112.721	118.315
782	92.9987	96.9106	96.8207	128.677	118.477	130.778	133.93				126.693	109.588	98.4143	105.756	104.897	121.667		107.924	95.4183	118.733	109.427	111.122	117.802
783	92.9786	96.7869	96.8949	128.492	118.476	130.185	133.685				127.324	110.035	97.7908	102.874	104.722	121.705		108.011	95.8064	118.773	109.274	110.2	117.958
784	92.7999	96.8259	96.5783	128.56	118.493	130.058	133.994				127.588	109.478	97.6937	103.267	104.698	121.932		108.126	94.8214	118.936	109.174	110.144	118.428
785	92.6529	96.5764	95.9518	128.628	118.367	130.067	134.21				127.466	108.312	97.754	102.441	102.126	121.9		108.094	94.3507	118.966	109.225	111.17	119.109
786	92.597	96.5187	95.094	128.22	118.344	131.191	134.38				127.438	107.366	98.0628	103.885	102.476	121.852		108.087	94.3648	119.074	109.169	111.558	119.274
787	92.4191	96.2985	95.1487	128.084	118.347	131.625	134.748				127.315	107.179	98.0092	101.306	101.739	121.95		108.123	94.3825	119.089	109.097	111.542	119.175
788	92.3816	96.004	95.1036	128.47	118.253	130.672	134.935				127.251	107.418	97.1224	100.145	103.028	121.862		108.015	94.7727	119.005	109.131	111.792	119.186
789	92.245	96.2621	95.6682	129.33	118.083	130.554	135.049				127.361	106.784	96.982	100.106	100.727	121.819		107.902	94.8432	118.928	109.187	111.986	118.66
790	92.2882	96.4501	95.9055	129.278	118.031	131.165	135.231				127.275	106.238	96.7291	100.531	99.6902	121.555		107.813	94.3006	118.888	109.117	111.815	118.057
791	92.339	96.5595	95.8433	128.77	118.041	131.652	135.45				127.166	106.547	96.7592	100.692	99.6555	121.449		107.743	94.2661	118.8	108.893	112.47	117.37
792	92.3323	96.4803	96.2896	127.95	118.033	131.354	135.717				127.246	107.367	97.2327	102.285	100.035	121.536		107.731	93.3516	118.595	108.841	113.121	117.444
793	92.1435	95.2817	96.7556	126.527	118	131.201	136.213				127.335	108.659	97.4739	100.662	100.179	121.506		107.787	93.377	118.712	108.744	113.256	118.28
794	92.0353	91.8561	96.6602	126.356	117.957	130.988	136.417				127.271	109.102	97.4915	99.2667	101.6	121.542		107.76	93.2013	118.744	108.706	113.01	118.094
795	91.878	92.8107	95.8233	128.066	118.044	131.223	136.599				127.34	109.644	97.6937	98.8269	100.152	121.371		107.778	93.0609	118.832	108.771	112.989	118.052
796	91.8507	95.0018	95.2524	128.633	118.088	131.59	136.018				127.27	109.796	97.3643	100.058	98.9067	121.229		107.815	93.4101	118.785	108.837	113.26	117.868
797	91.9482	96.3195	94.579	128.928	118.069	132.309	135.855				127.295	108.88	97.182	99.6638	98.5142	121.06		107.852	93.8356	118.748	108.605	113.894	118.168
798	92.0197	96.5319	94.1659	128.885	117.974	131.868	136.269				127.179	107.519	97.5548	99.4539	99.6132	120.974		107.724	94.0043	118.678	108.553	113.934	118.081
799	91.9487	96.6238	94.5243	127.816	117.897	131.761	136.822				126.923	106.832	97.568	100.596	99.2611	120.848		107.767	94.1059	118.551	108.665	113.309	118.07
800	91.7706	96.2561	94.9478	128.234	117.985	132.277	137.229				126.655	106.758	97.8143	99.8144	99.0737	120.644		107.992	94.005	118.484	108.658	113.148	117.881
801	91.7162	96.3207	95.4563	129.238	118.132	132.554	136.937				126.481	106.636	98.2261	100.27	100.093	120.763		107.993	93.5689	118.493	108.45	112.753	117.29
802	91.5672	96.7341	95.7958	129.28	118.159	132.827	136.505				126.889	106.362	98.3378	101.848	99.3954	120.763		107.993	93.8321	118.548	108.585	112.953	116.95
803	91.5513	96.4697	96.034	129.101	118.234	132.072	136.498				126.935	106.519	97.5548	99.9755	99.8023	120.84		108.074	93.4207	118.582	108.713	112.784	117.31
804	91.6904	96.5371	95.6568	128.678	118.207	131.915	136.496				126.821	107.283	97.0357	100.469	101.21	120.661		108.027	93.3163	118.583	108.562	113.183	117.638
805	91.4858	96.7154	95.022	128.659	118.146	131.82	136.264				126.821	108.362	97.4437	98.8698	99.5392	120.589		107.993	93.4405	118.545	108.53	113.229	117.86
806	91.0777	96.6864	94.6875	128.703	118.155	131.874	136.11				126.871	109.332	97.1783	98.4217	99.9793	120.648		107.823	93.4504	118.462	108.414	113.058	118.058
807	90.9579	96.5472	93.6907	128.918	118.047	131.835	135.863				126.752	110.241	96.9805	98.2173	98.5525	120.599		107.719	92.9868	118.286	108.355	112.935	118.22
808	91.2109	96.3674	94.2382	126.965	118.077	132.011	135.847				127.003	110.651	97.0372	98.84	98.1527	120.716		107.59	92.8061	118.226	108.38	112.68	117.716
809	91.3068	96.2718	94.9296	127.251	118.073	131.912	135.94				126.913	109.68	97.0239	99.871	97.9703	120.664		107.517	93.0432	118.231	108.22	112.79	116.958
810	91.4339	96.1837	94.9341	127.829	118.024	131.668	136.453				126.8	107.94	96.9291	100.427	98.5259	120.575		107.497	93.1815	118.227	108.272	112.884	117.033
811	91.573	95.8125	95.106	126.581	118.055	131.227	136.633				126.84	106.962	96.0041	101.281	99.446	120.508		107.398	93.209	118.243	108.136	112.945	117.357
812	91.6376	95.6847	94.9126	126.282	117.996	131.299	135.984				126.558	106.703	96.3791	101.142	99.9424	120.409		107.401	93.3255	118.348	108.075	112.393	117.777
813	91.5787	95.7568	95.0082	127.321	118.049	131.123	135.51				126.632	106.759	96.0431	101.732	100.704	120.462		107.338	93.5717	118.331	107.99	112.317	117.693
814	91.5845	95.5294	94.7365	127.369	117.962	130.491	135.557				126.814	106.405	96.0651	101.854	100.58	120.375		107.228	93.715	118.319	107.868	112.694	117.703
815	91.4161	95.5266	94.9078	127.088	117.942	130.438	135.884				126.88	106.179	96.4247	101.203	101.107	120.376		107.163	93.6952	118.135	107.79	114.087	117.734
816	91.2507	95.5426	94.9888	127.117	117.949	130.4	135.353				126.978	106.688	96.6681	100.598	101.216	120.322		107.26	93.7192	118.048	107.755	113.556	117.103
817	91.179	95.6247	94.128	128.166	117.82	130.332	135.368				127.268	107.476	97.3195	100.479	100.635	120.308		107.179	93.401	117.981	107.727	112.574	116.687
818	91.3316	95.6517	93.8706	129.094	117.704	129.876	134.657				126.943	108.466	96.7151	100.313	100.095	120.42		107.238	92.9296	117.995	107.713	112.406	116.776
819	91.3701	95.6288	94.0036	128.936	117.935	130.039	133.808				126.866	109.384	96.3879	100.118	99.9886	120.189		107.34	93.1074	117.972	107.708	112.5	116.827
820	91.2989	95.4488	94.4941	129.009	117.876	130.67	133.111				126.809	110.169	96.2343	100.362	99.8404	120.219		107.48	92.5373	118.068	107.643	112.344	116.687
821	91.2788	95.4057	94.8411	129.117	117.72	130.687	133.388				126.616	110.181	95.799	100.548	99.6666	120.212		107.501	91.8197	117.985	107.57	111.75	117.049
822	91.2484	95.2469	94.9146	129.044	117.883	131.203	134.359				126.495	108.696	96.382	100.831	99.8842	120.296		107.432	92.5768	118.019	107.546	112.006	117.478
823	90.8434	95.2377	94.946	128.039	117.677	131.352	135.006				126.566	107.226	95.9188	100.956	100.05	120.253		107.414	92.768	117.914	107.501	113.078	116.951
824	90.2648	95.0615	94.9514	126.83	117.621	131.857	135.118				126.637	106.542	95.5196	101.109	100.303	120.126		107.396	92.5867	117.811	107.378	112.255	115.808
825	90.1139	95.0081	94.8253	126.387	117.654	132.28	135.519				126.529	106.36	95.3247	101.825	100.414	120.178		107.183	92.6812	117.759	107.441	111.651	115.946
826	90.1152	94.9854	94.4083	126.953	117.737	132.195	136.071				126.533	106.313	95.2372	100.946	100.55	120.211		107.099	91.8239	117.658	107.563	111.439	116.35
827	90.3712	94.8645	94.0335	127.411	117.768	132.07	136.731				126.36	105.839	95.574	101.051	101.189	120.307		107.142	91.282	117.527	107.43	111.228	116.02
828	90.7604	94.6822	93.7388	126.868	117.873	131.558	137.179				126.381	105.708	95.4336	101.498	100.406	120.156		107.095	91.5276	117.584	107.331	111.362	115.855
829	90.7834	94.6452	93.7349	126.831	117.779	130.536	137.143				126.4	106.415	95.2828	100.485	100.499	120.045		107.269	91.7117	117.583	107.359	112.284	116.25
830	90.8115	94.5341	94.2299	126.843	117.73	130.24	137.362				126.562	107.437	95.038	100.905	100.898	120.001		107.25	91.771	117.642	107.195	112.904	116.362
831	91.0044	94.5972	94.6364	126.849	117.738	130.32	137.84				126.314	108.41	94.96	103.734	99.994	119.996		107.209	92.08	117.627	107.195	112.935	115.686
832	90.8635	94.6076	94.9738	127.525	117.853	130.117	138.122				126.36	109.38	95.0196	100.743	100.369	120.036		106.97	92.6375	117.549	107.12	110.035	114.802
833	90.6629	94.5708	95.2399	128.476	117.781	130.057	137.922				126.441	109.983	95.0939	99.991	102.893	120.022		106.906	92.6086	117.45	107.01	110.07	114.977
834	90.5024	94.4841	94.637	128.563	117.864	130.246	137.856				126.337	109.275	95.3402	99.0066	100.224	119.968		106.797	92.1548	117.339	107.061	112.062	115.541
835	90.2405	94.3862	93.8799	128	117.647	130.346	138.06				126.309	107.762	95.61	99.2358	99.5531	119.952		106.722	92.0688	117.317	107.027	109.555	116.025
836	89.9679	94.2082	93.5388	127.569	117.67	131.436	138.068				126.274	106.796	95.796	99.9863	98.6746	120.044		106.69	91.9806	117.309	106.98	108.555	116.388
837	89.9309	94.0205	92.9951	127.114	117.395	131.083	138.23				126.41	106.441	96.0622	101.468	98.8791	119.936		106.62	91.982	117.355	106.907	108.54	116.839
838	90.1323	93.8077	92.9853	127.049	117.326	130.395	137.977				126.403	106.285	95.9828	101.093	99.5489	119.817		106.56	92.3221	117.35	107.156	107.63	117.243
839	90.141	93.8611	93.0447	126.487	117.41	130.599	137.486				126.67	106.019	95.6269	101.066	100.871	119.95		106.553	92.7617	117.342	107.064	106.123	116.324
840	90.0277	93.9622	93.2023	126.442	117.321	130.626	137.088				126.285	105.766	95.774	99.9488	100.537	119.89		106.427	92.507	117.274	106.868	105.835	115.332
841	89.9179	94.1195	93.2343	126.547	117.366	130.975	136.816				125.967	106.202	96.0953	99.0431	100.512	119.964		106.272	92.1831	117.172	106.937	103.012	115.029
842	90.1346	93.7876	93.2594	126.939	117.662	131.338	137.05				126.04	107.201	95.7027	98.2026	99.5154	119.861		106.154	92.3235	117.081	107.034	101.204	115.398
843	90.4475	93.6111	92.6631	127.559	117.719	131.595	138.236				125.955	108.188	95.3556	96.4383	98.7072	119.904		106.106	92.4202	117.019	106.992	101.943	115.519
844	90.2592	93.4121	92.1221	128.181	117.631	131.455	139.35				125.879	108.951	95.6306	96.7913	97.9572	119.687		106.083	92.2607	116.934	107.285	102.612	115.76
845	90.0649	93.5129	92.3905	128.23	117.58	131.595	139.773				126.005	109.592	95.4615	96.9072	96.3827	119.663		106.079	92.1718	117.008	106.794	102.192	116.089
846	90.0749	93.4049	92.238	127.665	117.543	131.644	139.816				125.999	109.284	95.338	96.618	96.6977	119.735		106.252	92.1577	117.034	106.395	101.963	115.753
847	90.1418	93.417	92.6744	127.243	117.498	131.519	138.66				125.975	107.927	95.1931	97.5483	96.8012	119.587		106.305	92.0688	117.122	106.383	102.234	115.644
848	89.9235	93.4535	93.5104	126.941	117.493	131.405	138.288				125.579	106.636	95.438	98.9402	96.5431	119.643		106.224	91.9763	116.955	106.287	102.263	115.358
849	89.6561	93.1354	93.997	127.027	117.432	131.545	138.663				125.249	106.113	95.4122	99.544	97.3733	119.682		106.208	91.8987	116.877	106.269	101.976	115.539
850	89.8197	93.2255	94.1573	126.847	117.374	131.824	138.999				125.36	106.019	94.9725	99.8355	98.6154	119.753		106.147	91.9396	116.777	106.195	102.18	116.121
851	89.7931	93.388	93.9358	126.697	117.237	132.413	139.257				125.236	105.386	94.9417	99.8927	99.1542	119.829		106.071	91.8987	116.744	106.127	102.114	116.741
852	89.9848	93.5123	94.2344	126.756	117.233	131.941	138.774				125.369	105.231	95.102	100.083	99.4143	119.653		106.013	91.7795	116.658	106.463	102.147	117.067
853	89.8722	93.6168	94.4639	126.841	117.245	131.396	138.075				125.403	105.031	94.9608	101.098	99.4653	119.51		105.947	91.8366	116.626	107.102	103.155	117.226
854	89.8906	93.5939	93.9755	126.432	117.288	131.526	137.925				125.675	105.56	94.7321	101.272	99.6353	119.546		105.924	91.6278	116.59	106.458	103.698	116.413
855	89.727	93.5227	93.5242	126.468	117.267	131.712	136.763				125.486	107.118	95.0968	100.027	100.541	119.328		105.968	91.7399	116.639	106.153	102.772	116.13
856	89.7752	93.3045	93.1482	127.228	117.202	132.265	136.97				125.563	107.859	95.3622	100.202	100.697	119.288		106.027	91.9185	116.657	106.312	102.583	115.968
857	89.6617	93.2516	92.8436	127.259	117.198	132.405	137.586				125.433	108.717	95.1299	100.365	99.585	119.242		106.022	91.1176	116.652	106.141	104.207	116.45
858	89.4366	93.2008	92.2231	127.114	117.186	131.282	137.065				125.126	109.021	95.16	101.598	99.7415	119.388		106.106	90.9024	116.58	106.112	103.661	116.945
859	89.5131	92.8767	92.0509	127.325	117.067	130.218	136.886				124.844	107.653	95.4372	99.88	99.887	119.35		105.882	90.9673	116.539	105.946	102.411	117.538
860	89.6362	92.9295	92.5716	127.571	117.006	129.948	136.735				124.8	105.93	95.5563	99.9939	100.987	119.361		105.905	91.2001	116.483	105.718	104.296	117.933
861	89.5634	92.9677	92.7393	127.566	117.079	130.146	135.772				124.882	105.017	95.4541	99.5566	99.454	119.216		105.875	90.8692	116.43	105.567	104.161	117.105
862	89.4585	93.016	92.7883	127.375	116.96	131.002	136.244				125.254	104.7	95.3813	99.1064	99.5556	119.226		105.875	90.0493	116.454	105.416	103.204	116.616
863	89.5422	93.0102	92.6873	127.188	116.87	132.178	137.357				125.392	104.853	95.7585	99.7624	99.1654	119.231		106.137	90.0832	116.552	105.322	102.03	116.505
864	89.5961	93.1882	92.6003	127.113	116.883	132.183	137.712				125.261	104.513	95.8004	100.269	98.7636	119.184		106.198	90.4868	116.577	105.215	99.3463	116.531
865	89.4557	93.1337	92.1418	127.668	116.789	132.123	137.159				125.225	103.989	95.6593	101.081	99.3491	119.294		106.173	90.7535	116.602	105.271	100.581	116.326
866	89.3513	93.0389	91.9986	128.151	116.68	131.674	136.341				125.065	104.288	95.7291	100.965	99.8008	119.148		106.135	91.0096	116.499	105.276	100.404	116.514
867	89.2046	93.0406	92.3782	128.172	116.76	131.162	136.123				124.797	105.296	95.8519	100.473	100.525	119.176		106.061	91.2185	116.429	105.074	98.4017	117.112
868	88.9634	92.9482	92.8956	127.561	116.852	130.582	136.693				124.913	106.381	95.4762	100.032	100.422	119.144		106.003	91.1508	116.28	104.991	98.2483	117.542
869	88.9715	92.7811	93.4133	127.09	116.931	130.888	136.93				124.711	107.288	95.3527	100.382	99.983	119.073		105.881	91.3504	116.258	104.898	100.12	116.816
870	89.0933	92.7349	93.5783	127.255	116.955	130.502	136.989				124.562	108.073	95.8755	99.9354	99.5897	118.931		105.832	91.5699	116.082	104.849	101.198	116.436
871	88.8843	92.4782	93.2671	127.83	116.828	130.401	137.221				124.72	107.773	95.8938	99.7393	99.9019	118.877		105.853	91.8486	116.152	104.995	101.662	116.255
872	88.908	92.5233	92.9993	127.887	116.762	130.714	137.314				124.577	106.641	95.813	101.536	99.5035	119.107		105.868	91.6468	116.252	104.889	102.197	116.502
873	88.8202	92.558	92.9638	128.115	116.854	130.102	136.607				124.703	105.318	96.2938	101.256	99.3284	119.174		105.896	91.2248	116.306	105.047	101.414	116.738
874	88.7812	92.591	92.2954	128.509	116.81	129.718	136.287				124.732	104.744	95.9703	99.1737	100.932	119.139		105.877	90.9729	116.286	104.859	100.436	117.13
875	88.7704	92.548	91.9382	128.56	116.781	130.075	135.798				124.92	104.252	95.2608	98.3918	100.682	119.029		105.812	90.9405	116.316	104.801	99.7729	117.798
876	88.8455	92.8141	91.8384	128.648	116.696	130.758	135.742				125.408	103.951	94.9681	97.9753	98.8237	119.009		105.803	90.8621	116.23	104.755	100.111	116.63
877	88.8312	92.6028	92.2383	128.385	116.651	130.913	136.131				125.283	104.062	95.2821	98.6659	98.126	119.017		105.708	90.9948	116.257	104.721	101.283	115.76
878	88.7442	92.5273	91.9627	128.142	116.587	130.513	136.675				125.685	103.633	95.5027	98.8246	97.7543	118.958		105.681	91.1733	116.199	104.595	102.327	115.273
879	88.6385	92.2985	92.1122	128.026	116.572	130.689	137.048				125.986	104.403	95.374	98.3651	98.3706	119.21		105.654	91.3977	116.108	104.52	102.933	115.316
880	88.638	92.3028	92.5997	127.848	116.566	131.209	137.776				126.234	105.306	95.4277	98.1429	98.5122	119.018		105.734	91.0936	116.229	104.506	103.297	115.493
881	88.7225	92.3197	92.8092	127.892	116.522	131.2	137.611				126.512	106.173	95.3931	98.7468	98.1022	119.075		105.922	90.812	116.336	104.448	104.324	116.025
882	88.6283	92.3723	92.8188	127.891	116.502	131.477	137.271				126.599	107.084	95.2953	99.1569	97.9039	119.096		105.785	90.8706	116.341	104.47	103.844	116.579
883	88.5328	92.2951	92.5587	127.809	116.406	130.572	137.682				126.863	107.773	95.1461	100.011	98.4427	119.078		105.671	91.2538	116.251	104.386	103.911	116.639
884	88.4823	92.3493	92.4365	127.571	116.422	130.226	137.057				126.812	107.098	95.3586	100.499	98.8087	119.007		105.591	91.3801	116.221	104.272	105.251	115.997
885	88.5262	92.157	92.0198	127.03	116.446	130.766	136.23				126.876	105.58	95.4438	100.093	99.571	118.727		105.507	91.2467	116.262	104.127	104.471	115.522
886	88.5765	92.1828	91.4639	127.625	116.373	130.254	136.546				127.045	104.413	95.2034	100.614	100.007	118.674		105.383	91.7343	116.081	104.097	104.147	115.562
887	88.4279	92.0505	91.4271	128.662	116.339	129.322	137.002				126.666	103.651	95.3402	100.193	99.6438	118.683		105.247	91.4697	115.986	103.959	104.293	115.655
888	88.2641	91.7938	91.5775	128.758	116.354	129.774	135.62				126.466	103.706	95.6225	99.6506	100.109	118.956		105.171	90.4882	115.964	103.959	104.677	115.92
889	88.2189	91.7955	91.8504	128.425	116.345	129.924	134.475				126.175	103.467	95.4019	99.3764	99.7334	118.932		105.18	90.3033	115.957	104.011	105.375	115.891
890	88.1155	91.9643	91.9983	128.221	116.253	130.413	134.553				125.903	103.074	95.3483	99.7555	99.2493	118.928		105.223	90.4564	115.975	103.97	105.942	116.715
891	88.0522	92.0105	92.6134	128.126	116.271	131.102	134.443				126	103.254	94.8711	100.376	99.0046	119.073		105.235	90.7535	115.998	103.861	106.169	116.402
892	88.1824	91.9216	92.834	128.146	116.263	131.411	134.169				125.758	104.16	94.8108	100.207	99.3429	118.996		105.265	90.9094	115.959	103.779	106.27	116.12
893	88.2151	91.5305	92.4849	128.252	116.237	131.256	133.699				125.491	105.298	94.7748	99.985	99.8964	118.976		105.191	90.913	115.904	103.684	106.869	115.466
894	88.1196	91.3752	91.5724	128.252	116.314	130.931	132.868				125.358	106.337	94.3542	100.006	99.7455	118.784		105.103	91.0724	115.825	103.582	107.563	115.393
895	87.8805	91.799	90.7561	128.451	116.301	130.553	133.139				125.019	107.026	94.2255	100.826	99.5477	118.737		104.998	91.2404	115.704	103.533	107.72	115.676
896	87.9583	92.0341	90.9883	128.429	116.192	130.839	133.859				124.713	106.793	94.0579	100.737	99.5664	118.766		105.011	91.0576	115.683	103.465	107.398	115.501
897	87.9938	92.2112	91.4053	128.646	116.167	130.578	134.05				124.644	105.275	94.3152	101.103	100.299	118.644		105.092	90.7133	115.665	103.469	107.168	115.017
898	88.0165	92.1894	91.4388	128.619	116.189	130.092	134.672				124.353	104.159	94.3557	101.363	100.218	118.801		105.072	90.642	115.644	103.423	107.678	114.822
899	87.8843	91.9953	91.6821	128.379	116.205	129.671	135.491				124.115	103.689	94.8395	100.749	100.546	118.671		105.018	90.9546	115.801	103.393	107.481	114.785
900	87.6794	91.803	91.8755	127.971	116.181	129.816	136.032				123.835	103.527	95.1292	99.907	100.777	118.587		105.082	91.0132	115.736	103.367	107.894	114.888
901	87.808	91.8349	92.0871	127.886	116.135	129.835	136.098				123.472	103.471	94.8182	99.9694	100.23	118.569		105.095	91.5247	115.784	103.333	108.163	114.212
902	87.6112	91.8636	92.4138	127.949	116.232	130.023	136.04				123.438	103.249	94.7953	100.265	99.4781	118.576		105.103	89.9766	115.818	103.231	108.572	114.216
903	87.1526	91.7166	92.0677	128.15	116.222	130.049	136.058				123.205	103.159	95.0755	100.07	99.5338	118.683		104.993	90.1177	115.871	103.387	107.206	114.964
904	87.4045	91.5768	92.186	127.807	116.18	129.902	136.346				123.142	103.278	95.1645	100.26	99.7974	118.526		104.963	90.0027	115.827	103.267	106.847	115.433
905	87.6038	91.6296	91.5778	127.648	116.173	129.824	136.62				123.278	104.12	94.824	101.276	99.6233	118.49		104.981	89.6619	115.841	103.387	106.065	115.877
906	87.6505	91.4039	90.8015	127.992	116.186	129.919	136.663				123.185	104.861	95.0424	100.937	99.7933	118.393		104.998	89.6471	115.938	103.419	105.953	114.887
907	87.6778	91.2911	90.4381	128.344	116.201	129.777	136.305				123.143	105.654	95.3813	100.778	100.7	118.502		104.997	89.5349	115.948	103.326	105.387	114.462
908	87.5515	91.2383	90.8225	128.586	116.153	129.735	135.454				123.066	106.712	95.163	100.092	100.397	118.379		105.095	88.9965	115.855	103.631	103.891	114.35
909	87.599	91.2704	91.4923	129.004	116.151	129.396	134.591				123.071	106.62	95.1189	99.9584	100.256	118.293		105.138	88.5816	115.796	103.291	104.547	114.442
910	87.4645	91.4392	91.9873	128.747	116.164	128.805	135.147				123.093	105.347	95.1189	100.166	99.6434	118.156		105.187	88.6895	115.629	103.136	103.815	114.405
911	87.355	91.532	92.3211	128.345	116.109	129.27	135.746				122.939	104.111	95.0667	99.8266	99.524	118.117		105.036	88.9937	115.52	103.201	103.502	114.538
912	87.4177	91.4484	92.2165	128.141	116.004	129.404	136.287				122.81	103.305	94.8071	99.0052	99.7092	118.34		105.014	89.1172	115.339	103.233	103.895	114.67
913	87.3861	91.2618	91.1698	128.044	115.972	129.48	137.002				123.025	103.147	94.7976	99.7171	99.4063	118.223		104.861	89.1531	115.261	103.239	104.31	114.333
914	87.5962	91.1068	90.5092	127.821	115.86	129.776	137.748				123.155	102.897	95.2247	100.268	98.6734	118.186		105.057	89.3888	115.228	103.188	104.433	114.211
915	87.5377	91.0327	90.8467	128.005	115.936	129.718	137.915				123.147	102.589	94.4586	99.9625	99.3087	118.169		104.856	89.3684	115.252	103.082	104.786	114.433
916	87.4588	90.7408	91.1408	128.123	116.111	129.817	138.117				123.053	102.49	94.1917	99.9019	99.8004	118.149		105.146	89.7339	115.289	103.118	105.222	114.605
917	87.3619	90.6813	91.4155	128	116.056	129.647	138.426				122.742	102.432	94.1152	99.6894	99.5276	118.039		105.182	90.0267	115.375	102.962	105.7	114.701
918	87.2327	90.6667	91.7586	128.24	116.08	129.551	139.084				122.598	103.192	93.6175	99.1151	99.4736	117.984		105.198	89.6972	115.16	102.847	106.209	114.82
919	87.1927	90.5699	91.5024	128.515	116.17	129.356	139.529				122.618	104.43	93.9013	99.863	99.2839	118.037		105.079	89.5906	115.039	102.739	106.687	115.001
920	87.233	90.5053	90.763	128.572	116.136	129.162	138.115				122.765	105.4	93.6932	99.4678	98.7715	118.043		105.17	89.7819	114.972	102.705	107.316	115.098
921	87.1352	90.6205	90.6861	128.394	116.143	129.129	138.091				122.68	105.438	94.0608	99.2509	99.4388	118.248		105.155	89.8369	114.894	102.772	107.076	114.587
922	86.8159	90.9012	90.78	128.162	116.078	129.341	138.533				122.586	105.033	93.7461	97.9731	99.0862	118.154		105.14	89.9251	114.868	102.828	106.311	114.449
923	86.6243	90.2748	91.0362	127.616	116.128	129.592	139.075				122.632	103.64	93.2851	98.6489	98.8927	117.997		105.103	89.7487	114.87	102.829	106.522	113.809
924	86.4933	87.306	91.2478	127.232	116.061	129.55	139.541				122.768	102.313	93.2476	96.5778	97.7524	118.012		105.028	89.9032	114.888	102.703	107.316	113.844
925	86.4987	87.0129	90.7292	127.18	116.096	129.563	139.77				122.892	101.879	93.0263	96.3784	98.3555	117.829		105.026	89.7649	114.831	102.65	107.32	113.894
926	86.4974	88.8376	90.5421	127.11	116.055	129.966	140.178				122.829	101.974	92.741	95.6933	96.5073	117.84		105.007	89.1757	114.787	102.452	106.471	114.394
927	86.6125	90.3546	89.1988	127.412	115.981	130.534	140.704				122.597	101.842	92.9219	95.5707	96.3293	117.624		104.874	89.1743	114.741	102.335	106.818	114.804
928	86.7371	91.1369	89.2497	127.391	115.913	130.681	141.074				122.769	101.579	91.6602	94.3335	95.7179	117.797		104.746	89.1623	114.668	102.377	106.477	114.038
929	86.8869	91.219	89.4747	128.178	115.985	130.906	141.237				122.715	101.78	91.7962	94.0546	95.6085	117.926		104.623	88.6903	114.498	102.292	105.888	113.631
930	86.6914	90.6741	90.1882	128.535	115.97	130.566	140.903				122.904	102.533	91.8256	95.4614	94.5045	117.897		104.411	88.8293	114.396	102.282	105.951	114
931	86.5112	90.5539	90.2662	128.557	115.939	129.281	140.194				122.818	103.439	91.7889	96.3273	94.2556	117.988		104.242	88.9598	114.428	102.323	106.115	114.486
932	86.5513	90.6518	90.068	128.604	115.948	129.157	140.044				122.978	104.176	92.0808	95.7477	95.511	117.681		104.263	89.0275	114.569	103.177	106.359	114.456
933	86.6592	91.1668	90.63	128.156	115.929	129.798	140.261				123.006	105.052	92.4536	96.3592	96.2837	117.441		104.206	89.0254	114.545	103.411	106.59	114.323
934	86.6927	91.4005	91.0801	127.734	115.933	130.716	140.274				123.109	105.394	92.8344	97.4463	95.7665	117.384		104.183	89.1433	114.625	102.702	106.726	114.142
935	86.6028	90.3408	90.7872	127.506	115.836	130.881	140.596				123.044	104.537	92.791	98.5764	96.3121	117.63		104.112	89.2519	114.558	102.303	106.471	114.078
936	86.4727	89.9507	90.829	127.187	115.769	130.808	141.266				123.212	103.15	93.1197	97.8868	97.2823	117.514		104.026	89.6513	114.437	101.979	106.255	113.297
937	86.5388	90.4186	89.9879	126.834	115.731	130.446	141.592				123.27	102.212	93.055	97.212	98.2907	117.38		103.977	90.0627	114.377	101.88	105.86	113.325
938	86.658	90.3118	90.1759	126.876	115.773	130.355	141.154				123.066	101.906	92.7616	97.6004	97.6754	117.486		103.817	89.0297	114.306	101.988	105.799	113.567
939	86.7075	89.7457	90.6664	127.134	115.726	129.871	140.249				123.064	101.712	93.0557	98.0111	97.0732	117.433		103.735	87.6911	114.189	102.397	105.99	114.134
940	86.3333	88.109	91.0565	127.645	115.679	129.504	140.179				123.21	101.291	93.891	97.6105	97.4197	117.515		103.64	87.4844	114.264	101.943	105.934	114.356
941	86.2807	88.2468	91.7102	127.831	115.872	129.967	140.702				123.203	101.112	92.6528	97.5494	97.7863	117.288		103.669	87.9134	114.381	101.537	105.79	114.684
942	86.2743	89.3923	92.1089	127.153	115.919	130.91	141.108				123.457	101.568	91.2742	97.9898	97.4288	117.242		103.728	87.6847	114.294	101.324	106.178	115.002
943	86.3502	91.3669	91.7072	126.465	115.904	130.613	140.356				123.737	102.428	90.7853	98.206	97.3742	117.332		103.719	87.9388	114.394	101.336	106.515	113.753
944	86.1534	91.4969	90.554	125.458	115.837	130.021	139.243				124.077	103.351	90.9374	98.2752	97.7672	117.049		103.777	87.5824	114.339	101.657	106.186	112.919
945	86.0434	90.4858	89.7682	125.412	115.916	129.384	139.27				124.279	104.338	91.6051	97.9768	97.9602	117.278		103.642	87.761	114.408	101.519	106.13	112.73
946	86.0781	90.7562	89.4538	126.474	115.901	128.992	139.649				124.313	104.807	92.0072	98.2366	98.0219	117.145		103.778	87.9868	114.229	101.585	105.841	112.923
947	85.8563	91.2509	89.7434	127.311	115.858	128.558	139.234				124.501	104.513	92.3227	98.8805	97.7556	117.053		103.748	88.0291	114.221	101.424	105.233	113.569
948	85.805	91.542	90.2536	127.862	115.788	129.469	139.138				124.673	103.538	91.997	98.0168	97.9875	116.834		103.659	88.0242	114.19	101.275	105.354	113.795
949	85.6092	91.7071	90.5068	127.63	115.771	129.823	138.576				124.729	102.361	91.3918	96.9993	98.5621	116.941		103.679	88.1582	114.265	101.127	104.864	114.016
950	85.3474	91.5845	90.5256	127.406	115.721	129.907	138.058				124.788	101.576	90.9941	97.2468	97.7914	116.999		103.751	88.4793	114.306	101.043	105.151	113.627
951	85.5768	91.4315	90.1371	127.962	115.741	130.02	138.502				124.914	101.261	91.1485	98.2169	96.8834	116.864		103.952	87.8654	114.221	100.979	105.173	112.986
952	85.744	91.0014	89.8666	128.299	115.783	130.186	138.38				124.688	101.05	91.1242	97.1642	97.1042	117.058		103.941	88.0764	114.18	101.02	105.854	112.352
953	85.8412	90.5774	89.9261	128.023	115.601	130.621	138.021				124.606	100.869	90.5691	97.0472	97.9699	117.025		103.935	87.4872	114.08	101.154	106.088	112.023
954	85.7708	90.2849	89.9464	127.398	115.532	130.613	138.188				124.587	100.907	90.9889	97.7514	97.0305	117.075		103.86	87.4759	113.995	101.083	106.858	112.439
955	84.7052	90.5696	89.996	127	115.692	130.761	137.981				124.686	101.57	90.9845	98.0388	96.9261	116.95		103.69	87.8668	113.951	100.981	106.22	113.089
956	81.6599	90.5128	89.134	126.882	115.777	131.137	138.589				125.802	102.548	91.0029	97.772	97.5545	116.773		103.675	88.1752	113.856	100.821	104.908	113.781
957	82.5085	90.1089	89.4107	126.147	115.681	131.038	139.057				123.557	103.649	90.9125	98.1159	97.811	116.734		103.584	88.5632	113.781	100.835	105.657	114.186
958	84.4564	89.9168	90.3379	126.011	115.63	130.543	139.192				123.945	104.487	90.7845	98.1724	97.5729	116.447		103.508	88.5449	113.838	100.85	105.004	113.533
959	85.6279	89.9889	90.6485	126.602	115.528	130.217	139.234				123.82	104.953	91.0838	96.9231	97.8798	116.675		103.59	87.8915	113.901	100.638	104.936	113.157
960	85.8167	89.9992	90.5059	127.047	115.459	129.631	139.158				124.045	104.301	91.1191	96.6233	97.9302	116.3		103.67	87.6904	113.808	100.669	105.336	112.591
961	85.8984	90.009	90.6563	127.271	115.329	129.183	138.663				124.123	102.713	90.9786	96.9171	96.8153	116.387		103.537	87.0567	113.737	100.678	105.609	112.551
962	85.5715	90.137	90.766	127.77	115.314	129.119	139.232				124.517	101.702	90.7323	96.5646	96.5478	116.4		103.577	86.9664	113.581	100.631	105.693	113.1
963	85.6289	90.2579	90.6398	127.256	115.168	129.451	139.015				124.365	101.139	90.4661	96.0704	96.81	116.392		103.405	87.3729	113.52	100.794	105.183	113.63
964	85.9964	90.2369	90.2862	126.908	115.431	129.228	138.691				124.604	101.049	90.6661	96.5999	96.4955	116.502		103.275	87.5563	113.399	100.651	105.359	113.905
965	85.7614	90.1981	89.5079	126.69	115.658	129.326	138.726				124.393	100.784	90.7639	97.342	96.0544	116.184		103.123	87.5888	113.353	100.752	105.504	112.839
966	85.8213	90.1812	88.5981	126.813	115.78	129.264	138.916				124.437	100.55	91.1308	97.2886	96.5269	116.19		103.003	87.2967	113.256	100.597	106.168	111.823
967	85.9798	89.9989	88.2519	126.976	115.617	129.306	138.999				124.364	100.843	91.1999	96.2892	97.1892	116.259		102.879	87.2233	113.278	100.651	106.345	111.603
968	85.954	89.7348	88.8141	126.769	115.596	129.655	138.638				124.732	101.594	91.1117	96.3487	97.1415	116.389		102.833	87.1654	113.326	100.558	106.145	111.797
969	85.8303	89.522	89.4191	126.818	115.535	129.812	138.414				124.48	102.517	91.4132	96.7939	96.2497	116.32		102.75	87.5076	113.299	100.444	106.261	112.262
970	85.6705	89.3515	89.2747	126.429	115.36	129.874	138.69				124.377	103.36	91.361	97.0663	96.3028	116.209		102.687	87.6093	113.233	100.314	105.965	112.851
971	85.5855	89.3627	89.2756	126.414	115.27	129.109	139.209				124.176	104.146	91.272	97.4122	96.7001	116.214		102.686	87.6135	113.043	100.337	106.361	113.144
972	85.5071	89.3561	89.0329	126.57	115.405	129.441	138.549				123.875	104.576	91.1786	98.0741	96.9431	116.134		102.612	87.7095	112.973	100.237	106.806	113.427
973	85.1771	89.2743	88.6028	127.001	115.551	129.751	137.863				123.508	103.789	91.4904	98.1733	97.2518	116.2		102.548	87.6763	112.879	100.13	106.879	112.199
974	85.0636	89.2393	88.2313	127.603	115.668	129.552	137.331				123.635	101.888	91.6808	98.0482	97.8425	115.974		102.441	87.5944	112.749	100.008	106.658	111.711
975	85.1276	89.1646	88.6877	127.38	115.457	129.023	137.375				123.638	101.03	91.5117	97.1409	97.931	115.994		102.301	87.7525	112.796	99.7908	106.419	111.41
976	84.9255	88.9421	88.5236	126.9	115.398	129.003	137.506				123.705	100.779	91.061	97.0825	97.8194	116.161		102.379	87.8513	112.898	99.7434	105.953	111.12
977	84.923	88.9499	88.4364	126.337	115.547	128.964	137.968				123.67	100.664	91.2595	97.7665	97.0097	116.079		102.449	87.3171	112.912	99.8178	105.209	110.932
978	84.9372	89.065	88.7173	126.228	115.482	128.898	137.79				123.866	100.41	91.4014	97.6527	96.9576	116.154		102.549	87.2395	112.947	99.9405	105.052	111.54
979	85.0102	89.0604	88.7134	126.27	115.41	129.408	136.946				123.909	100.132	91.3874	97.3438	97.568	115.988		102.552	87.1485	112.844	99.9201	105.646	112.417
980	85.0342	88.9815	88.7457	126.167	115.494	129.817	137.583				124.145	100.433	91.0889	96.6002	97.4664	115.854		102.617	87.1936	112.77	99.6084	106.734	112.026
981	85.0138	88.8626	88.1279	126.091	115.509	129.82	138.314				124.211	101.412	91.1102	96.3277	97.1908	115.745		102.516	87.1097	112.707	99.4546	105.655	112.297
982	84.8538	88.6553	87.5947	125.937	115.579	128.517	138.476				124.415	102.45	91.111	96.7743	96.5272	115.82		102.439	86.9742	112.752	99.4194	105.546	112.227
983	84.8155	88.6619	88.0579	126.537	115.618	128.829	138.412				124.211	103.385	91.0875	97.3095	96.284	115.781		102.341	86.8253	112.754	99.4505	107.121	111.833
984	84.6744	88.7093	87.9668	127.056	115.493	129.149	138.279				124.05	104.127	90.8926	97.6618	96.6825	115.689		102.357	86.2975	112.83	99.4988	106.698	111.866
985	84.6662	88.5092	88.1987	127.132	115.463	129.935	138.462				124.219	104.072	90.5632	97.4515	97.1602	115.79		102.43	86.1006	112.95	100.468	106.267	112.086
986	84.5095	88.5032	88.8183	127.143	115.39	129.617	138.972				124.271	102.746	90.3287	97.3281	97.4745	115.828		102.514	86.0922	112.878	99.736	105.399	112.191
987	84.462	88.4366	88.992	126.761	115.437	129.55	139.606				124.294	101.408	90.2772	97.0163	97.2869	115.763		102.594	86.3024	112.834	99.6354	105.708	111.165
988	84.4419	88.2901	89.1932	126.636	115.4	129.442	139.944				124.328	100.727	90.4456	97.2132	97.1768	115.561		102.635	86.2651	112.825	99.8391	106.175	110.388
989	84.3344	88.0013	88.3311	126.433	115.472	129.403	140.208				124.154	100.568	90.2478	97.4527	96.8985	115.375		102.537	86.186	112.71	99.8514	104.288	110.15
990	84.1723	87.8762	87.3487	126.84	115.403	129.907	140.723				124.09	100.544	89.8449	97.5539	97.0742	115.334		102.463	86.5395	112.61	99.9561	102.978	110.452
991	84.1394	87.9683	87.817	126.64	115.366	130.226	140.931				123.937	99.9869	89.9912	97.5421	97.288	115.246		102.417	86.7188	112.514	99.8301	103.078	110.671
992	84.0406	88.1733	88.02	126.337	115.177	130.418	140.912				123.839	100.116	90.1037	97.9573	97.3783	115.471		102.295	86.2989	112.518	99.4186	102.996	111.193
993	84.0968	88.2543	88.2615	126.236	115.241	130.361	140.783				123.673	100.519	89.5375	97.9125	97.3677	115.349		102.329	85.944	112.502	99.8497	103.041	111.639
994	84.106	88.3542	88.2657	126.607	115.306	129.872	140.975				123.643	101.408	89.5456	97.5885	97.7382	115.345		102.47	86.1211	112.533	99.5012	103.62	111.695
995	84.0733	88.26	88.1972	126.779	115.207	129.795	141.645				124.002	102.635	89.6934	96.4404	97.6983	115.297		102.496	85.7478	112.511	99.4391	103.971	110.948
996	83.9962	88.2319	88.373	126.598	114.88	130.019	142.219				123.965	103.623	90.1257	96.0638	97.4092	115.209		102.589	85.7775	112.698	99.4129	104.885	111.062
997	83.9092	88.1262	88.2842	126.212	114.986	130.132	142.706				124.284	104.094	90.8139	95.8224	96.3846	115.343		102.602	85.963	112.961	99.3115	105.1	111.229
998	83.751	87.9896	88.5493	125.711	115.128	129.813	142.751				124.288	103.661	90.0669	96.1476	96.0486	115.065		102.53	86.1006	112.47	98.8362	105.621	111.207
999	83.5841	87.8452	88.3255	125.544	115.186	129.515	142.418				124.218	102.136	89.9272	96.1403	95.8331	115.193		102.463	86.1006	112.744	98.5589	105.148	110.393
1000							142.049				124.416	100.706	90.2272	95.9004	96.1233	115.092		102.429	86.4993	112.726	98.5474	104.763	110.453

## Sheet: Fig 2d
		10mM Glucose + 100µM H2O2								10mM Glucose + 50µM TBHP								without glucose + 100µM H2O2
	Time	Y314F			WT				Time	Y314F			WT				Time	Y314F			WT
	0	0.150355	0.119116	0.247386	0.0702988	0.100401	0.200054		0	0.0919709	0.160573	0.0138601	0.114975	0.180504	0.197282		0	-0.0305476	0.161194	0.276195	-0.131231	0.118843	0.0578252
	2	0.138578	0.154447	0.0239611	0.142039	0.122237	0.154631		3	0.0984993	0.10912	0.024567	0.139909	0.202224	0.222155		2	-0.0190095	0.171135	0.300521	-0.107425	0.164135	0.0841055
	4	0.0985551	0.162467	4.4435e-05	0.0921547	0.125621	0.107195		6	0.123734	0.178685	0.00735956	0.111778	0.18939	0.196917		4	0.0163615	0.127207	0.240428	-0.136064	0.107228	0.10365
	6	0.134845	0.158507	0.244004	0.114243	0.110832	0.171138		9	0.125999	0.176204	0.0237126	0.108849	0.234108	0.208423		6	-0.0433056	0.142488	0.252297	-0.147119	0.0954181	0.0934915
	8	0.150047	0.149166	-0.0446194	0.128879	0.126279	0.14778		12	0.717845	0.819246	0.700736	0.690454	0.691338	0.737076		8	-0.0348568	0.173426	0.235941	-0.100239	0.130206	0.117393
	13.1333	0.757758	0.737782	0.779567	0.777521	0.752968	0.795919		15	0.883838	0.938601	0.802614	0.781003	0.795579	0.875677		13.1333	0.773139	0.830424	0.916989	0.607734	0.993657	0.802687
	15.1333	0.853946	0.859505	0.896081	0.948258	0.892358	0.925541		18	0.920784	0.962909	0.849133	0.871298	0.884216	0.881676		15.1333	0.909955	1.00252	1.07315	0.826227	1.11476	1.03485
	17.1333	0.881492	0.870014	0.946448	0.918574	0.874604	0.947186		21	0.948792	1.00011	0.893964	0.844165	0.895911	0.935685		17.1333	0.984034	1.03565	1.10196	0.88122	1.13144	1.02785
	19.1333	0.923446	0.874147	0.92407	0.9457	0.911847	0.965526		24	0.95321	1.02125	0.869303	0.875509	0.903513	0.947258		19.1333	1.02007	1.0623	1.11518	0.911369	1.16138	1.06451
	21.1333	0.886755	0.888184	0.98626	0.905672	0.873815	0.922878		27	0.918872	0.999202	0.904948	0.867657	0.911536	0.936472		21.1333	1.02444	1.0704	1.12998	0.938874	1.1515	1.02853
	23.1333	0.924275	0.886883	0.99489	0.939988	0.889113	0.914858		30	0.929998	0.994027	0.889625	0.861278	0.909032	0.913897		23.1333	1.01562	1.08145	1.1035	0.895089	1.14855	1.0244
	25.1333	0.895407	0.868736	0.966007	0.897603	0.867665	0.88428		33	0.924401	1.00079	0.884738	0.849359	0.88549	0.917326		25.1333	0.990441	1.03393	1.1158	0.8943	1.14831	1.07177
	27.1333	0.879492	0.868464	0.965509	0.906736	0.867723	0.873904		36	0.912342	0.923858	0.862159	0.845478	0.888535	0.918804		27.1333	1.02318	1.05809	1.09278	0.891062	1.15552	1.04584
	29.1333	0.865109	0.89307	0.892936	0.870425	0.784543	0.861456		39	0.868155	0.930333	0.832848	0.832314	0.891917	0.88608		29.1333	1.01752	1.05056	1.10557	0.936315	1.15689	1.04141
	31.1333	0.869114	0.866333	0.935743	0.889111	0.816673	0.865965		42	0.910662	0.947893	0.811964	0.828458	0.877199	0.869394		31.1333	1.04028	1.05339	1.1176	0.927844	1.16378	1.03043
	33.1333	0.861703	0.867065	0.91421	0.871425	0.818984	0.861495		45	0.836866	0.927177	0.753574	0.819532	0.811433	0.85623		33.1333	0.969584	1.06754	1.1261	0.876037	1.15242	1.06423
	35.1333	0.859232	0.848424	0.94109	0.853841	0.815501	0.84148		48	0.845608	0.938001	0.74444	0.760486	0.840425	0.862577		35.1333	0.998229	1.01754	1.09447	0.927841	1.18729	1.0434
	37.1333	0.87473	0.831705	0.84997	0.841416	0.794301	0.802782		51	0.822225	0.901309	0.761589	0.740035	0.837608	0.814984		37.1333	1.01889	1.05799	1.11435	0.927958	1.17874	1.01764
	39.1333	0.851466	0.85361	0.977746	0.802644	0.758674	0.804242		54	0.801789	0.886751	0.723829	0.745072	0.806312	0.842287		39.1333	1.0205	1.05507	1.09773	0.908073	1.1406	1.05161
	41.1333	0.832414	0.828998	0.842863	0.83079	0.756479	0.776856		57	0.78381	0.856477	0.694563	0.740664	0.779068	0.822256		41.1333	1.01002	1.04865	1.09819	0.872104	1.15658	1.04771
	43.1333	0.875352	0.816728	0.825206	0.769328	0.746481	0.755619		60	0.779935	0.850769	0.696094	0.687466	0.744689	0.787193		43.1333	0.993362	1.0332	1.09691	0.914076	1.14736	1.05243
	45.1333	0.838281	0.7983	0.894794	0.784129	0.706138	0.74818		63	0.713006	0.810035	0.64712	0.67591	0.779739	0.779437		45.1333	0.991382	1.05486	1.08544	0.893658	1.13962	1.04727
	47.1333	0.833203	0.800282	0.888086	0.797966	0.686083	0.721577		66	0.685751	0.798522	0.641904	0.648129	0.731601	0.74866		47.1333	1.00121	1.05344	1.12806	0.887123	1.15787	1.05041
	49.1333	0.847504	0.818721	0.918319	0.769226	0.716841	0.73724		69	0.680922	0.763579	0.587412	0.61929	0.726676	0.747305		49.1333	0.96507	1.03071	1.1169	0.928293	1.14828	1.03827
	51.1333	0.805358	0.803401	0.809819	0.76695	0.645288	0.725891		72	0.661372	0.749185	0.60287	0.620162	0.706497	0.722183		51.1333	0.95895	1.03865	1.06229	0.912424	1.156	1.0295
	53.1333	0.837451	0.812327	0.875889	0.733579	0.669289	0.710194		75	0.638993	0.735741	0.57014	0.618539	0.678584	0.722372		53.1333	0.972114	1.03406	1.0892	0.897443	1.14729	1.00266
	55.1333	0.802549	0.793658	0.773611	0.727591	0.64428	0.693892		78	0.574061	0.692368	0.529565	0.626182	0.655528	0.690471		55.1333	0.95081	1.02811	1.08467	0.891761	1.14488	1.03052
	57.1333	0.784194	0.824466	0.868255	0.750391	0.646105	0.6781		81	0.555438	0.717105	0.515605	0.558776	0.662437	0.689075		57.1333	0.976312	1.02012	1.08415	0.880342	1.1611	0.999753
	59.1333	0.802527	0.798389	0.847941	0.778065	0.658778	0.689784		84	0.547022	0.700308	0.512375	0.531294	0.600612	0.638296		59.1333	0.954338	1.00728	1.08751	0.891263	1.15079	1.01055
	61.1333	0.834955	0.761085	0.844964	0.75132	0.615693	0.673239		87	0.537949	0.624834	0.478692	0.531205	0.613036	0.632589		61.1333	0.982741	1.00729	1.04783	0.871846	1.11777	1.01043
	63.1333	0.80519	0.779503	0.824927	0.737301	0.630317	0.656637		90	0.508712	0.636557	0.441477	0.496897	0.566848	0.596689		63.1333	0.977915	0.992777	1.05237	0.887216	1.11505	1.02177
	65.1333	0.840292	0.781564	0.846558	0.715529	0.626164	0.675998		93	0.483853	0.55612	0.382903	0.461486	0.540434	0.585796		65.1333	0.967156	1.01705	1.05492	0.901244	1.13556	1.00805
	67.1333	0.822445	0.762999	0.898221	0.710631	0.618581	0.646323		96	0.446246	0.562604	0.339595	0.436011	0.567008	0.565624		67.1333	0.955451	0.969148	1.03734	0.870411	1.09968	0.98769
	69.1333	0.806618	0.763351	0.841084	0.739214	0.590301	0.63125		99	0.45669	0.547659	0.367532	0.447007	0.521756	0.536694		69.1333	0.936774	0.975502	1.02252	0.870376	1.10949	1.01038
	71.1333	0.811138	0.761309	0.830748	0.650675	0.574965	0.671034		102	0.397999	0.512876	0.320475	0.449361	0.495899	0.510176		71.1333	0.928575	0.955789	1.0324	0.860433	1.12006	0.978615
	73.1333	0.817359	0.730765	0.760381	0.685266	0.603361	0.617248		105	0.39682	0.482997	0.307005	0.374388	0.446816	0.486658		73.1333	0.935961	0.973632	1.02774	0.875187	1.10131	0.980529
	75.1333	0.856124	0.761652	0.896126	0.635145	0.611224	0.631102										75.1333	0.923523	0.944297	1.0338	0.8448	1.10195	0.991532
	77.1333	0.833125	0.759641	0.817678	0.608531	0.604108	0.67864										77.1333	0.927876	0.947925	1.01424	0.850321	1.10965	0.97858
	79.1333	0.837665	0.759964	0.842584	0.603707	0.5918	0.589047										79.1333	0.919358	0.956824	1.01756	0.872065	1.1	0.949741
	81.1333	0.853524	0.741602	0.922508	0.599995	0.583421	0.586602										81.1333	0.920791	0.92986	1.01465	0.832018	1.10258	0.951039
	83.1333	0.819384	0.747043	0.808577	0.563737	0.544239	0.531285										83.1333	0.926385	0.902699	0.990854	0.825838	1.08561	0.935535
	85.1333	0.816442	0.755886	0.880333	0.579156	0.499288	0.562267										85.1333	0.943	0.93362	1.00829	0.814056	1.09529	0.949243
	87.1333	0.799902	0.721671	0.798911	0.568276	0.54616	0.587509										87.1333	0.919096	0.93178	0.996364	0.824681	1.06284	0.963511
	89.1333	0.807839	0.717177	0.72722	0.553889	0.546442	0.513303										89.1333	0.904735	0.943684	0.978642	0.799361	1.06974	0.905773
	91.1333	0.805063	0.691487	0.799881	0.527354	0.500923	0.516222										91.1333	0.869301	0.891478	0.942278	0.771197	1.0584	0.901277
	93.1333	0.782568	0.70553	0.731762	0.49084	0.467147	0.542507										93.1333	0.929652	0.931901	0.950319	0.737396	1.04589	0.909448
	95.1333	0.790344	0.719488	0.742735	0.48446	0.478163	0.512676										95.1333	0.902002	0.940436	0.959187	0.786206	1.03983	0.908
	97.1333	0.789023	0.674365	0.71846	0.475996	0.459253	0.494761										97.1333	0.885768	0.905392	0.955001	0.747922	1.01366	0.854394
	99.1333	0.782349	0.638037	0.740377	0.467331	0.456321	0.463867										99.1333	0.903242	0.904156	0.981329	0.737254	1.00839	0.90985
	101.133	0.768658	0.642651	0.710075	0.479839	0.43007	0.480587										101.133	0.88148	0.905572	0.966359	0.758891	1.01342	0.874354
	103.133	0.762316	0.645918	0.74864	0.442288	0.40892	0.465417										103.133	0.90252	0.903066	0.967037	0.709766	0.983564	0.86322
	105.133	0.776492	0.642538	0.722561	0.43676	0.431217	0.454323										105.133	0.913755	0.912927	0.9485	0.71958	0.993522	0.847741
	107.133	0.747385	0.618962	0.608036	0.424367	0.42312	0.451977										107.133	0.837222	0.906197	0.956168	0.684187	0.977865	0.877249
	109.133	0.733406	0.59943	0.757073	0.413571	0.390863	0.403325										109.133	0.875273	0.894556	0.91699	0.706041	0.990546	0.84322
	111.133	0.747198	0.6202	0.688284	0.374019	0.398478	0.395125										111.133	0.883436	0.894335	0.943923	0.663784	0.972958	0.83361
