# Supplementary material for: The GAPDH redox switch safeguards reductive capacity and enables survival of stressed tumour cells
Source: Nat Metab. 2023 Apr 6;5(4):660–76. doi: 10.1038/s42255-023-00781-3 (PMC10132988; doi:10.1038/s42255-023-00781-3)
Supplement: Source Data Fig. 3 — Numerical data. [file 42255_2023_781_MOESM4_ESM.xlsx]

## Sheet: Fig 3A
time (h)	WT Ctrl					Y314F Ctrl					WT 100µM H2O2					Y314F 100µM H2O2					WT 150µM H2O2					Y314F 150µM H2O2					WT 250µM H2O2					Y314F 250µM H2O2
0	3.77827	3.2511	3.6107	3.90485	4.35566	3.42954	3.77208	3.09932	2.76266	36.61876*	13.2279	7.38058	6.89059	8.1725	8.20461	7.40951	7.71745	7.34308	6.92405	6.53568	7.08424	93.87558*	7.91721	8.04378	6.42668	7.39823	7.42413	7.41097	6.86954	6.24727	5.27123	5.22625	5.91491	5.47597	5.92229	5.21607	6.72771	5.05805	5.27253	5.87856
4	8.00921	7.3059	7.85487	7.9289	7.85055	5.98018	6.57611	5.86665	5.67453	20.8533*	21.8484	14.8465	13.2394	13.8964	14.0643	12.1249	12.2202	11.551	12.0122	11.6086	13.3019	96.15796*	15.5628	15.5721	12.4435	10.7958	10.7522	11.6567	11.1098	9.74328	9.28726	9.02663	9.89473	9.58433	9.72176	8.55849	9.45179	8.11506	9.15343	8.47805
8	9.79717	9.04596	9.22749	9.39859	9.40449	7.71172	7.89375	7.21063	7.06866	18.7767*	25.3195	18.3507	16.1897	17.0486	17.334	13.6105	13.6997	13.1319	13.7358	13.1985	16.368	96.5752*	18.7148	18.5037	14.7134	11.6702	11.7049	12.3152	12.2104	10.1313	8.6282	8.23551	9.05724	8.8033	8.79775	7.54574	8.47803	7.35345	7.96424	7.68613
12	12.0518	11.3168	11.4553	11.7623	10.891	9.31825	10.2057	9.05243	8.7899	18.95948*	25.534	19.7348	17.718	17.9183	18.6699	14.9598	14.3954	14.0071	14.6869	14.3277	17.2116	96.35126*	19.9029	19.841	15.8035	12.6278	12.3883	13.5593	13.0461	11.0067	8.94781	8.71459	9.63992	8.96471	9.90176	7.33677	8.94864	7.27365	8.40636	7.66629
16	14.3073	13.1623	13.6771	13.4902	12.9083	11.077	11.2998	10.7243	10.2964	16.54111*	28.6658	19.5434	20.1453	19.8816	20.3456	15.7821	15.4386	14.2965	15.4526	14.4613	17.8383	95.00322*	21.3941	20.8063	16.3125	12.8218	12.7785	13.5993	12.8538	11.2483	9.52309	9.00835	9.78032	9.26529	10.547	7.60433	8.80994	7.05249	8.01112	7.19655
20	17.1397	15.887	16.189	16.1897	16.0703	13.445	13.8551	12.7427	12.4544	18.13826*	33.411	24.6498	24.7609	25.0103	25.8979	16.8134	16.2888	15.6546	16.6068	16.2721	22.0952	96.5083*	25.3371	24.7508	19.9656	13.5191	13.8806	13.9169	13.9403	11.7861	9.29843	9.06301	9.78038	8.95076	10.1162	7.56059	8.92624	6.87521	8.44819	7.44035
24	21.3436	19.6689	20.1377	19.9983	19.5202	16.0891	16.8286	15.8253	15.2267	22.89844*	36.0083	27.9404	29.0101	28.1172	29.4655	18.1039	18.1114	16.9816	18.1653	17.4553	24.5166	95.78007*	28.0464	25.2662	22.0617	14.5169	14.7526	15.2551	14.9	12.6564	9.69399	8.85375	10.6282	9.7913	10.5385	7.55371	8.07906	6.38271	7.86266	6.90991
28	26.075	23.5602	24.3857	24.8283	24.0431	19.9433	20.5848	19.3119	19.102	26.90433*	42.3479	34.3574	34.7449	33.8259	35.1167	19.9869	19.8641	18.3446	20.7703	19.2631	28.8744	95.18324*	32.965	27.8081	26.3046	14.842	14.7244	15.3311	15.111	12.6838	10.3155	9.73081	10.9665	10.5352	11.4457	7.69437	8.74433	6.63463	8.24023	6.96124
32	31.6447	29.2438	29.1974	30.4353	29.6412	24.7344	25.3621	24.038	23.4773	32.72005*	48.6221	41.3798	42.5398	41.2736	42.9952	23.4253	23.6177	21.0754	23.1788	22.8866	35.5334	96.27965*	38.3663	33.7725	32.1121	16.4716	16.4234	16.1932	17.2911	13.419	10.6592	9.92015	11.544	10.7453	11.9869	7.57719	8.6457	6.33398	7.90493	6.55833
36	39.605	36.4926	36.1962	36.793	36.2929	30.4785	31.1842	29.4215	29.1332	41.24557*	53.738	49.1215	49.3988	47.0113	49.7047	26.5028	27.0109	23.6405	27.4775	26.2101	40.575	96.70288*	41.6131	39.5588	36.138	18.1488	18.9237	18.0758	19.5018	14.8647	11.6132	11.109	13.1243	12.0221	13.4249	7.9399	8.7367	6.33944	8.13929	6.76572
40	47.5135	43.5453	43.675	44.7681	43.9849	36.7473	38.7856	36.5643	35.6739	57.10348*	62.4964	57.1982	58.5375	56.0127	57.9541	30.9712	31.0591	27.3924	32.9772	30.4341	47.9271	96.75642*	49.1976	46.2846	42.4821	20.5959	21.2782	19.2695	21.0917	16.0236	12.3025	11.9612	13.7929	12.6704	14.0181	8.07371	8.94207	5.95336	8.22696	6.36543
44	55.3273	51.8404	51.0939	53.1667	52.108	44.1889	46.2119	43.5816	42.1735	65.74878*	71.177	64.8304	66.2802	63.6198	66.4219	36.1519	36.9456	32.7029	38.133	36.9905	55.9136	96.64122*	56.3834	54.3512	50.5171	24.1659	24.3279	23.2015	24.7402	17.5755	13.639	12.8454	14.991	13.6109	15.7182	8.06803	9.39528	6.03666	8.64123	6.66806
48	63.1569	59.8837	59.0551	60.1572	59.2844	51.5125	53.4866	51.4008	49.7542	61.68897*	77.735	72.9268	73.6781	70.6532	72.9771	41.6489	43.3012	37.5753	44.3993	42.7929	61.5337	97.13892*	61.026	60.2551	55.989	27.0094	28.1493	25.4879	28.2603	19.9504	15.2221	13.7709	16.8327	15.0121	18.2378	8.3219	9.10424	5.88638	9.07508	6.48045
52	70.6305	67.0317	66.6623	68.0593	66.9391	60.3987	62.3841	59.9104	58.5144	67.91576*	84.4909	79.8185	80.9722	77.9168	79.1034	49.5246	50.6046	44.2909	52.0464	49.6509	69.2225	98.17503*	68.6641	67.6685	64.4866	30.2856	31.8921	28.3323	31.8667	22.0755	16.1908	14.6318	17.7104	16.1879	18.7325	8.50031	9.2693	5.83689	9.48754	6.37392
56	77.5384	75.1654	74.0996	75.9432	75.1293	68.6329	71.0833	68.358	66.2345	75.51357*	89.5068	85.3862	86.2071	83.7117	84.2923	55.6649	56.9254	50.9469	58.8388	56.5967	75.1039	98.87611*	73.8312	73.6442	70.3591	34.8648	35.9907	34.2214	37.0363	25.5818	17.3096	16.9785	20.3243	17.7325	20.9527	8.90135	9.66478	6.0531	9.83484	6.31944
60	84.1397	82.3619	80.8385	81.9128	81.2633	76.8534	79.1609	76.538	73.8655	82.86028*	92.6251	90.1167	90.7791	88.2395	88.9097	61.9869	63.4024	56.1805	65.6198	63.414	80.1903	99.07923*	78.7644	78.5175	77.5939	39.0002	41.081	38.1648	41.7303	28.6366	19.481	18.7062	22.7137	19.1926	23.6544	9.23128	10.3287	6.0572	10.2365	6.41513
64	88.4401	87.5878	86.2629	87.2301	86.4078	83.6386	85.1268	82.9901	80.9369	86.96384*	95.2804	93.5645	93.8846	91.9971	92.3135	68.58	69.5571	63.0023	72.104	70.002	85.0805	99.42159*	83.7524	83.706	84.1825	44.2274	46.8083	43.478	47.2275	32.9389	20.9043	20.5408	24.1396	20.8604	25.7481	9.97746	10.9716	6.14048	10.8795	6.51794
68	92.304	91.3891	90.7654	91.4643	90.8452	89.3304	90.3059	88.6825	86.3785	91.00294*	97.1372	95.7949	95.7595	94.2533	94.9282	73.9909	75.0254	69.0947	77.8114	75.5512	88.9965	99.32851*	86.5615	87.955	88.3816	49.5306	51.9798	50.3835	53.3882	37.9412	22.4381	23.1089	27.207	23.7834	28.7185	10.5321	11.2507	6.06788	11.5188	6.33033
72	94.7053	94.1899	93.7441	94.0986	93.3169	93.2448	94.1887	92.6866	90.6681	94.4015*	98.447	97.5207	97.347	96.2356	96.6346	78.5357	79.6468	74.0416	82.9984	81.2206	91.8273	99.64123*	89.5412	90.8795	91.9271	54.3171	57.575	54.4697	58.4987	42.5177	25.5661	24.3736	29.9738	26.2153	31.5066	11.4621	11.6249	5.91556	12.0738	6.21968
76	96.2418	96.2421	95.8973	96.1899	95.2239	95.9124	96.3268	95.4428	93.6723	96.42889*	99.0703	98.4253	98.2566	97.3617	97.6297	83.2865	84.2258	79.49	87.5077	85.8349	93.7982	99.72318*	92.2245	93.3213	94.6929	59.6198	63.2662	61.2717	64.3791	47.6971	27.7141	27.4833	32.9126	28.7339	34.2582	12.2569	12.7665	5.94965	12.9155	6.34998
80	97.3423	97.1305	96.9637	97.0047	96.108	97.5887	97.8652	97.0265	95.8273	97.86263*	99.2795	98.8411	98.7147	98.0391	98.1538	85.9933	87.6678	83.5818	90.8512	89.3894	95.0386	99.84854*	93.7208	95.4107	96.7353	65.0602	68.8057	67.39	69.2279	52.7857	30.7092	31.3328	36.686	31.8401	38.3903	12.9119	13.5224	6.04606	14.2147	6.27554
84	97.651	97.4116	97.2605	97.3444	96.4844	98.3193	98.7004	97.9425	96.8936	98.39793*	99.3833	99.0221	98.893	98.4346	98.3581	89.3744	90.5669	86.809	93.4838	92.6604	96.1814	99.87901*	95.0133	96.2877	97.8875	70.1251	73.4735	72.9202	73.9941	58.2164	34.1157	33.4383	40.2476	35.2047	41.1354	14.1763	14.1599	6.04506	15.2007	6.26417
88	97.7129	97.496	97.1052	97.4178	96.5274	98.4724	98.7679	98.0402	97.2477	98.47643*	99.4646	99.1554	98.9188	98.3049	98.435	91.9087	92.8456	89.6641	95.4234	94.6827	96.7788	99.90575*	95.5793	96.9657	98.6055	74.2187	78.7505	78.2588	78.213	62.7368	37.5837	36.6357	43.893	38.8484	45.075	15.1084	15.1878	6.26103	16.4908	6.30834
92	97.5173	97.3771	97.0331	97.5367	96.5802	98.5571	98.8644	98.092	97.4073	98.57906*	99.4747	99.1733	99.0055	98.4893	98.5409	93.5213	94.7011	91.7739	96.9394	96.0479	96.8844	99.92668*	95.8766	97.572	98.9565	78.1466	82.9042	83.245	81.9337	67.5066	40.617	40.1389	47.739	42.7162	49.3991	16.6754	16.7779	6.34451	17.8316	6.31611
96	97.2155	97.1295	96.7811	97.3312	96.4924	98.5721	98.8764	98.1809	97.5636	98.64337*	99.5516	99.2135	99.0508	98.4409	98.5539	94.8198	95.9609	93.4018	97.9218	97.2379	97.0698	99.94333*	95.7967	97.5948	99.0374	82.7699	86.5536	87.6626	85.6718	71.4282	45.2361	42.7094	51.2929	46.4614	53.6755	18.6734	17.976	6.28857	19.7181	6.56547
100	96.8548	96.7546	96.569	97.0961	96.3248	98.6235	98.8841	98.1701	97.4288	98.5471*	99.5134	99.2711	99.0478	98.51	98.5836	95.8155	96.9518	94.5207	98.702	97.9225	97.0857	99.92894*	95.7947	97.732	99.1044	85.771	89.4555	91.2233	88.5945	75.6551	50.4457	47.2197	54.9088	51.2912	58.0872	19.7195	19.0972	6.59953	21.0734	6.74465
104	96.3383	96.3491	96.1237	96.8129	96.1064	98.6071	99.011	98.1166	97.532	98.53756*	99.5987	99.2792	99.0525	98.5246	98.663	96.4756	97.3647	95.2642	99.1033	98.2777	97.2444	99.93694*	95.9804	97.8229	99.1285	88.527	91.9173	94.228	90.6879	79.391	53.8662	50.905	58.3844	55.7896	62.8362	22.0825	20.77	6.60377	22.9134	6.767
108	95.7996	96.0784	95.806	96.5079	95.8619	98.6165	98.7834	98.0558	97.355	98.54497*	99.6572	99.3765	99.1314	98.5755	98.6601	96.6977	97.485	95.6987	99.3055	98.4475	97.3629	99.93331*	95.8757	97.867	99.21	91.0075	93.6894	96.072	92.3948	83.5432	58.2679	54.613	61.4853	59.7379	66.2623	24.5001	22.3271	6.57882	25.0615	6.81905
112	95.2557	95.3827	95.1475	96.0705	95.1921	98.5854	98.7609	97.9189	97.0912	98.3388*	99.6757	99.2838	99.1468	98.4967	98.5389	96.8416	97.5379	96.0019	99.4252	98.6274	97.2195	99.92172*	96.1613	97.864	99.199	92.8527	94.9594	97.336	93.7426	86.7493	62.6924	58.4279	64.9047	64.1102	70.3427	26.6703	24.486	6.80005	27.2175	6.89173
116	95.2205	95.4038	95.0555	96.2348	95.4084	98.2645	98.7812	97.0273	97.068	98.96612*	99.6514	99.3682	99.2459	98.4486	98.6217	97.0218	97.719	96.2769	99.5367	98.7556	97.3011	99.93959*	96.3235	97.8975	99.2544	94.3713	95.9548	98.3267	94.5398	89.7306	67.219	61.3246	67.5544	68.1961	72.9543	29.6666	26.2476	7.30977	29.4896	6.90309
120	94.4687	94.3432	93.9959	95.5709	94.8086	98.4628	98.415	97.3705	96.5548	98.29757*	99.6195	99.3498	99.3094	98.6285	98.6845	97.334	97.7706	96.3719	99.6094	98.9528	97.4728	99.95486*	96.5887	98.0636	99.283	95.2062	96.4423	98.6722	95.1339	91.902	71.1125	64.2211	69.953	71.3601	75.581	32.244	28.7556	7.66951	31.9175	7.03333

## Sheet: Fig 3B
time (h)	WT 150µM H2O2 + NUC					Y314F 150µM H2O2 + NUC					WT 150µM H2O2 + NAC					Y314F 150µM H2O2 + NAC
0	6.69596	6.87063	7.31548	7.92511	7.26223	7.64491	7.20176	6.75786	6.69667	6.11115	6.70642	6.8287	7.37096	8.39642	7.83816	11.2992	9.00502	9.01802	8.1095	7.78882
4	12.7187	14.6472	15.1723	15.1991	12.5085	12.7151	11.919	11.0537	11.5142	10.2604	7.99347	8.22908	8.94458	9.49121	9.41396	13.9951	11.1188	11.6382	10.2812	10.0452
8	15.3971	17.5585	18.4242	18.5384	15.2579	14.4502	13.6772	12.366	12.6811	11.5704	8.75222	8.87326	9.38072	9.96734	10.0172	13.963	11.9914	12.0346	10.7998	10.3919
12	17.5159	19.2701	19.9153	17.9695	17.2293	15.3509	13.4338	13.5733	13.1239	12.5656	9.46118	9.50752	10.332	10.5914	10.7002	14.8092	13.0753	13.0642	12.0136	11.2502
16	18.0213	17.1185	20.8159	18.3437	18.4735	13.5817	13.9299	14.1175	13.2651	13.2163	9.82338	10.0779	10.8667	11.1628	11.066	14.9938	13.7073	13.5833	12.728	12.0356
20	21.1513	20.1314	24.0139	21.9513	22.0541	14.1881	14.6231	15.0935	14.104	14.0601	10.6827	10.9931	11.8399	11.9505	12.2799	16.1768	14.7186	14.5806	13.8309	13.1427
24	26.2367	25.066	27.0434	27.5871	28.3808	15.5956	16.6481	16.7266	15.5891	15.3799	11.7596	12.1045	13.0631	13.0583	13.0078	16.6159	15.8133	15.2399	14.7786	14.1962
28	30.3873	28.6006	31.463	31.2672	32.4671	16.4134	17.833	18.2933	16.647	16.6139	13.3147	13.4699	14.7896	14.8582	14.5942	18.3527	17.2699	16.771	16.5955	15.8805
32	33.299	31.9613	34.8647	35.0508	35.7785	17.7665	18.8581	19.1046	17.5444	17.7756	15.2846	15.0338	16.4413	16.6276	16.0245	19.6411	19.1053	17.6887	18.3224	17.5898
36	40.3849	38.4351	42.7828	42.8375	44.0232	19.2298	20.2868	20.8476	19.8655	19.825	17.5061	16.8704	19.0509	18.2357	17.8617	21.1227	20.6192	18.9345	20.6609	20.121
40	48.1261	45.5735	50.7573	49.5761	51.8371	22.136	23.9751	22.9839	21.7217	22.3568	20.0161	19.4842	21.5915	20.8334	20.7413	23.6991	23.7632	21.3673	23.5837	23.0484
44	54.1277	51.1831	56.1233	55.0476	58.3407	24.9464	25.8617	25.7823	24.3338	25.0257	22.8281	21.9549	24.5131	24.2106	24.0894	27.7321	27.7388	24.6231	27.8388	26.9166
48	60.2652	57.6145	62.7421	63.1855	65.6571	28.87	29.8211	28.927	27.5031	28.4212	26.1337	25.4779	29.0405	27.4571	27.1905	32.7772	32.6106	29.0583	32.5235	31.849
52	68.7641	65.4131	70.0858	70.0595	71.2751	33.4133	34.4273	32.6042	30.9935	33.5873	30.4686	29.2884	33.1648	31.2999	31.1366	38.0737	39.0753	33.9667	38.5147	37.9494
56	74.3787	71.8071	75.5255	75.4613	77.6532	38.0192	39.0983	38.2313	34.995	38.0388	34.8303	34.0225	38.5091	36.2114	36.3988	45.7732	46.467	39.8747	45.4527	44.7117
60	78.4237	77.2636	81.6267	81.5432	83.15	43.8602	44.9135	42.8837	40.3697	43.712	39.8219	39.0238	44.2633	41.0218	40.8717	53.2788	54.113	46.5983	53.8005	52.4875
64	83.5567	82.4178	86.1943	85.5349	87.4795	51.3916	50.361	47.8373	46.176	49.8209	45.6175	44.1052	50.7282	46.5295	47.3657	61.0917	62.1324	54.0872	61.4515	60.5151
68	87.4689	85.8874	89.7468	88.3103	89.8992	57.2645	57.5344	54.1801	51.5485	54.6681	52.1268	50.7019	57.6847	53.9476	53.4756	68.7645	70.5301	62.0266	69.5262	67.9301
72	90.4724	89.2472	91.8144	92.0568	92.9275	63.8286	63.1606	58.9095	58.6351	60.6001	57.9799	56.7597	64.2372	60.8715	60.517	76.7109	78.2697	69.9163	77.7277	75.5066
76	92.6466	91.7079	94.3592	94.9824	94.5296	70.5102	69.0276	64.1124	65.0305	65.7897	63.795	63.7653	70.5645	66.8981	67.6206	83.1634	84.5041	77.0436	83.8058	82.1028
80	93.8336	93.1058	94.8484	95.7445	95.7579	76.219	75.1473	67.8965	70.9956	71.0798	69.7066	69.8562	75.6697	71.9964	72.5671	87.3831	89.2997	83.2743	88.0784	86.8278
84	94.8456	94.9793	96.8711	97.1821	97.5798	81.0317	80.105	72.2767	77.1085	75.7165	73.9225	73.6808	79.2786	75.3775	76.434	89.9951	91.6556	87.5695	91.0781	90.1428
88	96.1534	96.5581	97.6025	97.6659	98.2261	86.6562	84.3893	76.1463	81.6098	79.114	76.5494	76.5043	81.6666	77.8728	78.4223	92.3476	93.6252	90.0628	92.9633	92.141
92	96.9746	97.1827	97.8734	98.1533	98.7047	90.0674	87.8506	79.7304	85.94	83.082	77.6872	78.2441	82.917	79.2471	80.1625	94.4258	95.4746	92.097	94.8756	94.3804
96	97.2903	97.6511	98.2572	98.2935	98.9831	93.3268	90.8085	83.3382	89.5696	86.9959	78.9956	79.6606	84.1413	80.4538	81.0927	95.8598	96.6138	94.1918	96.4425	96.1237
100	97.5095	97.9388	98.7323	98.4614	99.104	95.3113	93.4594	86.4704	92.7088	89.9013	79.8583	80.7056	85.0878	81.67	82.1843	97.1548	97.8072	95.8323	97.4193	97.4078
104	97.6697	98.318	98.7557	98.436	99.2118	96.9199	94.7931	89.7904	94.6736	91.7046	80.8785	81.8358	86.4337	82.7557	83.5934	98.037	98.8385	97.1309	98.2492	98.3677
108	97.7295	98.3378	98.8846	98.607	99.2475	97.8852	96.0146	92.0344	96.0657	93.194	81.8279	83.0189	87.5057	84.1135	84.7469	98.7006	99.232	97.9534	99.1507	98.8529
112	97.9733	98.4935	98.8589	98.7165	99.3953	98.2461	96.8854	93.377	96.9824	94.232	82.8857	84.0874	88.5118	85.6454	85.9167	98.8732	99.6554	98.9434	99.731	99.0343
116	98.2554	98.7262	99.1439	98.8974	99.4346	98.617	97.2965	94.5924	97.8944	95.1548	84.2152	85.2419	89.9572	87.2066	88.0162	99.3196	99.83	99.4028	99.726	99.3847
120	98.4715	98.8949	99.2963	99.0712	99.4862	98.794	97.7136	95.5042	98.2789	95.6298	85.6651	87.0315	91.5787	89.9864	90.107	99.488	99.8241	99.5929	99.8883	99.5156

## Sheet: Fig 3C
time (h)	WT VX-497					Y314F VX-497					WT VX-497 + NUC					Y314F VX-497 + NUC
0	2.82131	2.77564	2.44858	6.44673	3.24434	3.22103	2.67066	3.13427	2.63715	2.67211	6.03416	6.86923	7.23623	6.96767	6.75838	5.88362	6.46544	5.58305	6.14452	5.78026
4	5.29659	5.1633	4.52456	7.17005	5.58544	4.65607	4.43691	4.7493	4.02209	4.18088	11.3654	11.1794	11.4074	13.0432	12.7107	10.2866	10.2172	9.5839	10.4791	9.6019
8	5.40898	5.21814	4.74044	6.5428	5.70613	4.7149	4.26205	4.61636	3.89962	4.08275	14.529	14.1921	14.5416	15.9993	15.823	12.5328	12.3388	11.8082	12.7706	12.2364
12	5.53368	5.53946	5.03427	6.5113	6.09737	4.60685	4.46328	4.68844	4.02781	4.17859	15.9289	15.513	16.3966	17.8647	16.9296	14.8968	14.4655	14.0516	15.1673	13.8955
16	5.84461	5.67931	5.17819	7.99209	6.23523	4.93449	4.4997	4.86876	4.22898	4.40413	19.9879	19.2725	20.3557	23.0173	22.2681	17.7634	16.9174	17.0141	18.1028	17.1282
20	5.71441	5.6685	5.10249	7.81306	6.08989	4.79574	4.41598	4.91537	4.18358	4.26814	26.5524	25.8376	26.4884	30.5667	29.7065	22.1276	21.1284	20.8773	22.8212	21.411
24	5.49579	5.29244	4.81124	6.27556	5.66787	4.56833	4.41347	4.74261	3.99648	3.95308	32.0351	31.8315	31.9856	37.2941	35.9127	27.3759	25.8968	25.1009	27.7451	25.7198
28	5.69708	5.21957	4.83193	7.19086	5.70925	4.68687	4.69165	5.08466	4.3779	4.20198	37.5389	37.652	38.1132	43.0284	42.2291	31.6827	29.5252	29.2848	32.5983	29.8935
32	5.30588	5.20026	4.5409	6.0748	5.35814	4.65026	4.6005	5.00575	4.14657	4.22235	45.2059	45.4989	46.1584	52.9116	51.0562	35.787	34.4413	34.6742	37.9982	34.9417
36	5.07761	4.88056	4.31745	6.04098	5.1242	4.71495	4.63626	4.98948	4.31523	4.27487	53.1519	54.0886	54.2148	61.7062	59.8995	42.1723	40.3291	39.9498	43.4387	40.0187
40	5.66898	5.25751	4.75468	9.05693	5.47338	5.65054	5.26256	5.78519	4.82632	4.85599	59.5184	61.4411	60.2309	68.7313	66.911	47.5642	44.3773	45.9383	49.2863	45.9534
44	5.29353	4.83195	4.39815	7.36671	5.40966	5.51142	5.34775	5.87664	4.86576	4.85084	67.2772	68.4133	68.8509	75.9925	74.3543	52.6424	50.8215	52.4997	55.4572	52.5019
48	4.69977	4.43525	4.10305	5.65716	4.90926	5.15226	5.10561	5.59193	4.69836	4.81457	73.4159	75.0864	75.0241	81.3412	79.883	58.3892	56.1096	57.0327	60.2716	57.1302
52	4.55252	4.21441	3.8125	5.372	4.51018	5.11207	5.11135	5.56844	4.50098	4.68202	79.8509	81.0811	80.3662	86.4778	84.4241	61.8297	58.0831	60.403	63.3874	61.4831
56	4.42955	4.04271	3.69948	5.72067	4.4017	5.33135	5.06848	5.50645	4.5038	4.77571	84.5798	85.7236	84.8754	91.03	89.0675	64.9174	59.5623	64.4048	66.3204	65.369
60	4.28059	3.96612	3.67932	5.02868	4.21537	5.2229	5.11439	5.46131	4.74225	4.74449	87.5784	88.9988	88.058	93.8101	91.7815	67.0038	61.499	66.6076	67.8316	67.5963
64	3.94335	3.68019	3.27386	4.28953	4.01072	4.87682	4.85183	5.25433	4.40363	4.6218	89.2109	91.0493	89.3812	94.7426	93.0904	68.2502	62.7095	67.2467	68.5562	68.9412
68	5.04615	4.68647	4.24287	11.949	5.03992	6.72508	5.74094	6.44318	5.56359	5.24433	89.7841	91.4333	89.9832	94.892	93.409	68.7992	62.8484	68.3936	69.3594	69.8516
72	4.74587	4.18003	3.83637	7.92673	4.72077	6.10101	5.49434	5.89133	5.03638	4.83952	89.9302	91.7165	90.1348	94.9355	93.4949	69.7559	62.777	68.8178	70.07	70.6152
76	4.58308	4.29938	3.9268	8.23254	4.77358	5.97975	5.46161	5.90479	5.01798	4.94381	89.8408	91.7507	89.4219	94.8597	93.0815	70.9887	62.9343	70.0261	70.8765	72.324
80	4.33937	3.98644	3.71297	7.51863	4.46427	5.73041	5.31858	5.76163	4.72651	4.71786	89.6849	91.8724	89.4536	94.5082	92.8169	72.6639	63.9575	71.5252	72.4602	74.1034
84	4.51105	4.19183	3.90403	8.99742	4.53086	5.98575	5.30499	5.99143	4.85594	4.79511	89.3022	90.8834	88.7353	94.1326	92.8222	74.5863	65.4351	73.3845	74.8019	76.8443
88	4.15085	3.86854	3.49442	7.20887	4.29054	5.60106	5.05738	5.69484	4.70432	4.5812	88.3264	90.6475	87.9534	94.2656	92.5783	77.0841	68.3042	76.5002	77.8354	80.0872
92	3.93027	3.83325	3.43473	6.53067	4.2	5.53481	5.09851	5.78574	4.71913	4.62286	87.6103	90.0658	87.0623	94.4281	92.921	80.822	71.8425	79.8773	80.8325	83.3428
96	3.93474	3.8179	3.4894	8.28007	4.15411	5.8098	5.15171	5.88874	4.74592	4.57625	87.0698	89.2631	85.9483	94.5665	93.2453	84.0541	74.5946	83.0902	84.4688	87.2281
100	3.53765	3.26662	3.00523	3.96276	3.44079	4.73146	4.54341	4.91134	4.11577	4.00018	87.24	89.4205	85.5657	95.0224	93.5342	87.3632	77.311	86.058	87.5049	90.3991
104	4.06313	3.69665	3.45389	8.45751	4.09084	5.73631	5.02134	5.76679	4.61827	4.47812	86.4018	89.0743	85.5896	95.5256	93.9827	90.7424	80.9573	89.1856	90.7481	93.1252
108	3.39943	3.16302	2.85199	5.05835	3.36103	4.72747	4.54098	5.02272	4.06105	3.93951	86.3614	89.2407	85.5277	96.1011	94.3725	93.1007	84.0462	91.6607	93.5872	95.5278
112	3.74462	3.48594	3.2658	6.5169	3.87922	5.6826	4.94822	5.65968	4.40872	4.16355	86.6446	89.4809	85.6718	96.3015	94.8761	94.7753	87.0172	93.9737	95.4753	96.8921
116	3.25233	3.02851	2.65574	4.24503	3.41249	5.17016	4.40631	4.82845	4.00846	3.69129	86.1278	89.4415	85.8203	97.0387	95.6574	96.2214	89.6991	95.5015	96.946	98.0291
120	3.79813	3.52148	3.26452	8.75055	3.95918	5.99596	4.95457	5.63012	4.45172	4.24596	87.1025	90.0982	85.8009	97.8266	96.3675	97.4482	92.178	96.8413	98.13	98.9282
