# Supplementary material for: The GAPDH redox switch safeguards reductive capacity and enables survival of stressed tumour cells
Source: Nat Metab. 2023 Apr 6;5(4):660–76. doi: 10.1038/s42255-023-00781-3 (PMC10132988; doi:10.1038/s42255-023-00781-3)
Supplement: Source Data Fig. 4 — Numerical data. [file 42255_2023_781_MOESM5_ESM.xlsx]

## Sheet: Fig 4a
0.25h detachment			6h detachment			6h detachment + 1mM NAC
WT	Y314F		WT	Y314F		WT	Y314F
78	77.5		65.5	44.5		64.5	44.5
66.5	71.5		67.5	49.5		57.5	58
78.5	72		59	41		54.5	59

## Sheet: Fig 4b
								DCFDA (a.u.)
	0.25h detachment			6h detachment			6h detachment + NAC
	WT	Y314F		WT	Y314F		WT	Y314F
	906	1179		6769	9341		6228	6322
	1204	1192		7516	10566		6284	6499
	3065	1187		7763	10738		6249	6527

## Sheet: Fig 4c
Monolayer
WT	Y314F
0.37	0.38
0.36	0.38
0.38	0.38

## Sheet: FIg 4e
Spheroid
WT	Y314F
0.55	1.83
0.54	1.82
0.53	1.83
0.54	1.82
0.55	1.83
0.55	1.88
0.55	1.89
0.56	1.82
0.57	3.54
