# Supplementary material for: The GAPDH redox switch safeguards reductive capacity and enables survival of stressed tumour cells
Source: Nat Metab. 2023 Apr 6;5(4):660–76. doi: 10.1038/s42255-023-00781-3 (PMC10132988; doi:10.1038/s42255-023-00781-3)
Supplement: Source Data Fig. 5 — Numerical data. [file 42255_2023_781_MOESM6_ESM.xlsx]

## Sheet: Fig 5a
						Tumor volume
Days	GAPDH wt-roGFP2-Orp						GAPDH-Y314F-roGFP2-Orp
14	0.031941	0.033	0.026	0	0.03	0.041	0.032	0.029	0.027	0.036	0.047	0.042
18	0.062	0.069	0.093	0.069	0.056	0.111	0.05	0.051	0.025	0.037	0.074	0.054
21	0.113	0.15	0.167	0.074	0.205	0.236	0.055	0.061	0.069	0.04	0.166	0.082
25	0.262	0.303	0.753	0.098	0.427	0.593	0.1	0.091	0.156	0.064	0.372	0.112
28	0.377	0.417	euthanized	0.132	0.744	0.949	0.144	0.106	0.289	0.089	0.529	0.169

## Sheet: Fig 5b
Tumor Weight
wt	Y314F
1119	350
820	420
700	210
1000	230
1260	230

## Sheet: Fig 5c
	CF 366-1																				CF 366-2											Number of surviving mice				% of surviving mice
	Cells:	HAP1 GAPDH-WT-roGFP2-Orp1																			HAP1-GAPDH-Y314F-roGFP2-Orp1											Day	WT	Y314F		WT	Y314F
Mouse number		1	2	3	4	5	6	7	8	9	10	11	12	13	14	15	16	17	18	19	20	21	22	23	24	25	26	27	28			0	17	9		1	1
Day	Date	Tumor Volume																			Tumor Volume											1	17	9		1	1
0	2019-06-24	Cell injection																			Cell injection											2	17	9		1	1
1	2019-06-25																															3	17	9		1	1
2	2019-06-26																															4	17	9		1	1
3	2019-06-27																															5	17	9		1	1
4	2019-06-28																															6	17	9		1	1
5	2019-06-29																															7	17	9		1	1
6	2019-06-30	0	0	0	0	0	0	0	0	0	0	0	0	0	0	0	0	0	0	0	0	0	0	0	0	0	0	0	0			8	17	9		1	1
7	2019-07-01	0	0	0	0	0	0	0	0	0	0	0	0	0	0	0	0	0	0	0	0	0	0	0	0	0	0	0	0			9	17	9		1	1
8	2019-07-02	0	0	0	0	0	0	0	0	0	0	0	0	0	0	0	0	0	0	0	0	0	0	0	0	0	0	0	0			10	17	9		1	1
9	2019-07-03	0	0	0	0	0	0	0	0	0	0	0	0	0	0	0	0	0	0	0	0	0	0	0	0	0	0	0	0			11	17	9		1	1
10	2019-07-04	0	0.045496	0	0	0	0	0	0.025432	0	0	0	0	0	0	0	0	0	0	0	0	0	0	0	0	0	0	0	0			12	17	9		1	1
11	2019-07-05	#VALUE!	0.049726	0.038663	#VALUE!	#VALUE!	0.0361415	0.053016	0.0434515	#VALUE!	0.03969	Circling	0.0612255	0.033212	0.0253265	#VALUE!	0	#VALUE!	0.023958	#VALUE!	#VALUE!	#VALUE!	0	#VALUE!	#VALUE!	0.046575	#VALUE!	0.43	0.4			13	17	9		1	1
12	2019-07-06	0	0	0	0	0	0	0	0	0	0	dead	0	0	0	0	0	0	0	0	0	0	0	0	0	0	0	0	0			14	17	9		1	1
13	2019-07-07	0	0	0	0	0	0	0	0	0	0	not used in analysis	0	0	0	0	0	0	0	0	0	0	0	0	0	0	0	0	0			14	17	9		1	1
14	2019-07-08	0.0471495	0.1188	0.0941015	0.0576	0.05292	0.08112	0.083106	0.091936	0.061852	0.0775		0.125316	0.079768	0.072576	0.07625	0	0.09408	0.062775	0.05808	0.042025	0.073008	0.071656	0.046225	0.054675	0.089888	0.05819	0.094221	0.087808			15	17	9		1	1
14	2019-07-08	0.152626	0.1188	0.0941015	0.0576	0.05292	0.08112	0.083106	0.091936	0.061852	0.0775		0.125316	0.079768	0.072576	0.07625	0	0.09408	0.062775	0.05808	0.16335	0.073008	0.071656	0.046225	0.054675	0.089888	0.05819	0.094221	0.087808			16	17	9		1	1
15	2019-07-09	0	0	0	0	0	0	0	0	0	0		0	0	0	0	0	0	0	0	0	0	0	0	0	0	0	0	0			17	17	9		1	1
16	2019-07-10	0	0	0	0	0	0	0	0	0	0		0	0	0	0	0	0	0	0	0	0	0	0	0	0	0	0	0			18	17	9		1	1
17	2019-07-11	0	0	0	0	0	0	0	0	0	0		0	0	0	0	0	0	0	0	0	0	0	0	0	0	0	0	0			19	17	9		1	1
18	2019-07-12	0.401628	0.308367	0.35131	0.268584	0.179563	0.365117	0.311648	0.342924	0.202005	0.210495		0.64896	0.19845	0.202342	0.165528	0	0.162663	0.228888	0.1332	0.4698	0.073008	0.10192	0.106742	0.226512	0.13454	0.13454	0.125024	0.100352			20	17	9		1	1
19	2019-07-13	0	0	0	0	0	0	0	0	0	0		0	0	0	0	0	0	0	0	0	0	0	0	0	0	0	0	0			21	17	9		1	1
20	2019-07-14	0	0	0	0	0	0	0	0	0	0		0	0	0	0	0	0	0	0	0	0	0	0	0	0	0	0	0			22	9	7		0.529412	0.777778
21	2019-07-15	0.616512	0.90506	0.761359	0.769666	0.72324	0.97556	0.677217	0.857736	0.367416	0.44955		1.044	0.414304	0.43335	0.423864	0	0.587826	0.70304	0.331632	0.831464	0.252486	0.224516	0.1494	0.538628	0.2976	0.254144	0.23716	0.249018			23	9	7		0.529412	0.777778
22	2019-07-16	0	dead	dead	dead	dead	dead	0	dead	0	0		dead	0	0	0	0	0	dead	0	dead	0	0	0	dead	0	0	0	0			24	9	7		0.529412	0.777778
23	2019-07-17	0						0		0	0			0	0	0	0	0		0		0	0	0		0	0	0	0			25	9	7		0.117647	0.777778
24	2019-07-18	0.665184						0.469625		1.22525	1.08653			1.12327	0.744185	0.591137	0	0.70304		0.488669		0.288	0.484563	0.17745		0.499234	0.3468	0.48002	0.268584			26	2	7		0.117647	0.777778
25	2019-07-19	0						dead		dead	dead			dead	dead	dead	0	dead		0		0	0	0		0	0	0	0			27	2	7		0.117647	0.777778
26	2019-07-20	0															0			0		0	0	0		0	0	0	0			28	2	7		0.117647	0.777778
27	2019-07-21	0															0			0		0	0	0		0	0	0	0			29	0	5		0	0.555556
28	2019-07-22	1.10156															0			1.0917		0.544887	0.70785	0.267187		1.27575	0.465408	1.0917	0.50688			30	0	5		0	0.555556
29	2019-07-23	dead															0			dead		0	0	0		dead	0	dead	0			31	0	5		0	0.555556
30	2019-07-24																0					0	0	0			0		0			32	0	2		0	0.222222
31	2019-07-25																0					0.608256	1.12405	0.28899			0.87464		0.766764			33	0	2		0	0.222222
32	2019-07-26																0					dead	dead	0			dead		0			34	0	2		0	0.222222
33	2019-07-27																0							0					0			35	0	2		0	0.222222
34	2019-07-28																0												0			36	0	1		0	0.111111
35	2019-07-29																0							0.3807					1.0296			37	0	1		0	0.111111
36	2019-07-30																0							0					dead			38	0	1		0	0.111111
37	2019-07-31																0							0								39	0	1		0	0.111111
38	2019-08-01																0							0.591658								40	0	1		0	0.111111
39	2019-08-02																0							0								41	0	1		0	0.111111
40	2019-08-03																0							0								42	0	1		0	0.111111
41	2019-08-04																0															43	0	1		0	0.111111
42	2019-08-05																0							0.586557								44	0	1		0	0.111111
43	2019-08-06																0							0								45	0	1		0	0.111111
44	2019-08-07																0							0								46	0	1		0	0.111111
45	2019-08-08																0							0.6615								47	0	1		0	0.111111
46	2019-08-09																0							0								48	0	1		0	0.111111
47	2019-08-10																0							0								49	0	1		0	0.111111
48	2019-08-11																0							0								50	0	0		0	0
49	2019-08-12																no tumor							0.72765
																	a							dead

## Sheet: Fig 5d
Absolute 405/488 flouroscence ratio			Relative 405/488 flouroscence ratio
WT	Y314F		WT	Y314F
0.68	0.63		1.30351	1.20767
0.39	0.84		0.747604	1.61022
0.49	0.74		0.939297	1.41853
0.58	0.7		1.11182	1.34185
0.67	0.76		1.28435	1.45687
0.47	0.98		0.900958	1.87859
0.63	0.86		1.20767	1.64856
0.44	0.93		0.84345	1.78275
0.46			0.881789
0.42			0.805112
0.48			0.920128
0.41			0.785942
0.51			0.977636
0.54			1.03514
0.65			1.24601

## Sheet: Fig 5e
Metabolite	Genotype	Replicate	0	1	2	3		m+1/m+2
Fructose 6-phosphate	MUT	1	19589.4	292.801	1899.64	148.236		0.154135
Fructose 6-phosphate	MUT	2	19660.5	271.25	1838.01	108.679		0.147578
Fructose 6-phosphate	MUT	3	20721.2	255.835	2194	150.664		0.116607
Fructose 6-phosphate	MUT	4	22220.2	486.899	2169.79	191.5		0.224399
Fructose 6-phosphate	MUT	5	24021.6	401.253	2512.2	187.266		0.159722
Fructose 6-phosphate	WT	1	13328.8	447.725	1902.15	158.118		0.235379
Fructose 6-phosphate	WT	2	14064.6	673.79	2241.72	190.51		0.300568
Fructose 6-phosphate	WT	3	9786.57	388.096	1340.47	144.074		0.289522
Fructose 6-phosphate	WT	4	10874.1	462.515	1630.86	150.051		0.283601
Fructose 6-phosphate	WT	5	13143.5	591.083	1759.05	181.564		0.336024
Glyceraldehyde 3-phosphate	MUT	1	12734.8	122.531	769.093	15.9972		0.159319
Glyceraldehyde 3-phosphate	MUT	2	13765.9	169.024	1078.77	36.1644		0.156682
Glyceraldehyde 3-phosphate	MUT	3	13549.4	114.402	916.002	25.2266		0.124893
Glyceraldehyde 3-phosphate	MUT	4	13332	142.355	1004.04	25.4392		0.141781
Glyceraldehyde 3-phosphate	MUT	5	12746.1	104.939	959.678	20.5743		0.109348
Glyceraldehyde 3-phosphate	WT	1	12174.4	295.177	1238.32	26.6621		0.238368
Glyceraldehyde 3-phosphate	WT	2	11616.9	249.9	1303.79	38.4488		0.191672
Glyceraldehyde 3-phosphate	WT	3	11584.5	398.288	1254.39	42.2767		0.317514
Glyceraldehyde 3-phosphate	WT	4	9666.74	269.558	952.371	24.8214		0.283039
Glyceraldehyde 3-phosphate	WT	5	11401.2	262.632	961.515	38.5633		0.273144

## Sheet: Fig 5f
Metabolite	Genotype	Replicate	0	1	2	3		m+2 fraction
6-Phosphogluconic acid	MUT	1	5557.8	103.146	498.562	53.3356		0.080247
6-Phosphogluconic acid	MUT	2	5481.69	93.7293	464.863	53.0865		0.07629
6-Phosphogluconic acid	MUT	3	5867.15	113.526	524.791	48.5075		0.0800721
6-Phosphogluconic acid	MUT	4	5397.37	167.249	544.678	38.8743		0.088592
6-Phosphogluconic acid	MUT	5	5144.38	58.0807	474.753	62.8229		0.082709
6-Phosphogluconic acid	WT	1	5591.09	165.493	1279.51	90.3169		0.179544
6-Phosphogluconic acid	WT	2	4502.81	163.008	1052.28	78.2036		0.181544
6-Phosphogluconic acid	WT	3	5817.72	183.208	1434.29	88.7059		0.190631
6-Phosphogluconic acid	WT	4	4422.94	149.676	1043.47	96.3369		0.182667
6-Phosphogluconic acid	WT	5	4434.06	194.157	1055.9	55.2076		0.183977
Metabolite	Genotype	Replicate	0	1	2	3		m+1 fraction
Ribose 5-phosphate	MUT	1	9117.14	548.882	388.622	69.395		0.0542158
Ribose 5-phosphate	MUT	2	8087.7	444.698	415.789	98.1698		0.0491578
Ribose 5-phosphate	MUT	3	7487.69	668.51	475.264	119.093		0.0763962
Ribose 5-phosphate	MUT	4	7967.41	673.521	401.454	83.4926		0.0738034
Ribose 5-phosphate	MUT	5	7278.07	534.218	397.218	96.8945		0.064314
Ribose 5-phosphate	WT	1	11280.9	1340.24	572.031	136.239		0.100547
Ribose 5-phosphate	WT	2	10410.6	1701.01	542.625	156.612		0.132779
Ribose 5-phosphate	WT	3	10219.7	1713.57	603.452	158.872		0.134974
Ribose 5-phosphate	WT	4	8144.56	1194.29	515.597	111.043		0.119843
Ribose 5-phosphate	WT	5	9942.93	1445.93	534.903	141.677		0.119841
Metabolite	Genotype	Replicate	0	1	2	3		m+1 m+2 fraction
Sedoheptulose 7-phosphate	MUT	1	5557.8	41.756	494.238	51.9434		0.087214
Sedoheptulose 7-phosphate	MUT	2	5481.69	33.1799	460.598	51.7133		0.0819253
Sedoheptulose 7-phosphate	MUT	3	5867.15	48.7184	520.227	47.0378		0.0877577
Sedoheptulose 7-phosphate	MUT	4	5397.37	107.631	540.48	37.5222		0.106545
Sedoheptulose 7-phosphate	MUT	5	5144.38	1.25709	470.751	61.5343		0.0831304
Sedoheptulose 7-phosphate	WT	1	5591.09	103.736	1275.16	88.9163		0.195341
Sedoheptulose 7-phosphate	WT	2	4502.81	113.271	1048.78	77.0757		0.20238
Sedoheptulose 7-phosphate	WT	3	5817.72	118.947	1429.77	87.2486		0.207778
Sedoheptulose 7-phosphate	WT	4	4422.94	100.821	1040.03	95.229		0.201599
Sedoheptulose 7-phosphate	WT	5	4434.06	145.179	1052.45	54.0969		0.210636

## Sheet: Fig 5g
Genotype	Replicate	NADP+	NADPH	NADPH/NADP+
MUT	1	0.553416	0.414139	0.748332
MUT	2	0.479086	0.410257	0.856333
MUT	3	0.435099	0.391324	0.899389
MUT	4	0.422455	0.366022	0.866418
MUT	5	0.42498	0.414405	0.975116
WT	1	0.736348	0.623599	0.846881
WT	2	0.64783	0.592463	0.914535
WT	3	0.546338	0.656238	1.20116
WT	4	0.447977	0.525529	1.17312
WT	5	0.471824	0.585478	1.24088
