# Supplementary material for: The GAPDH redox switch safeguards reductive capacity and enables survival of stressed tumour cells
Source: Nat Metab. 2023 Apr 6;5(4):660–76. doi: 10.1038/s42255-023-00781-3 (PMC10132988; doi:10.1038/s42255-023-00781-3)
Supplement: Source Data Fig. 6 — Numerical data. [file 42255_2023_781_MOESM7_ESM.xlsx]

## Sheet: Fig 6a
	CF 366-1																				CF 366-2
	Cells:	HAP1 GAPDH-WT-roGFP2-Orp1																			HAP1-GAPDH-Y314F-roGFP2-Orp1									HAP1 GAPDH-WTroGFP2- orp1 - cisplatin injection																			HAP1 GAPDH-Y314F-roGFP2-Orp1 Cisplatin
Mouse number		1	2	3	4	5	6	7	8	9	10	11	12	13	14	15	16	17	18	19	20	21	22	23	24	25	26	27	28	29	30	31	32	33	34	35	36	37	38	39	40	41	42	43	44	45	46	47	48
Day	Date	Tumor Volume																			Tumor Volume									Tumor volume																			tumor volume
0	2019-06-24	Cell injection																			Cell injection									Cell injection																			cell injection
1	2019-06-25
2	2019-06-26
3	2019-06-27
4	2019-06-28
5	2019-06-29
6	2019-06-30	0	0	0	0	0	0	0	0	0	0	0	0	0	0	0	0	0	0	0	0	0	0	0	0	0	0	0	0	0	0	0	0	0	0	0	0	0	0	0	0	0	0	0	0	0	0	0	0
7	2019-07-01	0	0	0	0	0	0	0	0	0	0	0	0	0	0	0	0	0	0	0	0	0	0	0	0	0	0	0	0	0	0	0	0	0	0	0	0	0	0	0	0	0	0	0	0	0	0	0	0
8	2019-07-02	0	0	0	0	0	0	0	0	0	0	0	0	0	0	0	0	0	0	0	0	0	0	0	0	0	0	0	0	0	0	0	0	0	0	0	0	0	0	0	0	0	0	0	0	0	0	0	0
9	2019-07-03	0	0	0	0	0	0	0	0	0	0	0	0	0	0	0	0	0	0	0	0	0	0	0	0	0	0	0	0	0	0	0	0	0	0	0	0	0	0	0	0	0	0	0	0	0	0	0	0
10	2019-07-04	0	0.045496	0	0	0	0	0	0.025432	0	0	0	0	0	0	0	0	0	0	0	0	0	0	0	0	0	0	0	0	0	0	0	0	0	0	0	0	0	0	0	0	0	0	0	0	0	0	0	0
11	2019-07-05	#VALUE!	0.049726	0.038663	#VALUE!	#VALUE!	0.0361415	0.053016	0.0434515	#VALUE!	0.03969	Circling	0.0612255	0.033212	0.0253265	#VALUE!	0	#VALUE!	0.023958	#VALUE!	#VALUE!	#VALUE!	0	#VALUE!	#VALUE!	0.046575	#VALUE!	0.43	0.4	0.02048	0.061056	0	0.070227	0.0344605	#VALUE!	0.0486	#VALUE!	#VALUE!	0	#VALUE!	#VALUE!	balance disorders	#VALUE!	#VALUE!	#VALUE!	0.033462	0.0238875	#VALUE!	0
12	2019-07-06	0	0	0	0	0	0	0	0	0	0	dead	0	0	0	0	0	0	0	0	0	0	0	0	0	0	0	0	0	0	0	0	0	0	0	0	0	0	0	0	0		0	0	0	0	0	0	0
13	2019-07-07	0	0	0	0	0	0	0	0	0	0	not used in analysis	0	0	0	0	0	0	0	0	0	0	0	0	0	0	0	0	0	0	0	0	0	0	0	0	0	0	0	0	0		0	0	0	0	0	0	0
14	2019-07-08	0.0471495	0.1188	0.0941015	0.0576	0.05292	0.08112	0.083106	0.091936	0.061852	0.0775		0.125316	0.079768	0.072576	0.07625	0	0.09408	0.062775	0.05808	0.042025	0.073008	0.071656	0.046225	0.054675	0.089888	0.05819	0.094221	0.087808	0.061852	0.108841	0.09477	0.152626	0.0892375	0.0625	0.100352	0.0897345	0.108	0	0.1116	0.087079		0.056074	0.104284	0.1206	0.07875	0.09477	0.091854	#VALUE!
14	2019-07-08	0.152626	0.1188	0.0941015	0.0576	0.05292	0.08112	0.083106	0.091936	0.061852	0.0775		0.125316	0.079768	0.072576	0.07625	0	0.09408	0.062775	0.05808	0.16335	0.073008	0.071656	0.046225	0.054675	0.089888	0.05819	0.094221	0.087808	0.061852	0.108841	0.09477	0.0471495	0.0892375	0.0625	0.100352	0.0897345	0.108	0	0.1116	0.087079		0.056074	0.104284	0.1206	0.07875	0.09477	0.091854	0.042025
15	2019-07-09	0	0	0	0	0	0	0	0	0	0		0	0	0	0	0	0	0	0	0	0	0	0	0	0	0	0	0	0	0	0	0	0	0	0	0	0	0	0	0		0	0	0	0	0	0	0
16	2019-07-10	0	0	0	0	0	0	0	0	0	0		0	0	0	0	0	0	0	0	0	0	0	0	0	0	0	0	0	0	0	0	0	0	0	0	0	0	0	0	0		0	0	0	0	0	0	0
17	2019-07-11	0	0	0	0	0	0	0	0	0	0		0	0	0	0	0	0	0	0	0	0	0	0	0	0	0	0	0	0	0	0	0	0	0	0	0	0	0	0	0		0	0	0	0	0	0	0
18	2019-07-12	0.401628	0.308367	0.35131	0.268584	0.179563	0.365117	0.311648	0.342924	0.202005	0.210495		0.64896	0.19845	0.202342	0.165528	0	0.162663	0.228888	0.1332	0.4698	0.073008	0.10192	0.106742	0.226512	0.13454	0.13454	0.125024	0.100352	0.0819315	0.072828	0.083232	0.060306	0.080631	0.064827	0.086022	0.091854	0.141538	0	0.373968	0.050625		0.0968	0.06336	0.393762	0.23275	0.110956	0.137313	0.025047
19	2019-07-13	0	0	0	0	0	0	0	0	0	0		0	0	0	0	0	0	0	0	0	0	0	0	0	0	0	0	0	0	0	0	0	0	0	0	0	0	0	0	0		0	0	0	0	0	not in good condition	0
20	2019-07-14	0	0	0	0	0	0	0	0	0	0		0	0	0	0	0	0	0	0	0	0	0	0	0	0	0	0	0	0	0	0	0	0	0	0	0	0	0	0	0		0	0	0	0	0		0
21	2019-07-15	0.616512	0.90506	0.761359	0.769666	0.72324	0.97556	0.677217	0.857736	0.367416	0.44955		1.044	0.414304	0.43335	0.423864	0	0.587826	0.70304	0.331632	0.831464	0.252486	0.224516	0.1494	0.538628	0.2976	0.254144	0.23716	0.249018	0.156816	0.061056	0.1548	0.0912925	0.0968	0.0344605	0.106624	0.0884835	0.272813	0	0.411825	0.050625		0.16055	0.0275625	0.480298	0.261792	0.13851		0.025088
22	2019-07-16	0	dead	dead	dead	dead	dead	0	dead	0	0		dead	0	0	0	0	0	dead	0	dead	0	0	0	dead	0	0	0	0	0	0	0	0	0	0	0	0	0	0	0	0		0	0	0	0	0		0
23	2019-07-17	0						0		0	0			0	0	0	0	0		0		0	0	0		0	0	0	0	0	0	0	0	0	0	0	0	0	0	0	0		0	0	0	0	0		0
24	2019-07-18	0.665184						0.469625		1.22525	1.08653			1.12327	0.744185	0.591137	0	0.70304		0.488669		0.288	0.484563	0.17745		0.499234	0.3468	0.48002	0.268584	0.093312	0.105056	0.079768	0.081461	0.051304	0.040572	0.09477	0.0582221	0.312666	0	0.422662	0.0416025		0.343187	0.1278	0.082026	0.087552	0.233512		0.028175
25	2019-07-19	0						dead		dead	dead			dead	dead	dead	0	dead		0		0	0	0		0	0	0	0	0	0	0	0	0	0	0	0	0	0	0	0		0	0	0	0	0		0
26	2019-07-20	0															0			0		0	0	0		0	0	0	0	0	0	0	0	0	0	0	0	0	0	0	0		0	0	0	0	0		0
27	2019-07-21	0															0			0		0	0	0		0	0	0	0	0	0	0	0	0	0	0	0	0	0	0	0		0	0	0	0	0		0
28	2019-07-22	1.10156															0			1.0917		0.544887	0.70785	0.267187		1.27575	0.465408	1.0917	0.50688	0.214245	0.284592	0.110956	0.103518	0.137313	0.108192	0.176418	0.160126	0.517563	0	0.72828	0.083106		0.562185	0.302689	0.479808	0.612362	0.106641		0.025088
29	2019-07-23	dead															0			dead		0	0	0		dead	0	dead	0	0	0	0	0	0	0	0	0	0	0		0			0		0	0		0
30	2019-07-24																0					0	0	0			0		0	0	0	0	0	0	0	0	0	0	0		0			0		0	0		0
31	2019-07-25																0					0.608256	1.12405	0.28899			0.87464		0.766764	0.239805	0.744185	0.202554	0.0925	0.14365	0.104363	0.262848	0.146205	0.626688	0		0.202176			0.380701		0.3808	0.161472		0.036504
32	2019-07-26																0					dead	dead	0			dead		0	0	died	0	0	0	0	0	0		0		0			0		0	0		0
33	2019-07-27																0							0					0	0		0	0	0	0	0	0		0		0			0		0	0		0
34	2019-07-28																0												0	0		0	0	0	0	0	0		0		0			0		0	0		0
35	2019-07-29																0							0.3807					1.0296	0.584016		0.35574	0.187308	0.20335	0.151838	0.461288	0.230908		0		0.33516			0.686686		0.688567	0.24986		0.038025
36	2019-07-30																0							0					dead	died		0	0	0	0	0	0		0		0								0
37	2019-07-31																0							0								0	0	0	0	0	0		0		0								0
38	2019-08-01																0							0.591658								0	0	0	0	0	0		0		0								0
39	2019-08-02																0							0								0.19652	0.2592	0.234407	0.106624	0.175338	0.046225		0		0.18375								0.01845
40	2019-08-03																0							0								tumor with hole	0	0	0	0	0		0		0								0
41	2019-08-04																0																0	0	0	0	0		0		0								0
42	2019-08-05																0							0.586557									0.217328	0.22785	0.181805	0.10206	0.03249		0		0.108841								0.0097865
43	2019-08-06																0							0									0	0	0	weight loss more than 20%	weight loss more than 20%		0		weight loss more than 20%								0
44	2019-08-07																0							0									0	0	0				0										0
45	2019-08-08																0							0.6615									0.26705	0.454073	0.331331				0										0.0675
46	2019-08-09																0							0									0	0	0				0										0
47	2019-08-10																0							0									0	0	0				0										0
48	2019-08-11																0							0									0	0	0				0										0
49	2019-08-12																no tumor							0.72765									0.479808	0.870732	0.583176				no tumor										0.03185
50	2019-08-13																a							dead									necrosis died	died	died														0
51	2019-08-14																																																0
52	2019-08-15																																																0.034992
53	2019-08-16																																																0
54	2019-08-17																																																0
55	2019-08-18																																																0
56	2019-08-19																																																0.0448
57	2019-08-20																																																0
58	2019-08-21																																																0.0424
59	2019-08-22																																																0
60	2019-08-23																																																0.028749
61	2019-08-24																																																0
62	2019-08-25																																																0
63	2019-08-26																																																0.0245
64	2019-08-27																																																weight loss more than 20%
65	2019-08-28
66	2019-08-29
67	2019-08-30
68	2019-08-31
69	2019-09-01
70	2019-09-02
71	2019-09-03
72	2019-09-04
73	2019-09-05
74	2019-09-06
75	2019-09-07
76	2019-09-08
77	2019-09-09
78	2019-09-10
79	2019-09-11
80	2019-09-12
81	2019-09-13
82	2019-09-14
83	2019-09-15
84	2019-09-16
85	2019-09-17
86	2019-09-18
87	2019-09-19
88	2019-09-20
[truncated: 18 more columns]

## Sheet: FIg 6b
	CF 366-3,4
	Cells:	HAP1 GAPDH-WTroGFP2- orp1 - cisplatin injection																			HAP1 GAPDH-Y314F-roGFP2-Orp1 Cisplatin
Mouse number		29	30	31	32	33	34	35	36	37	38	39	40	41	42	43	44	45	46	47	48	49	50	51	52	53	54	55	56
Day	Date	Tumor volume																			tumor volume
0	2019-06-24	Cell injection																			cell injection
1	2019-06-25																															Tumor volume (cm3)
2	2019-06-26
3	2019-06-27																														Days	HAP1 GAPDH-WTroGFP2- orp1 - cisplatin injection																HAP1 GAPDH-Y314F-roGFP2-Orp1 Cisplatin
4	2019-06-28																														11	0.02048	0.061056	0	0.070227	0.0344605	#VALUE!	0.0486	#VALUE!	#VALUE!	#VALUE!	#VALUE!	#VALUE!	#VALUE!	#VALUE!	0.033462	0.0238875	0	#VALUE!
5	2019-06-29																														14	0.061852	0.108841	0.09477	0.0471495	0.0892375	0.0625	0.100352	0.0897345	0.108	0.1116	0.087079	0.056074	0.104284	0.1206	0.07875	0.09477	0.042025	0.050336
6	2019-06-30	0	0	0	0	0	0	0	0	0	0	0	0	0	0	0	0	0	0	0	0	0	0	0	0	0	0	0	0		18	0.0819315	0.072828	0.083232	0.060306	0.080631	0.064827	0.086022	0.091854	0.141538	0.373968	0.050625	0.0968	0.06336	0.393762	0.23275	0.110956	0.025047	0.0576
7	2019-07-01	0	0	0	0	0	0	0	0	0	0	0	0	0	0	0	0	0	0	0	0	0	0	0	0	0	0	0	0		21	0.156816	0.061056	0.1548	0.0912925	0.0968	0.0344605	0.106624	0.0884835	0.272813	0.411825	0.050625	0.16055	0.0275625	0.480298	0.261792	0.13851	0.025088	0.034983
8	2019-07-02	0	0	0	0	0	0	0	0	0	0	0	0	0	0	0	0	0	0	0	0	0	0	0	0	0	0	0	0		24	0.093312	0.105056	0.079768	0.081461	0.051304	0.040572	0.09477	0.0582221	0.312666	0.422662	0.0416025	0.343187	0.1278	0.082026	0.087552	0.233512	0.028175	0.0392
9	2019-07-03	0	0	0	0	0	0	0	0	0	0	0	0	0	0	0	0	0	0	0	0	0	0	0	0	0	0	0	0		28	0.214245	0.284592	0.110956	0.103518	0.137313	0.108192	0.176418	0.160126	0.517563	0.72828	0.083106	0.562185	0.302689	0.479808	0.612362	0.106641	0.025088	0.029478
10	2019-07-04	0	0	0	0	0	0	0	0	0	0	0	0	0	0	0	0	0	0	0	0	0	0	0	0	0	0	0	0		31	0.239805	0.744185	0.202554	0.0925	0.14365	0.104363	0.262848	0.146205	0.626688		0.202176		0.380701		0.3808	0.161472	0.036504	0.045864
11	2019-07-05	0.02048	0.061056	0	0.070227	0.0344605	#VALUE!	0.0486	#VALUE!	#VALUE!	0	#VALUE!	#VALUE!	balance disorders	#VALUE!	#VALUE!	#VALUE!	0.033462	0.0238875	#VALUE!	0	#VALUE!	0.0328	0.038148	#VALUE!	0.048668	#VALUE!	0.0361415	#VALUE!		35	0.584016		0.35574	0.187308	0.20335	0.151838	0.461288	0.230908			0.33516		0.686686		0.688567	0.24986	0.038025	0.0925
12	2019-07-06	0	0	0	0	0	0	0	0	0	0	0	0		0	0	0	0	0	0	0	0	0	0	0	0	0	0	0		39			0.19652	0.2592	0.234407	0.106624	0.175338	0.046225			0.18375						0.01845	0.0489985
13	2019-07-07	0	0	0	0	0	0	0	0	0	0	0	0		0	0	0	0	0	0	0	0	0	0	0	0	0	0	0		42				0.217328	0.22785	0.181805	0.10206	0.03249			0.108841						0.0097865	0.0177785
14	2019-07-08	0.061852	0.108841	0.09477	0.152626	0.0892375	0.0625	0.100352	0.0897345	0.108	0	0.1116	0.087079		0.056074	0.104284	0.1206	0.07875	0.09477	0.091854	#VALUE!	0.050336	0.066816	0.16335	0.050193	0.098784	0.082472	0.0847	0.055016		45				0.26705	0.454073	0.331331											0.0675	0.046464
14	2019-07-08	0.061852	0.108841	0.09477	0.0471495	0.0892375	0.0625	0.100352	0.0897345	0.108	0	0.1116	0.087079		0.056074	0.104284	0.1206	0.07875	0.09477	0.091854	0.042025	0.050336	0.066816	0.16335	0.050193	0.098784	0.082472	0.0847	0.055016		49				0.479808	0.870732	0.583176											0.03185	0.109769
15	2019-07-09	0	0	0	0	0	0	0	0	0	0	0	0		0	0	0	0	0	0	0	0	0	0	0	0	0	0	0		52																	0.034992	0.162663
16	2019-07-10	0	0	0	0	0	0	0	0	0	0	0	0		0	0	0	0	0	0	0	0	0	0	0	0	0	0	0		56																	0.0448	0.157696
17	2019-07-11	0	0	0	0	0	0	0	0	0	0	0	0		0	0	0	0	0	0	0	0	0	0	0	0	0	0	0		58																	0.0424	0.125024
18	2019-07-12	0.0819315	0.072828	0.083232	0.060306	0.080631	0.064827	0.086022	0.091854	0.141538	0	0.373968	0.050625		0.0968	0.06336	0.393762	0.23275	0.110956	0.137313	0.025047	0.0576	0.047432	0.078652	0.086528	0.0612255	0.07436	0.055225	0.0411845		60																	0.028749
19	2019-07-13	0	0	0	0	0	0	0	0	0	0	0	0		0	0	0	0	0	not in good condition	0	0	0	0	0	0	0	0	0		63																	0.0245
20	2019-07-14	0	0	0	0	0	0	0	0	0	0	0	0		0	0	0	0	0		0	0	0	0	0	0	0	0	0		65
21	2019-07-15	0.156816	0.061056	0.1548	0.0912925	0.0968	0.0344605	0.106624	0.0884835	0.272813	0	0.411825	0.050625		0.16055	0.0275625	0.480298	0.261792	0.13851		0.025088	0.034983	0.042025	0.0958455	0.031487	0.02205	0.0296595	0.016896	0.03042		67
22	2019-07-16	0	0	0	0	0	0	0	0	0	0	0	0		0	0	0	0	0		0	0	0	0	0	0	0	0	0		70
23	2019-07-17	0	0	0	0	0	0	0	0	0	0	0	0		0	0	0	0	0		0	0	0	0	0	0	0	0	0		72
24	2019-07-18	0.093312	0.105056	0.079768	0.081461	0.051304	0.040572	0.09477	0.0582221	0.312666	0	0.422662	0.0416025		0.343187	0.1278	0.082026	0.087552	0.233512		0.028175	0.0392	0.116613	0.102042	0.033048	0.021504	0.048074	0.030118	0.0344605		74
25	2019-07-19	0	0	0	0	0	0	0	0	0	0	0	0		0	0	0	0	0		0	0	0	0	0	0	0	0	0		77
26	2019-07-20	0	0	0	0	0	0	0	0	0	0	0	0		0	0	0	0	0		0	0	0	0	0	0	0	0	0		79
27	2019-07-21	0	0	0	0	0	0	0	0	0	0	0	0		0	0	0	0	0		0	0	0	0	0	0	0	0	0		80
28	2019-07-22	0.214245	0.284592	0.110956	0.103518	0.137313	0.108192	0.176418	0.160126	0.517563	0	0.72828	0.083106		0.562185	0.302689	0.479808	0.612362	0.106641		0.025088	0.029478	0.141312	0.1014	0.062775	0.033462	0.06912	0.02916	0.0344605		81
29	2019-07-23	0	0	0	0	0	0	0	0	0	0		0			0		0	0		0	0	0	0	0	0	0	0	0		84
30	2019-07-24	0	0	0	0	0	0	0	0	0	0		0			0		0	0		0	0	0	0	0	0	0	0	0		86
31	2019-07-25	0.239805	0.744185	0.202554	0.0925	0.14365	0.104363	0.262848	0.146205	0.626688	0		0.202176			0.380701		0.3808	0.161472		0.036504	0.045864	0.1859	0.149698	0.091008	0.0441	0.182648	0.040432	0.042592		88
32	2019-07-26	0	died	0	0	0	0	0	0		0		0			0		0	0		0	0	0	0	0	0	0	0	0
33	2019-07-27	0		0	0	0	0	0	0		0		0			0		0	0		0	0	0	0	0	0	0	0	0
34	2019-07-28	0		0	0	0	0	0	0		0		0			0		0	0		0	0	0	0	0	0	0	0	0
35	2019-07-29	0.584016		0.35574	0.187308	0.20335	0.151838	0.461288	0.230908		0		0.33516			0.686686		0.688567	0.24986		0.038025	0.0925	0.286875	0.303753	0.212704	0.089232	0.204723	0.120094	0.044
36	2019-07-30	died		0	0	0	0	0	0		0		0								0	0	0	0	0	0	0	0	0
37	2019-07-31			0	0	0	0	0	0		0		0								0	0	0	0	0	0	0	0	0
38	2019-08-01			0	0	0	0	0	0		0		0								0	0	0	0	0	0	0	0	0
39	2019-08-02			0.19652	0.2592	0.234407	0.106624	0.175338	0.046225		0		0.18375								0.01845	0.0489985	0.164775	0.146072	0.208739	0.023328	0.0941015	0.055016	0.040572
40	2019-08-03			tumor with hole	0	0	0	0	0		0		0								0	0	0	0	0	0	0	0	0
41	2019-08-04				0	0	0	0	0		0		0								0	0	0	0	0	0	0	0	0
42	2019-08-05				0.217328	0.22785	0.181805	0.10206	0.03249		0		0.108841								0.0097865	0.0177785	0.0772475	0.044	0.095	0.0153	0.05292	0.021142	0.016384
43	2019-08-06				0	0	0	weight loss more than 20%	weight loss more than 20%		0		weight loss more than 20%								0	0	0	0	0	weight loss more than 20%	0	weight loss more than 20%	weight loss more than 20%
44	2019-08-07				0	0	0				0										0	0	0	0	0		0
45	2019-08-08				0.26705	0.454073	0.331331				0										0.0675	0.046464	0.046225	0.06336	0.162		0.09375
46	2019-08-09				0	0	0				0										0	0	0	0	0		0
47	2019-08-10				0	0	0				0										0	0	0	0	0		0
48	2019-08-11				0	0	0				0										0	0	0	0	0		0
49	2019-08-12				0.479808	0.870732	0.583176				no tumor										0.03185	0.109769	0.261612	0.110808	0.1782		0.138082
50	2019-08-13				necrosis died	died	died														0	0	0	0	0		0
51	2019-08-14																				0	0	0	0	0		0
52	2019-08-15																				0.034992	0.162663	0.456192	0.174636	0.309394		0.194481
53	2019-08-16																				0	0	0	0	0		0
54	2019-08-17																				0	0	0	0	0		0
55	2019-08-18																				0	0	0	0	0		0
56	2019-08-19																				0.0448	0.157696	0.496375	0.192497	0.334687		0.217088
57	2019-08-20																				0	0	0	0	0		0
58	2019-08-21																				0.0424	0.125024	0.518937	0.23765	0.525844		0.252008
59	2019-08-22																				0	weight loss more than 20%	0	0	0		0
60	2019-08-23																				0.028749		0.331578	0.102752	0.640775		0.295704
61	2019-08-24																				0		0	0			0
62	2019-08-25																				0		0	0			0
63	2019-08-26																				0.0245		0.44436	0.205768			0.467339
64	2019-08-27																				weight loss more than 20%		0	0			0
65	2019-08-28																						0.763992	0.27			0.534668
66	2019-08-29																							0
67	2019-08-30																							0.173225
68	2019-08-31																							0
69	2019-09-01																							0
70	2019-09-02																							0.254947
71	2019-09-03																							0
72	2019-09-04																							0.239805
73	2019-09-05																							0
74	2019-09-06																							0.309304
75	2019-09-07																							0
76	2019-09-08																							0
77	2019-09-09																							0.386019
78	2019-09-10																							0
79	2019-09-11																							0.394944
80	2019-09-12																							0.398816
81	2019-09-13																							0.377196
82	2019-09-14																							0
83	2019-09-15																							0
84	2019-09-16																							0.48598
85	2019-09-17																							0
86	2019-09-18																							0.627328
87	2019-09-19																							0
88	2019-09-20																							0.689098
[truncated: 7 more columns]

## Sheet: FIg 6c
WT	Y314F	WT Cisplatin	Y314F Cisplatin
1.30435	1.20844	1.03581	7.07801
0.748082	1.61125	1.28517	7.48082
0.939898	1.41944	3.22251	4.45013
1.11253	1.34271	1.93734	1.91816
1.28517	1.4578	1.2468
0.901535	1.8798	1.99488
1.20844	1.64962	1.78389
0.84399	1.78389	1.32353
0.882353		1.78389
0.805627
0.920716
0.786445
0.978261
1.03581
1.2468

## Sheet: FIg 6d
				CF 390-1		0 gray						CF 390-2			2 gray						CF 390-3		0 gray				CF 390-4		2 gray
		WT									WT radiation									Y314F						Y314F radiation							Number of surviving mice						% surviving mice
		1	2	3	4	5	6	7	8	9	10	11	12	13	14	15	16	17	18	19	20	21	22	23	24	25	26	27	28	29	30		Day	WT	WT radiation	Y314F	Y314F radiation		Day	WT	WT radiation	Y314F	Y314F radiation
Days		Tumor volume									Tumor volume									Tumor volume						Tumor volume							1	9	9	6	6		1	1	1	1	1
0	2020-02-20	cell injection									cell injection									cell injection						cell injection							2	9	9	6	6		2	1	1	1	1
1	2020-02-21																																3	9	9	6	6		3	1	1	1	1
2	2020-02-22																																4	9	9	6	6		4	1	1	1	1
3	2020-02-23																																5	9	9	6	6		5	1	1	1	1
4	2020-02-24																																6	9	9	6	6		6	1	1	1	1
5	2020-02-25																																7	9	9	6	6		7	1	1	1	1
6	2020-02-26																																8	9	9	6	6		8	1	1	1	1
7	2020-02-27																																9	9	9	6	6		9	1	1	1	1
8	2020-02-28																																10	9	9	6	6		10	1	1	1	1
9	2020-02-29																																11	9	9	6	6		11	1	1	1	1
10	2020-03-01																																12	9	9	6	6		12	1	1	1	1
11	2020-03-02																																13	9	9	6	6		13	1	1	1	1
12	2020-03-03																																14	9	9	6	6		14	1	1	1	1
13	2020-03-04																																15	9	9	6	6		15	1	1	1	1
14	2020-03-05																																16	9	9	6	6		16	1	1	1	1
15	2020-03-06																																17	9	9	6	6		17	1	1	1	1
16	2020-03-07																																18	9	9	6	6		18	1	1	1	1
17	2020-03-08																																19	9	9	6	6		19	1	1	1	1
18	2020-03-09	0.210938	0.143748	0.073008	0.097686	0.075118	0.095992	0.081461	0.14336	0.181805	0.222066	0.68	0.075106	0.210938	0.056144	0.21904	0.075712	0.073008	0.091854	0.0675	0.108841	0.188059	0.106434	0.0516375	0.069629	0.164152	0.0847	0.075	0.086022	0.092512	0.11349		20	9	9	6	6		20	1	1	1	1
19	2020-03-10	0	0	0	0	0	0	0	0	0	0	0	0	0	0	0	0	0	0	0	0	0	0	0	0	0	0	0	0	0	0		21	9	9	6	6		21	1	1	1	1
20	2020-03-11	0	0	0	0	0	0	0	0	0	0	0	0	0	0	0	0	0	0	0	0	0	0	0	0	0	0	0	0	0	0		22	9	9	6	6		22	1	1	1	1
21	2020-03-12	0.410828	0.233437	0.10092	0.161792	0.1602	0.216625	0.124654	0.2784	0.428126	0.126	0.105966	0.101124	0.145762	0.034983	0.191558	0.0397535	0.056448	0.061852	0.0884835	0.161604	0.185679	0.160745	0.075429	0.117211	0.093312	0.0434515	0.0464	0.048668	0.0361415	0.102689		23	9	9	6	6		23	1	1	1	1
22	2020-03-13	0	0	0	0	0	0	0	0	0	0	0	0	0	0	0	0	0	0	0	0	0	0		0	0	0	0	0	0	0		24	9	9	6	6		24	1	1	1	1
23	2020-03-14	0	0	0	0	0	0	0	0	0	0	0	0	0	0	0	0	0	0	0	0	0	0		0	0	0	0	0	0	0		25	9	9	6	6		25	1	1	1	1
24	2020-03-15	0	0	0	0	0	0	0	0	0	0	0	0	0	0	0	0	0	0	0	0	0	0	0	0	0	0	0	0	0	0		26	5	9	6	6		26	0.555556	1	1	1
25	2020-03-16	1.08871	0.982344	0.24336	0.565	0.588132	0.595	0.42336	0.746368	1.03219	0.1188	0.0952875	0.088938	0.15246	0.031046	0.1911	0.025725	0.056448	0.07803	0.199962	0.249018	0.15487	0.282408	0.210496	0.2592	0.117	0.0612255	0.0432	0.049368	0.0397535	0.089146		27	5	9	6	6		27	0.555556	1	1	1
26	2020-03-17	died	died	0	0	died	0	0	0	died	0	0	0	0	0	0	0	0	0	0	0	0	0	0	0	0	0	0	0	0	0		28	5	9	6	6		28	0.555556	1	1	1
27	2020-03-18			0	0		0	0	0		0	0	0	0	0	0	0	0	0	0	0	0	0	0	0	0	0	0	0	0	0		29	1	8	6	6		29	0.111111	0.888889	1	1
28	2020-03-19			0.494951	1.01482		0.894824	0.807026	0.9504		0.206681	0.182952	0.3185	0.34439	0.0684285	0.4232	0.046464	0.0862125	0.139264	0.23625	0.36125	0.325125	0.363384	0.21904	0.34439	0.0969105	0.065	0.0741285	0.06348	0.048668	0.161604		30	1	8	6	6		30	0.111111	0.888889	1	1
29	2020-03-20			0	died		died	died	died		0	0	died	0	0	0	0	0	0	0	0	0	0	0	0	0	0	0	0	0	0		31	1	8	6	6		31	0.111111	0.888889	1	1
30	2020-03-21			0							0	0		0	0	0	0	0	0	0	0	0	0	0	0	0	0	0	0	0	0		32	1	6	4	6		32	0.111111	0.666667	0.666667	1
31	2020-03-22			0							0	0		0	0	0	0	0	0	0	0	0	0	0	0	0	0	0	0	0	0		33	0	6	4	6		33	0	0.666667	0.666667	1
32	2020-03-23			1.13467							0.325125	0.331331		0.523418	0.14365	0.69575	0.070304	0.143748	0.181476	died	0.634644	1.09807	0.56784	0.269001	0.601126	0.337892	0.0800565	0.0819315	0.090944	0.055016	0.210826		34	0	6	4	6		34	0	0.666667	0.666667	1
33	2020-03-24			died							0	0		0	0	died on 3/23/2020	0	0	died on 3/23/2020		0	died on 3/23/2020	0	0	0	0	0	0	0	0	0		35	0	6	4	6		35	0	0.666667	0.666667	1
34	2020-03-25										0	0		0	0		0	0			0		0	0	0	0	0	0	0	0	0		36	0	3	1	6		36	0	0.333333	0.166667	1
35	2020-03-26										0.3698	0.548856		0.572886	0.154791		0.197173	0.219488			0.927545		1.03988	0.52992	1.03906	0.536987	0.08788	0.2656	0.164254	0.0563295	0.248368		37	0	3	1	6		37	0	0.333333	0.166667	1
36	2020-03-27										died	died		died	0		0	0			died		died	0	died	0	0	0	0	0	0		38	0	3	1	6		38	0	0.333333	0.166667	1
37	2020-03-28														0		0	0						0		0	0	0	0	0	0		39	0	3	1	6		39	0	0.333333	0.166667	1
38	2020-03-29														0		0	0						0		0	0	0	0	0	0		40	0	3	0	5		40	0	0.333333	0	0.833333
39	2020-03-30														0.225504		0.197173	0.3645						0.99944		0.591137	0.0912925	0.248368	0.228267	0.059904	0.328104		41	0	3	0	5		41	0	0.333333	0	0.833333
40	2020-03-31														0		0	0						died		died	0	0	0	0	0		42	0	2	0	5		42	0	0.222222	0	0.833333
41	2020-04-01														0		0	0									0	0	0	0	0		43	0	2	0	5		43	0	0.222222	0	0.833333
42	2020-04-02														0.162663		0.1911	0.23716									0.083824	0.17956	0.135168	0.058752	0.218489		44	0	2	0	5		44	0	0.222222	0	0.833333
43	2020-04-03														0		0	died on 4/2/2020									0	0	0	0	0		45	0	2	0	5		45	0	0.222222	0	0.833333
44	2020-04-04														0		0										0	0	0	0	0		46	0	2	0	5		46	0	0.222222	0	0.833333
45	2020-04-05														0		0										0	0	0	0	0		47	0	1	0	5		47	0	0.111111	0	0.833333
46	2020-04-06														0.241875		0.689585										0.07	0.07436	0.0775	0.027216	0.147994		48	0	1	0	5		48	0	0.111111	0	0.833333
47	2020-04-07														0		died										0	0	0	0	0		49	0	0	0	5		49	0	0	0	0.833333
48	2020-04-08														0												0	0	0	0	0		50	0	0	0	5		50	0	0	0	0.833333
49	2020-04-09														0.881368												0.0651655	0.10285	0.116058	0.04	0.175338		51	0	0	0	5		51	0	0	0	0.833333
50	2020-04-10														died on 4/9/2020												0	0	0	0	0		52	0	0	0	5		52	0	0	0	0.833333
51	2020-04-11																										0	0	0	0	0		53	0	0	0	5		53	0	0	0	0.833333
52	2020-04-12																										0	0	0	0	0		54	0	0	0	5		54	0	0	0	0.833333
53	2020-04-13																										0.099238	0.208088	0.15246	0.05819	0.225504		55	0	0	0	5		55	0	0	0	0.833333
54	2020-04-14																										0	0	0	0	0		56	0	0	0	5		56	0	0	0	0.833333
55	2020-04-15																										0	0	0	0	0		57	0	0	0	5		57	0	0	0	0.833333
56	2020-04-16																										0.1224	0.352485	0.206681	0.06336	0.342216		58	0	0	0	5		58	0	0	0	0.833333
57	2020-04-17																										0	0	0	0			59	0	0	0	5		59	0	0	0	0.833333
58	2020-04-18																										0	0	0	0	0		60	0	0	0	5		60	0	0	0	0.833333
59	2020-04-19																										0	0	0	0	0		61	0	0	0	5		61	0	0	0	0.833333
60	2020-04-20																										0.13454	0.285948	0.29988	0.0462275	0.468512		62	0	0	0	5		62	0	0	0	0.833333
61	2020-04-21																										0	0	0	0	0		63	0	0	0	5		63	0	0	0	0.833333
62	2020-04-22																										0	0	0	0	0		64	0	0	0	5		64	0	0	0	0.833333
63	2020-04-23																										0.087079	0.260876	0.202502	0.051156	0.451497		65	0	0	0	5		65	0	0	0	0.833333
64	2020-04-24																										0	0	0	0	0		66	0	0	0	5		66	0	0	0	0.833333
65	2020-04-25																										0	0	0	0	0		67	0	0	0	5		67	0	0	0	0.833333
66	2020-04-26																										0	0	0	0	0		68	0	0	0	4		68	0	0	0	0.666667
67	2020-04-27																										0.0575	0.198832	0.0847	0.038663	0.254144		69	0	0	0	3		69	0	0	0	0.5
68	2020-04-28																										0	0	0	0	died		70	0	0	0	3		70	0	0	0	0.5
69	2020-04-29																										0.071656	0	0	0			71	0	0	0	3		71	0	0	0	0.5
70	2020-04-30																										died on 4/29/2020	0.240944	0.15936	0.0636265			72	0	0	0	3		72	0	0	0	0.5
71	2020-05-01																											0	0	0			73	0	0	0	3		73	0	0	0	0.5
72	2020-05-02																											0	0	0			74	0	0	0	3		74	0	0	0	0.5
73	2020-05-03																											0	0	0			75	0	0	0	3		75	0	0	0	0.5
74	2020-05-04																											0.329476	0.1911	0.0775			76	0	0	0	3		76	0	0	0	0.5
75	2020-05-05																											0	0	0			77	0	0	0	3		77	0	0	0	0.5
76	2020-05-06																											0	0	0			78	0	0	0	3		78	0	0	0	0.5
77	2020-05-07																											0.359734	0.235468	0.083232			79	0	0	0	3		79	0	0	0	0.5
78	2020-05-08																											0	0	0			80	0	0	0	3		80	0	0	0	0.5
79	2020-05-09																											0	0	0			81	0	0	0	3		81	0	0	0	0.5
80	2020-05-10																											0	0	0			82	0	0	0	3		82	0	0	0	0.5
81	2020-05-11																											0.411825	0.295245	0.120213			83	0	0	0	2		83	0	0	0	0.333333
82	2020-05-12																											0	0	0			84	0	0	0	2		84	0	0	0	0.333333
83	2020-05-13																											0.421572	0	0			85	0	0	0	2		85	0	0	0	0.333333
84	2020-05-14																											died on 5/13/2020	0	0			86	0	0	0	2		86	0	0	0	0.333333
85	2020-05-15																												0	0			87	0	0	0	2		87	0	0	0	0.333333
86	2020-05-16																												0	0			88	0	0	0	2		88	0	0	0	0.333333
87	2020-05-17																												0.265242	0.028512			89	0	0	0	2		89	0	0	0	0.333333
88	2020-05-18																												0	0			90	0	0	0	2		90	0	0	0	0.333333
89	2020-05-19																												0	0			91	0	0	0	2		91	0	0	0	0.333333
90	2020-05-20																												0.3104	0.07125			92	0	0	0	2		92	0	0	0	0.333333
91	2020-05-21																												0.32	0.083106			93	0	0	0	2		93	0	0	0	0.333333
92	2020-05-22																												0	0			94	0	0	0	2		94	0	0	0	0.333333
93	2020-05-23																												0	0			95	0	0	0	2		95	0	0	0	0.333333
94	2020-05-24																												0	0			96	0	0	0	2		96	0	0	0	0.333333
95	2020-05-25																												0.479232	0.164775			97	0	0	0	2		97	0	0	0	0.333333
96	2020-05-26																												0	0			98	0	0	0	2		98	0	0	0	0.333333
97	2020-05-27																												0	0			99	0	0	0	1		99	0	0	0	0.166667
98	2020-05-28																												0.580608	0.169			100	0	0	0	1		100	0	0	0	0.166667
99	2020-05-29																												died	0			101	0	0	0	1		101	0	0	0	0.166667
100	2020-05-30																													0			102	0	0	0	1		102	0	0	0	0.166667
101	2020-05-31																													0			103	0	0	0	1		103	0	0	0	0.166667
102	2020-06-01																													0.181805			104	0	0	0	1		104	0	0	0	0.166667
103	2020-06-02																													0			105	0	0	0	1		105	0	0	0	0.166667
104	2020-06-03																													0			106	0	0	0	1		106	0	0	0	0.166667
105	2020-06-04																													0.212704			107	0	0	0	1		107	0	0	0	0.166667
106	2020-06-05																													0			108	0	0	0	1		108	0	0	0	0.166667
107	2020-06-06																													0			109	0	0	0	1		109	0	0	0	0.166667
108	2020-06-07																													0			110	0	0	0	1		110	0	0	0	0.166667
109	2020-06-08																													0.20425			111	0	0	0	1		111	0	0	0	0.166667
110	2020-06-09																													0			112	0	0	0	1		112	0	0	0	0.166667
111	2020-06-10																													0			113	0	0	0	1		113	0	0	0	0.166667
112	2020-06-11																													0			114	0	0	0	1		114	0	0	0	0.166667
113	2020-06-12																													0.200376			115	0	0	0	1		115	0	0	0	0.166667
114	2020-06-13																													0			116	0	0	0	1		116	0	0	0	0.166667
115	2020-06-14																													0			117	0	0	0	1		117	0	0	0	0.166667
116	2020-06-15																													0.19435			118	0	0	0	1		118	0	0	0	0.166667
117	2020-06-16																													0			119	0	0	0	1		119	0	0	0	0.166667
118	2020-06-17																													0			120	0	0	0	1		120	0	0	0	0.166667
119	2020-06-18																													0.224264			121	0	0	0	1		121	0	0	0	0.166667
120	2020-06-19																													0			122	0	0	0	1		122	0	0	0	0.166667
121	2020-06-20																													0			123	0	0	0	1		123	0	0	0	0.166667
122	2020-06-21																													0			124	0	0	0	1		124	0	0	0	0.166667
123	2020-06-22																													0.261121			125	0	0	0	1		125	0	0	0	0.166667
124	2020-06-23																													0			126	0	0	0	1		126	0	0	0	0.166667
125	2020-06-24																													0			127	0	0	0	1		127	0	0	0	0.166667
126	2020-06-25																													0.268324			128	0	0	0	1		128	0	0	0	0.166667
127	2020-06-26																													0			129	0	0	0	1		129	0	0	0	0.166667
128	2020-06-27																													0			130	0	0	0	1		130	0	0	0	0.166667
129	2020-06-28																													0			131	0	0	0	1		131	0	0	0	0.166667
130	2020-06-29																													0.3264			132	0	0	0	1		132	0	0	0	0.166667
131	2020-06-30																													0			133	0	0	0	1		133	0	0	0	0.166667
132	2020-07-01																													0			134	0	0	0	1		134	0	0	0	0.166667
133	2020-07-02																													0.2499			135	0	0	0	1		135	0	0	0	0.166667
134	2020-07-03																													0			136	0	0	0	1		136	0	0	0	0.166667
135	2020-07-04																													0			137	0	0	0	1		137	0	0	0	0.166667
136	2020-07-05																													0			138	0	0	0	1		138	0	0	0	0.166667
137	2020-07-06																													0.321412			139	0	0	0	1		139	0	0	0	0.166667
138	2020-07-07																																140	0	0	0	1		140	0	0	0	0.166667
139	2020-07-08																																141	0	0	0	1		141	0	0	0	0.166667
140	2020-07-09																													0.47385			142	0	0	0	1		142	0	0	0	0.166667
141	2020-07-10																													0			143	0	0	0	1		143	0	0	0	0.166667
142	2020-07-11																													0			144	0	0	0	1		144	0	0	0	0.166667
143	2020-07-12																													0			145	0	0	0	0		145	0	0	0	0
144	2020-07-13																													0.681462			146	0	0	0	0		146	0	0	0	0
145	2020-07-14																													died			147	0	0	0	0		147	0	0	0	0
146	2020-07-15
147	2020-07-16
148	2020-07-17
149
150

## Sheet: FIg  6e
			CF 390-2			2 gray						CF 390-4		2 gray
		WT radiation									Y314F radiation
		10	11	12	13	14	15	16	17	18	25	26	27	28	29	30			tumor volume (cm3)
Days		Tumor volume									Tumor volume
0	2020-02-20	cell injection									cell injection							days	WT radiation									Y314F radiation
1	2020-02-21																	18	0.222066	0.68	0.075106	0.210938	0.056144	0.21904	0.075712	0.073008	0.091854	0.164152	0.0847	0.075	0.086022	0.092512	0.11349
2	2020-02-22																	21	0.126	0.105966	0.101124	0.145762	0.034983	0.191558	0.0397535	0.056448	0.061852	0.093312	0.0434515	0.0464	0.048668	0.0361415	0.102689
3	2020-02-23																	25	0.1188	0.0952875	0.088938	0.15246	0.031046	0.1911	0.025725	0.056448	0.07803	0.117	0.0612255	0.0432	0.049368	0.0397535	0.089146
4	2020-02-24																	28	0.206681	0.182952	0.3185	0.34439	0.0684285	0.4232	0.046464	0.0862125	0.139264	0.0969105	0.065	0.0741285	0.06348	0.048668	0.161604
5	2020-02-25																	32	0.325125	0.331331		0.523418	0.14365	0.69575	0.070304	0.143748	0.181476	0.337892	0.0800565	0.0819315	0.090944	0.055016	0.210826
6	2020-02-26																	35	0.3698	0.548856		0.572886	0.154791		0.197173	0.219488		0.536987	0.08788	0.2656	0.164254	0.0563295	0.248368
7	2020-02-27																	39					0.225504		0.197173	0.3645		0.591137	0.0912925	0.248368	0.228267	0.059904	0.328104
8	2020-02-28																	42					0.162663		0.1911	0.23716			0.083824	0.17956	0.135168	0.058752	0.218489
9	2020-02-29																	46					0.241875		0.689585				0.07	0.07436	0.0775	0.027216	0.147994
10	2020-03-01																	49					0.881368						0.0651655	0.10285	0.116058	0.04	0.175338
11	2020-03-02																	53											0.099238	0.208088	0.15246	0.05819	0.225504
12	2020-03-03																	56											0.1224	0.352485	0.206681	0.06336	0.342216
13	2020-03-04																	60											0.13454	0.285948	0.29988	0.0462275	0.468512
14	2020-03-05																	63											0.087079	0.260876	0.202502	0.051156	0.451497
15	2020-03-06																	67											0.0575	0.198832	0.0847	0.038663	0.254144
16	2020-03-07																	69											0.071656	0.240944	0.15936	0.0636265
17	2020-03-08																	73												0.329476	0.1911	0.0775
18	2020-03-09	0.222066	0.68	0.075106	0.210938	0.056144	0.21904	0.075712	0.073008	0.091854	0.164152	0.0847	0.075	0.086022	0.092512	0.11349		76												0.359734	0.235468	0.083232
19	2020-03-10	0	0	0	0	0	0	0	0	0	0	0	0	0	0	0		80												0.411825	0.295245	0.120213
20	2020-03-11	0	0	0	0	0	0	0	0	0	0	0	0	0	0	0		86													0.265242	0.028512
21	2020-03-12	0.126	0.105966	0.101124	0.145762	0.034983	0.191558	0.0397535	0.056448	0.061852	0.093312	0.0434515	0.0464	0.048668	0.0361415	0.102689		89													0.3104	0.07125
22	2020-03-13	0	0	0	0	0	0	0	0	0	0	0	0	0	0	0		90													0.32	0.083106
23	2020-03-14	0	0	0	0	0	0	0	0	0	0	0	0	0	0	0		94													0.479232	0.164775
24	2020-03-15	0	0	0	0	0	0	0	0	0	0	0	0	0	0	0		97													0.580608	0.169
25	2020-03-16	0.1188	0.0952875	0.088938	0.15246	0.031046	0.1911	0.025725	0.056448	0.07803	0.117	0.0612255	0.0432	0.049368	0.0397535	0.089146		101														0.181805
26	2020-03-17	0	0	0	0	0	0	0	0	0	0	0	0	0	0	0		104														0.212704
27	2020-03-18	0	0	0	0	0	0	0	0	0	0	0	0	0	0	0		108														0.20425
28	2020-03-19	0.206681	0.182952	0.3185	0.34439	0.0684285	0.4232	0.046464	0.0862125	0.139264	0.0969105	0.065	0.0741285	0.06348	0.048668	0.161604		112														0.200376
29	2020-03-20	0	0	died	0	0	0	0	0	0	0	0	0	0	0	0		115														0.19435
30	2020-03-21	0	0		0	0	0	0	0	0	0	0	0	0	0	0		118														0.224264
31	2020-03-22	0	0		0	0	0	0	0	0	0	0	0	0	0	0		122														0.261121
32	2020-03-23	0.325125	0.331331		0.523418	0.14365	0.69575	0.070304	0.143748	0.181476	0.337892	0.0800565	0.0819315	0.090944	0.055016	0.210826		125														0.268324
33	2020-03-24	0	0		0	0	died on 3/23/2020	0	0	died on 3/23/2020	0	0	0	0	0	0		129														0.3264
34	2020-03-25	0	0		0	0		0	0		0	0	0	0	0	0		132														0.2499
35	2020-03-26	0.3698	0.548856		0.572886	0.154791		0.197173	0.219488		0.536987	0.08788	0.2656	0.164254	0.0563295	0.248368		136														0.321412
36	2020-03-27	died	died		died	0		0	0		0	0	0	0	0	0		139														0.47385
37	2020-03-28					0		0	0		0	0	0	0	0	0		144														0.681462
38	2020-03-29					0		0	0		0	0	0	0	0	0
39	2020-03-30					0.225504		0.197173	0.3645		0.591137	0.0912925	0.248368	0.228267	0.059904	0.328104
40	2020-03-31					0		0	0		died	0	0	0	0	0
41	2020-04-01					0		0	0			0	0	0	0	0
42	2020-04-02					0.162663		0.1911	0.23716			0.083824	0.17956	0.135168	0.058752	0.218489
43	2020-04-03					0		0	died on 4/2/2020			0	0	0	0	0
44	2020-04-04					0		0				0	0	0	0	0
45	2020-04-05					0		0				0	0	0	0	0
46	2020-04-06					0.241875		0.689585				0.07	0.07436	0.0775	0.027216	0.147994
47	2020-04-07					0		died				0	0	0	0	0
48	2020-04-08					0						0	0	0	0	0
49	2020-04-09					0.881368						0.0651655	0.10285	0.116058	0.04	0.175338
50	2020-04-10					died on 4/9/2020						0	0	0	0	0
51	2020-04-11											0	0	0	0	0
52	2020-04-12											0	0	0	0	0
53	2020-04-13											0.099238	0.208088	0.15246	0.05819	0.225504
54	2020-04-14											0	0	0	0	0
55	2020-04-15											0	0	0	0	0
56	2020-04-16											0.1224	0.352485	0.206681	0.06336	0.342216
57	2020-04-17											0	0	0	0
58	2020-04-18											0	0	0	0	0
59	2020-04-19											0	0	0	0	0
60	2020-04-20											0.13454	0.285948	0.29988	0.0462275	0.468512
61	2020-04-21											0	0	0	0	0
62	2020-04-22											0	0	0	0	0
63	2020-04-23											0.087079	0.260876	0.202502	0.051156	0.451497
64	2020-04-24											0	0	0	0	0
65	2020-04-25											0	0	0	0	0
66	2020-04-26											0	0	0	0	0
67	2020-04-27											0.0575	0.198832	0.0847	0.038663	0.254144
68	2020-04-28											0	0	0	0	died
69	2020-04-29											0.071656	0	0	0
70	2020-04-30											died on 4/29/2020	0.240944	0.15936	0.0636265
71	2020-05-01												0	0	0
72	2020-05-02												0	0	0
73	2020-05-03												0	0	0
74	2020-05-04												0.329476	0.1911	0.0775
75	2020-05-05												0	0	0
76	2020-05-06												0	0	0
77	2020-05-07												0.359734	0.235468	0.083232
78	2020-05-08												0	0	0
79	2020-05-09												0	0	0
80	2020-05-10												0	0	0
81	2020-05-11												0.411825	0.295245	0.120213
82	2020-05-12												0	0	0
83	2020-05-13												0.421572	0	0
84	2020-05-14												died on 5/13/2020	0	0
85	2020-05-15													0	0
86	2020-05-16													0	0
87	2020-05-17													0.265242	0.028512
88	2020-05-18													0	0
89	2020-05-19													0	0
90	2020-05-20													0.3104	0.07125
91	2020-05-21													0.32	0.083106
92	2020-05-22													0	0
93	2020-05-23													0	0
94	2020-05-24													0	0
95	2020-05-25													0.479232	0.164775
96	2020-05-26													0	0
97	2020-05-27													0	0
98	2020-05-28													0.580608	0.169
99	2020-05-29													died	0
100	2020-05-30														0
101	2020-05-31														0
102	2020-06-01														0.181805
103	2020-06-02														0
104	2020-06-03														0
105	2020-06-04														0.212704
106	2020-06-05														0
107	2020-06-06														0
108	2020-06-07														0
109	2020-06-08														0.20425
110	2020-06-09														0
111	2020-06-10														0
112	2020-06-11														0
113	2020-06-12														0.200376
114	2020-06-13														0
115	2020-06-14														0
116	2020-06-15														0.19435
117	2020-06-16														0
118	2020-06-17														0
119	2020-06-18														0.224264
120	2020-06-19														0
121	2020-06-20														0
122	2020-06-21														0
123	2020-06-22														0.261121
124	2020-06-23														0
125	2020-06-24														0
126	2020-06-25														0.268324
127	2020-06-26														0
128	2020-06-27														0
129	2020-06-28														0
130	2020-06-29														0.3264
131	2020-06-30														0
132	2020-07-01														0
133	2020-07-02														0.2499
134	2020-07-03														0
135	2020-07-04														0
136	2020-07-05														0
137	2020-07-06														0.321412
138	2020-07-07
139	2020-07-08
140	2020-07-09														0.47385
141	2020-07-10														0
142	2020-07-11														0
143	2020-07-12														0
144	2020-07-13														0.681462
145	2020-07-14														died
146	2020-07-15
147	2020-07-16
148	2020-07-17
149
150

## Sheet: Fig 6f
% tumor area (caspase 3 activation)
WT	WT unstained	stained - unstained
2.875	1.203	1.672
2.261	1.466	0.795
3.179	1.845	1.334
1.07	0.086	0.984
1.353	0.366	0.987
0.511	0.015	0.496
Y314F	Y314F unstained	stained - unstained
10.358	0.127	10.231
0.915	0.015	0.9
3.674	0.164	3.51
WT radiation	WT rad unstained	stained - unstained
3.531	0.108	3.423
9.307	0.059	9.248
1.95	0.077	1.873
1.631	0.008	1.623
Y314F radiation	Y314F rad unstained	stained - unstained
27.373	0.074	27.299
37.27	0.188	37.082
28.13	0.13	28
25.706	0.004	25.702
