# Supplementary material for: The GAPDH redox switch safeguards reductive capacity and enables survival of stressed tumour cells
Source: Nat Metab. 2023 Apr 6;5(4):660–76. doi: 10.1038/s42255-023-00781-3 (PMC10132988; doi:10.1038/s42255-023-00781-3)
Supplement: Source Data Fig. 7 — Numerical data. [file 42255_2023_781_MOESM8_ESM.xlsx]

## Sheet: Fig 7A
DCFDA mean fluroescence
WT	T175A
417	561
331	1045
421	776
357	1359
332	665
488	529
DCFDA frequency of positive cells
WT	T175A
0.68	1.98
0.52	13.7
1.23	10.9
0.92	27.6
0.57	6.09
2.37	4.01

## Sheet: Fig 7B
Erythrocytes (M/ml)
WT	T175A
9.6	11.08
9.04	12.58
9.67	11.79
5.08	12.5
9.93	11.6
9.73	11
Hematocrit %
WT	T175A
46.4	56.2
42.9	64
45.9	64.5
24.9	64.2
50.2	59.3
48.7	56.7
MEP cells per femur
WT	T175A
84000	110000
46000	130000
100000	120000
92000	77000
62000	150000
71000	91000

## Sheet: Fig 7C
	foldchange.log2	-log10(qvalue)
TGM1	0.481705	1.58
MAP4	-0.582461	1.58
Ace	1.51899	1.58
AADAT	1.51524	1.58
NAPSA	1.20546	1.58
PALM3	-0.757922	1.58
RBM3	-0.544815	1.58
DLEU7	-0.444014	1.58
ACNAT1	0.777789	1.58
SLC22A26	1.83331	1.58
ACNAT1;ACNAT2	0.526309	1.54
PPIC	0.921636	1.54
Ehhadh	0.854856	1.54
ACOX2	1.22569	1.5
SLC25A17	0.340972	1.5
NUDT19	0.813505	1.37
Mep1a	1.64927	1.37
COMT	-0.488051	1.37
SLC22A13	1.50733	1.37
IGFBP2	-0.589824	1.37
NCEH1	0.739526	1.37
KHSRP	-0.648487	1.36
SLC22A19	1.73255	1.36
AKR1C14	2.04645	1.36
PCNP	-0.901702	1.32
USP2	0.384845	1.32
TCOF1	-0.499186	1.26
ACOT8	0.496278	1.24
SLC22A7	2.08992	1.24
CAPG	0.830787	1.24
THAP11	-0.86542	1.24
Q8VE95	-0.401155	1.24
NCCRP1	1.01723	1.24
MOCOS	0.310317	1.24
PRCC	-0.876512	1.24
VILL	0.817498	1.23
ACOX3	0.32395	1.21
AIP	-0.395655	1.21
AGPS	0.586024	1.21
COBLL1	-0.406917	1.21
CNBP	-0.443493	1.21
MME	0.878054	1.19
CYP51A1	0.813526	1.19
HMGN5	-0.658105	1.19
OCIAD1	-0.260412	1.18
Acadm	0.320831	1.15
RAD23A	-0.436247	1.15
CYP2A4	1.45037	1.15
TMED2	0.307915	1.15
HNRNPK	-0.236588	1.13
TMPO	-0.24354	1.13
RPL29	-0.533817	1.13
SLC35A3	0.43071	1.13
MEP1B	2.14406	1.11
CROT	0.841663	1.09
ACOT1;ACOT6;ACOT4;ACOT3	0.381476	1.08
WASHC2	-0.377691	1.08
YTHDF3	-0.229621	1.08
ACSL5	0.345656	1.08
AMDHD1	-0.459388	1.08
COQ8A	-0.277048	1.08
MARCKSL1	-1.31599	1.08
MYH14	0.293805	1.08
KYAT3	0.450691	1.08
PALM	-0.601503	1.08
UGT3A1	0.644167	1.08
METTL7A3;METTL7A2	1.35197	1.08
GATAD2B	-0.437105	1.08
HAO2	0.597568	1.08
AKAP2	-0.350256	1.08
CLCNKB;CLCNKA	0.441808	1.08
ARPIN	-0.263303	1.08
MFSD4B5	-0.394355	1.08
WIPF2	-0.491006	1.08
GBP4	0.398003	1.08
MGST1	-0.874623	1.08
LYAR	-0.345322	1.08
TRMT61A	0.34972	1.08
WIPF1	-0.679498	1.07
PLAU	0.552921	1.07
TREH	0.241098	1.06
NUP153	-0.333076	1.06
CFDP1	-0.626308	1.06
ARG2	1.35169	1.06
ZMYND8	-0.314522	1.06
CNOT2	-0.441674	1.05
PLVAP;HNRNPM	-0.64313	1.05
JPT2	-0.572374	1.03
CAST	-0.72636	1.02
PGM3	0.234732	1.01
AP1M2	0.252784	1.01
NSFL1C	-0.301058	1.01
DHRS11	-0.392616	1.01
FOXO3	-0.304348	1
PLCB2	0.480454	1
ATP11A	0.642126	1
SARNP	-0.3951	1
PTOV1	-0.363353	0.98
SRRM2	-0.337968	0.97
GCLC	0.319983	0.97
PHGDH	-0.58644	0.96
SYPL1	-1.02782	0.96
ZYX	-0.680605	0.96
IRF2BP1	-0.536247	0.96
API5	-0.193826	0.96
EIF4H	-0.623007	0.96
LHPP	-0.404076	0.95
HDGF	-0.254197	0.95
IGHA	-0.850118	0.95
SMNDC1	-0.455519	0.95
CYP4V2	-0.763636	0.95
RNH1	-0.34173	0.93
CUSTOS	-0.351398	0.93
SNCA	-0.688381	0.93
SNCG	-1.18174	0.93
TMEM87A	0.174397	0.92
SLCO1A6;SLCO1A4	0.783977	0.92
RBM7	-0.445641	0.92
EPB41L3	-0.55374	0.92
PDP2	-0.210557	0.92
HDC	1.41871	0.92
TPPP	-0.399035	0.92
CPSF7	-0.220607	0.92
MAP3K15	0.335926	0.92
PCBP3;PCBP2	-0.581778	0.92
SHROOM2;SHROOM4	-0.322876	0.92
ADD3;ADD2;ADD1	-0.585562	0.92
LAP3	0.204398	0.92
SLC13A2	0.396528	0.92
SLC5A10	0.310129	0.91
LIMD1	-0.326071	0.9
SLC23A1	0.506752	0.9
IGSF8	-0.333481	0.9
NAPA	-0.192658	0.9
AKR1C18	1.23142	0.9
BDH1	0.459491	0.9
CBR1	0.305517	0.9
KANK2	-0.303798	0.9
DES	0.1769	0.9
TM9SF3	0.23627	0.9
DAAM2;DAAM1	0.250297	0.9
CES2E;CES2C	0.412614	0.9
VAMP4	-0.232034	0.9
KLF13	-0.404582	0.9
CHCHD2	-0.699923	0.9
CIC	-0.329835	0.9
TMEM231	0.280081	0.9
GCNT1	0.305989	0.88
CCNA2	-0.326399	0.88
NEK4	-0.411703	0.88
B4GALT1	0.444667	0.87
ABLIM3	-0.523244	0.87
MAPT	-0.348206	0.87
MPV17L	1.23971	0.86
GNAI1;GNAI2	-0.688204	0.86
SFXN3;SFXN1	-0.549345	0.86
USP40	-0.292785	0.86
sp|Q8K039|K1143_MOUSE	-0.36075	0.86
ARPP19;ENSA	-0.637491	0.86
TRIM24	0.355864	0.86
UBAP2	-0.389718	0.86
ZFPL1	-0.279161	0.85
SHANK3	-0.197956	0.85
PEX5	-0.301034	0.85
EBP	0.35946	0.85
LYPLAL1	0.29047	0.85
GRAMD1B	0.293852	0.85
FGF1	0.561998	0.85
ADNP	-0.258139	0.85
FEN1	-0.261164	0.85
EDC3	-0.701054	0.85
TMEM51	-0.650808	0.85
MGAM	0.384695	0.85
SMIM24	0.631528	0.85
RBM14	-0.437953	0.85
GATAD2A	-0.281679	0.85
PFKP	0.181266	0.85
GPD1	-0.297352	0.85
GNPAT	0.216964	0.85
LPP	-0.412209	0.85
UROC1	0.403203	0.85
GSTM1;GSTM3	-0.497483	0.85
FBLIM1	-0.595916	0.85
TMED4	0.265299	0.85
TBCC	-0.192473	0.85
CALU	-0.441286	0.85
NUDT14	0.178038	0.85
LAMTOR3	0.2578	0.85
S100A13	-0.340291	0.85
DTYMK	-0.205956	0.85
ACOT6;ACOT4;ACOT3	0.463795	0.85
SELENOM	-0.544806	0.85
MCOLN1	-0.369197	0.85
DNAJC22	0.357954	0.85
ANKZF1	-0.249048	0.85
PCDHB14	0.394056	0.85
HERPUD1	-0.656373	0.85
PTP4A2	-0.267577	0.85
BAG6	-0.325549	0.85
RAB11FIP5	-0.294864	0.85
HSPA2	0.249955	0.85
GIGYF2	-0.2377	0.85
EPB41	-0.167651	0.85
PPP1R10	-0.181215	0.85
UMOD	0.534941	0.85
CHMP5	-0.467504	0.84
SLC16A12	-0.325625	0.84
PSIP1	-0.233097	0.84
S100A1	0.648685	0.84
SERINC3	-0.333723	0.84
CDV3	-1.08403	0.83
PXMP4	0.376119	0.82
CHID1	0.226767	0.82
DNMT3A	-0.739425	0.82
TAF12	-0.317165	0.82
THRAP3;BCLAF1	-0.276813	0.82
PGK2;PGK1	0.254128	0.81
GPATCH11	-0.299907	0.81
ULK4	0.404767	0.81
sp|Q5EBG8|CA050_MOUSE	1.08091	0.81
RAD23A;RAD23B	-0.364814	0.81
CBR3	-0.303138	0.81
SAFB;SAFB2	-0.378515	0.8
COPS7A	-0.261446	0.8
TDRP	-0.357306	0.79
ACOT7	0.502101	0.79
CIRBP	-0.542114	0.79
LTV1	-0.340362	0.79
SPIRE1	0.223609	0.78
ERCC3	-0.185296	0.78
PPP1CB	-0.222525	0.78
CDC42EP4	-0.336759	0.78
GSS	0.247829	0.78
HTATSF1	-0.1989	0.78
MFSD9	0.242194	0.78
ACOT4	0.33124	0.78
TBC1D10B	-0.201159	0.78
ZC3HC1	-0.197124	0.78
DIDO1	-0.254635	0.78
BIRC2	-0.432348	0.78
CLCN4	0.268739	0.78
ZC3H11A	-0.284156	0.78
TRIR	-0.574635	0.78
ISCU	-0.210111	0.78
sp|Q91V76|CK054_MOUSE	-0.295434	0.78
DDO	0.253717	0.78
PIP4P2	0.370419	0.78
PTP4A1	-0.385842	0.78
TUBA4A	-0.41636	0.78
SLC22A1	-0.154443	0.78
ISOC2A	-0.291716	0.78
PARP3	-0.24614	0.78
STEEP1	-0.225474	0.78
ABHD2	0.468661	0.78
DYNC1LI2	-0.200185	0.77
PLIN3	-0.393787	0.77
MRPS36	-0.479661	0.77
HMGB2;HMGB1	-0.218271	0.77
FAM76A	-0.208969	0.77
TNKS1BP1	-0.267349	0.77
AP3S1	-0.279065	0.76
DUS3L	-0.364318	0.76
SLCO3A1	0.456136	0.76
ST8SIA1	0.562217	0.76
CASR	0.28933	0.76
GALNT11	0.269325	0.76
TMEM19	0.283385	0.75
CES2C	0.503286	0.75
ATP5F1D	-0.569587	0.75
NUDT12	0.186049	0.75
BASP1	-0.607145	0.75
PNKD	0.223872	0.75
TMEM30A	0.440632	0.75
SLC1A1	0.315186	0.75
CYP2D9	0.420451	0.75
CELF1;CELF2	-0.60412	0.75
FREM2	0.187533	0.75
UBP1;TFCP2	0.229537	0.74
ITIH2	-0.245143	0.74
PTK2	-0.204755	0.74
ZDHHC5	-0.341625	0.74
PQBP1	-0.448063	0.74
RANBP9	0.268928	0.74
SLC22A28;SLC22A30	0.435657	0.74
MAFG	-0.590078	0.74
FUS	-0.292972	0.73
IAH1	-0.259783	0.73
CSAD	0.346286	0.73
SARG	-0.416253	0.73
ARHGEF28	-0.173638	0.73
USP4	-0.173057	0.73
FOXO1	-0.725643	0.73
SLC6A18	0.436492	0.73
B3GALT6	0.312513	0.73
PRRC2C	-0.324403	0.73
STS	-0.373536	0.73
PPP2R5B	-0.285192	0.73
SLCO1A6	0.551559	0.73
HACD3	0.212699	0.73
MFAP3	0.273389	0.73
MRPL12	-0.371715	0.73
ZFYVE19	-0.269774	0.73
OBP1A	-0.678936	0.73
PLEKHG1	0.419274	0.73
SFT2D2	0.202545	0.73
TMEM120A	-0.285817	0.73
TACC2	-0.223666	0.73
ABCC4	-0.215687	0.72
HDGFL2	-0.178101	0.72
CRKL	-0.320924	0.72
WBP4	-0.526906	0.72
RBM10	-0.24228	0.72
KCNJ10	0.22853	0.72
WTIP;AJUBA;LIMD1	-0.342941	0.72
KRT74;KRT7	-0.201574	0.72
MYL12B;MYL9	0.173296	0.71
PGP	-0.172271	0.71
SEC16A	-0.175991	0.71
CEP170B	-0.328836	0.71
SH3GLB2;SH3GLB1	-0.372785	0.71
GOSR1	0.293559	0.71
PPP2R1A;PPP2R1B	-0.31515	0.71
RNASEL	-0.453116	0.71
SYNGR2	0.406775	0.71
RPP40	-0.294731	0.71
ECI3	0.405156	0.71
NUCKS1	-0.363999	0.71
MTND1	0.181866	0.7
TM9SF2	0.220933	0.7
LAMC3	0.408768	0.7
IDO2	0.401657	0.7
TMIGD1	0.577759	0.7
ADGRL4	0.199446	0.7
BLMH	0.154117	0.69
TSPAN33	0.30665	0.69
PPT2	0.389485	0.69
SLC10A2	0.499606	0.69
RSF1	-0.270011	0.69
HYOU1	0.14634	0.69
CMTM6	0.368244	0.69
VWA2	0.483813	0.69
SLC12A1	0.384891	0.68
RAPH1	-0.586211	0.68
ATXN2	-0.219509	0.68
ETFA	-0.153499	0.68
WBP11	-0.191026	0.68
CANX	0.190479	0.68
CMAH	0.363338	0.68
APBB2	-0.463184	0.68
GSC2	-0.624118	0.68
NELFE	-0.167608	0.68
sp|Q6PIU9|YJ005_MOUSE	-0.400855	0.67
CLRN3	0.298418	0.67
PLSCR4	0.202381	0.67
CTDP1	-0.236125	0.67
SUCLG2	-0.145745	0.67
NOP16	-0.198737	0.67
GSTA4;GSTA3	-0.250914	0.67
CDC5L	-0.216782	0.67
RABL6	-0.28662	0.66
SLCO2A1	0.250646	0.66
ECI3;ECI2	0.32529	0.66
SLC17A3	0.226244	0.66
USP8	-0.175648	0.66
GPRC5C	-0.582647	0.66
MATR3	-0.187863	0.66
ACY3	0.399391	0.66
CNPY3	-0.298716	0.66
CD93	-0.30973	0.66
KAT7	-0.192617	0.66
TAF3	-0.438182	0.66
RCSD1	-0.256485	0.66
WDR20	-0.219534	0.66
DAB1	0.334153	0.66
ACIN1	-0.212578	0.65
SCPEP1	-0.230239	0.65
TNS2	-0.183465	0.65
PSMB10	-0.248634	0.65
RGCC	-0.915212	0.65
ASPG	0.444193	0.65
SLC4A2;SLC4A3	0.42909	0.65
OGFR	-0.27295	0.65
RER1	0.168915	0.65
KIT	-0.333172	0.65
ABCB1B;ABCB4;ABCB1A;ABCB11	-0.472904	0.65
MFAP2	-1.11492	0.65
LDHD	0.257413	0.64
MRGBP	-0.194498	0.64
SF3B1	-0.155609	0.64
SFSWAP	-0.96106	0.64
MFSD10	0.254341	0.64
MYEF2	0.164882	0.64
KBTBD11	-0.196	0.64
CD2AP	-0.189828	0.64
MAPRE1	-0.225692	0.64
ZNF219	-0.47334	0.64
ZC3H4	-0.645312	0.64
ABLIM1	-0.196372	0.64
HNRNPDL	0.207007	0.64
ARHGAP29	-0.153673	0.64
G3BP1	-0.215487	0.64
ADD1	-0.177463	0.64
LMAN2	0.162276	0.64
COMTD1	-0.327261	0.64
PIR	-0.184528	0.64
ZNF638	-0.195344	0.64
HGD	0.193102	0.63
SRSF9	-0.203597	0.63
KANK3	-0.228599	0.63
ATXN3	-0.367965	0.63
sp|Q9D937|CK098_MOUSE	-0.16459	0.63
HIRA	-0.16369	0.63
BCL2L1	-0.249499	0.63
ZC3H14	-0.255325	0.63
PCBP1	-0.270124	0.63
PGRMC1;PGRMC2	-0.698256	0.63
NUP37	-0.138276	0.63
NDUFAF6	0.280475	0.62
APOA4	-1.23047	0.62
ZFAND2B	-0.270252	0.62
TBC1D2B	-0.157388	0.62
RBFOX2	-0.371495	0.62
SFRP1	0.192477	0.62
HRG	-0.444499	0.62
CDKN2AIP	-0.217276	0.62
DHX33	0.193929	0.62
GM11639	1.73396	0.62
APEH	0.178115	0.62
TIMM22	-0.159178	0.62
NDUFAF5	-0.212541	0.62
COMMD4	-0.167551	0.62
WASL	-0.246885	0.62
EGLN1	-0.319146	0.62
NEGR1	-0.566952	0.62
XRN2	-0.186491	0.62
PIP5K1C;PIP5K1B;PIP5K1A	0.164609	0.62
ERLEC1	0.171705	0.62
ESAM	-0.155914	0.62
TNS1	-0.187571	0.62
TOM1	-0.248779	0.62
LRRC14	-0.382679	0.62
ANPEP	0.210337	0.62
GCLM	0.188368	0.61
FYTTD1	-0.207883	0.61
RHBDD2	0.266818	0.61
SURF6	-0.273205	0.61
GPM6B	0.233915	0.61
FAM110B	-0.327716	0.61
EDEM2	0.206281	0.61
SMAP	-0.170659	0.61
LIMA1	-0.275014	0.61
ALDH1A2	0.313745	0.61
CD151	0.282554	0.61
SH3BP1	-0.178131	0.61
IFT74	-0.471702	0.61
DPYS	-0.47898	0.61
PML	-0.153426	0.61
MAT2A	0.162729	0.6
FAM114A2	-0.144898	0.6
RALGAPA2	-0.124855	0.6
EPB41L2	-0.300557	0.6
RREB1	-0.188326	0.6
TRA2A	-0.16537	0.6
CLCN2	0.245485	0.6
FAM3C	0.197043	0.6
TMEM165	-0.153995	0.6
UGT1A6B	-0.72017	0.6
ZNF687	-0.233229	0.6
ARMC1	-0.167018	0.6
JAGN1	0.264531	0.6
CLCNKB	0.202316	0.6
PDLIM5	-0.253091	0.6
DMGDH	0.266566	0.6
NMRAL1	-0.217656	0.6
EPHA2	0.356222	0.6
ACP5	-0.325736	0.6
SLC9A8	0.184552	0.6
PDPK1	-0.170752	0.6
INSR;IGF1R	-0.203115	0.6
ZNF592	-0.192969	0.6
HSPA4L;HSPA4;HSPH1	-0.257334	0.6
MTARC2	-0.179212	0.59
ACAA2	-0.198953	0.59
EMD	-0.258853	0.59
CPSF6	-0.172216	0.59
RAB3IL1	-0.278599	0.59
GALNT1	0.180535	0.59
ERP44	0.173044	0.59
URM1	0.379431	0.59
SCAF11	-0.2895	0.59
ELOA	-0.506308	0.59
NUDT2	-0.159959	0.59
CENPV	-0.168974	0.59
SEC23IP	0.114221	0.59
VKORC1	-0.53525	0.59
GPATCH2L	-0.773759	0.59
WRNIP1	-0.166868	0.59
BANF1	0.653053	0.59
PPIL2	-0.18528	0.59
HSD11B1	0.176877	0.59
SP100	-0.153296	0.59
NLE1	-0.147542	0.59
ANK3;ANK1	0.176223	0.59
ASAH2	0.33433	0.59
TAF5L	-0.2547	0.59
F9	0.136247	0.59
ITGA5	-0.146479	0.59
GLS	0.139911	0.58
ASS1	-0.196699	0.58
OXSR1	-0.209781	0.58
PRRC2A	-0.229511	0.58
GGCT	0.263884	0.58
SWAP70	-0.145965	0.58
TMTC3	0.116306	0.58
RBCK1	-0.209558	0.58
C2CD2	-0.177286	0.58
WWOX	0.20135	0.58
CYP4A14;CYP4A10	0.369411	0.58
ABHD17A	0.216864	0.58
RRP15	-0.471052	0.58
PEX11G	0.307634	0.58
TMEM35B	0.300669	0.58
RSRP1	-0.292896	0.58
FLVCR1	-0.372397	0.57
AHSG	-0.460053	0.57
HNF1A;HNF1B	-0.243157	0.57
EIF4B	-0.232782	0.57
PDXK	0.166277	0.57
SCIN	0.196856	0.57
HTATIP2	0.194401	0.57
LEMD3	-0.151882	0.57
NOS3	-0.234994	0.57
LIMCH1	-0.196581	0.57
SORBS1	-0.175141	0.57
ATP6AP2	0.247928	0.57
PDPR	0.119376	0.57
NDUFB7	0.155106	0.57
MTPN	0.899712	0.57
SLC51B	-0.542407	0.57
SULT1B1	-0.197948	0.57
KRT18;KRT19	-0.172927	0.57
GM8251	-0.253324	0.57
TFEB	-0.343525	0.57
RSL1D1	-0.216236	0.57
SLC22A5	0.193892	0.57
RAB38	0.253836	0.57
ACSF2	-0.283856	0.57
AK1	0.165997	0.57
MYL6B	-0.424174	0.56
UBAP2L	-0.314712	0.56
SLC25A22	-0.284398	0.56
CSF1R	-0.379621	0.56
LARP4B	-0.264338	0.56
ERGIC3	0.131023	0.56
RASIP1	-0.281905	0.56
SLC25A4	-0.200389	0.56
CDK4	-0.160514	0.56
GLUL	-0.410128	0.55
PDCD10	0.141794	0.55
KLHDC7A	-0.162118	0.55
AKAP12	-0.447934	0.55
SCAMP3	-0.208934	0.55
RPS12	-0.243004	0.55
EDEM3	0.22473	0.55
RAB20	-0.172629	0.55
ADCY6	0.133199	0.55
KBTBD4	-0.200901	0.55
UQCR11	0.584907	0.55
SELENBP2	0.315171	0.55
MTARC1	-0.742112	0.55
SLC5A3	0.263923	0.55
ACOT3	0.231852	0.55
DMTN	-0.147538	0.55
SP1	-0.353225	0.55
SPINT1	0.16947	0.55
SERPINA6	-0.606764	0.55
RPL22L1	-0.211058	0.55
SGK2	-0.198126	0.55
ARFGAP2	-0.164919	0.55
INSR	-0.161003	0.55
LARP1	-0.164054	0.55
P4HA2	0.159141	0.55
TMSB4X	-0.478424	0.55
NDUFA3	0.34094	0.55
ERF	-0.437485	0.55
PRSS1	-0.433253	0.55
PALMD	-0.606698	0.54
KMO	-0.163406	0.54
MLEC	0.21332	0.54
DAZAP1	-0.358114	0.54
PPP1CA;PPP1CC	-0.626539	0.54
CHKA	-0.27218	0.54
GCAT	-0.342956	0.54
DNAJC5	0.178529	0.54
NUBPL	-0.181111	0.54
DNAJC19	-0.178258	0.54
TIMM17B	-0.210565	0.54
GPALPP1	-0.292303	0.54
STOM	-0.330804	0.54
TOM1L2	-0.138838	0.54
LMAN1	0.13694	0.54
HSD3B3	0.317478	0.54
CIAPIN1	-0.195656	0.54
CWC27	-0.205557	0.54
RNF170	0.176219	0.54
PHF2	-0.2732	0.54
USP4;USP15	-0.229652	0.54
HNF1A;HNF1B;HMBOX1	0.284295	0.54
RNMT	-0.18458	0.54
CTTN	-0.210973	0.54
DKC1	-0.156447	0.54
ASPSCR1	-0.167681	0.54
ARVCF	-0.236518	0.54
PTER	0.228712	0.54
RRM2B	0.26308	0.54
TM7SF3	0.202614	0.54
DDX28	-0.160938	0.54
PIGK	0.142904	0.54
TMEM87B	0.194499	0.54
SRA1	-0.318511	0.54
Q6PHP4	-0.31954	0.54
NUFIP2	-0.317902	0.53
TDRKH	-0.247564	0.53
ADIPOQ	-0.906425	0.53
YEATS2	-0.364647	0.53
PPIF	-0.220557	0.53
RUFY1	-0.116637	0.53
STMN1;STMN2	-0.334201	0.53
HM13	0.145109	0.53
RCC1L	-0.116331	0.53
MYO9B	-0.410859	0.53
ESPN	-0.49246	0.53
NDUFS7	0.133781	0.53
SULT1A1	-0.369838	0.53
PLOD2	0.248334	0.53
PDLIM1	-0.507804	0.53
DDRGK1	0.152849	0.52
NCBP3	-0.170033	0.52
PLEKHA7	-0.170803	0.52
TXNIP	-0.267521	0.52
CMPK2	-0.165477	0.52
CHPT1	0.22337	0.52
METTL7B	0.198989	0.52
LAGE3	-0.436941	0.52
RPS19BP1	-0.2416	0.52
HSD3B6;HSD3B2;HSD3B3	0.142253	0.52
SNAP29	-0.277676	0.52
MTUS1	-0.343665	0.52
GIMAP9	-0.240399	0.52
ATXN7	-0.450078	0.52
LRRC8C	-0.163862	0.52
IRAK1	-0.283163	0.52
ELOVL7	0.137443	0.52
DIPK1A	-0.289314	0.52
MMP19	-0.25263	0.52
ME3	0.148324	0.52
SMARCD3;SMARCD2	0.262893	0.52
MFSD3	-0.266003	0.52
GPC4	0.129923	0.52
MPI	0.151138	0.52
MED13	-0.492668	0.52
ACSL1	-0.21098	0.51
CADPS2	0.20389	0.51
NCF2	-0.337493	0.51
SPAG9	-0.142529	0.51
NAXD	-0.155207	0.51
STUB1	-0.123292	0.51
CAMKK2	-0.199201	0.51
STK3	-0.183456	0.51
PRKCH	-0.227066	0.51
HSD3B6;HSD3B3	0.241839	0.51
C2CD2L	-0.152365	0.51
AMDHD2	-0.23805	0.51
ATXN2L	-0.180353	0.51
CHMP6	-0.217346	0.51
AP1B1;AP2B1	-0.183476	0.51
FAM20B	0.162507	0.51
GDE1	0.156616	0.51
GFPT1	0.126701	0.51
PBXIP1	0.391421	0.51
SELENBP1	0.206044	0.51
UGT1A1	-0.380282	0.51
TMEM62	0.410228	0.51
TK2	-0.234382	0.51
IRF2BP2	-0.590644	0.51
CYP2A4;CYP2A5	0.262884	0.51
ATP2A2;ATP2A3	-0.36062	0.51
CCDC12	-0.245198	0.51
GAS8	-0.25283	0.51
SMARCC1;SMARCC2	-0.199144	0.51
TMCC3	-0.144356	0.51
NSD3	-0.272288	0.51
CTNND1	-0.133956	0.5
OSBPL8	0.15042	0.5
SNW1	-0.159262	0.5
THEM7	0.342728	0.5
MRPS18C	0.307261	0.5
LRP4	0.229493	0.5
AKT1	-0.348717	0.5
MAN2A2	-0.979021	0.5
CCDC51	0.135796	0.5
YJU2	-0.629203	0.5
KRT8;KRT5	-0.183745	0.5
NAA30	-0.130405	0.5
MTATP8	0.207223	0.5
HCLS1	-0.363772	0.5
PPP1CA;PPP1CB;PPP1CC	-0.377435	0.5
TACSTD2	0.164705	0.5
REEP5	0.256304	0.5
BRAF;RAF1	0.301551	0.5
MED12	0.265727	0.5
JAM3	-0.230418	0.5
DEPDC5	0.290188	0.5
MCAM	-0.290207	0.5
FAM107B	-0.218856	0.5
AMACR	0.123795	0.5
DUSP9	0.189887	0.5
NSDHL	-0.152368	0.5
SLTM	-0.197135	0.5
TMED9	0.183084	0.5
CLIC6;CLIC5	-0.335719	0.5
ESRRG	0.198123	0.5
ESRP1;ESRP2	0.232636	0.5
KLKB1	-0.192221	0.5
GPN1	-0.225475	0.49
CES2G;CES2B	0.453814	0.49
HTR2A	0.288402	0.49
CYSTM1	0.237508	0.49
MMAB	-0.164969	0.49
HSD11B2	-0.259292	0.49
EEF1A2	-0.376538	0.49
DAD1	0.30737	0.49
TRIM28	-0.133925	0.49
THRAP3	-0.192861	0.49
DIO1	0.230773	0.49
GPS1	-0.119521	0.49
FBLN1	-0.476901	0.49
REXO4	-0.234261	0.49
FUT11	-0.359858	0.49
COQ10A	-0.13925	0.49
BTNL9	-0.248154	0.49
TMEM65	0.226422	0.49
VMP1	0.175201	0.49
MANF	0.216521	0.49
CA15	0.161798	0.49
RXRA	-0.342678	0.49
KCNJ1	0.210279	0.49
SHROOM2;SHROOM3	-0.244632	0.49
RNPEPL1	-0.530082	0.49
EPCAM	0.211075	0.49
JUND	0.335106	0.49
SLC9A3R1	-0.219041	0.49
PRKCA;PRKCB	0.131934	0.49
DEK	-0.131838	0.49
PLXNA1;PLXNA2;PLXNA4	-0.672431	0.49
SLC2A9	-0.136093	0.49
CES1	-0.330038	0.49
TBX2	-0.138108	0.49
MISP	0.563708	0.49
BCKDHB	-0.233618	0.49
AASS	-0.286916	0.49
PLEKHM2	0.29661	0.49
COPS4	-0.148005	0.49
RTF2	-0.193415	0.49
MVD	0.266393	0.49
CASP8	-0.124193	0.49
HNRNPAB;HNRNPDL	-0.655025	0.49
FKBP10	0.255928	0.49
MCM4	0.209571	0.49
SLC39A10	-0.530719	0.49
ACSM2	-0.165633	0.49
CLASP2	-0.151813	0.49
RBM17	-0.216254	0.49
FLCN	0.363667	0.49
TUBB1;TUBB6;TUBB3	-0.514697	0.49
HSD17B10	-0.210948	0.49
STK38L;STK38	-0.257459	0.49
C1GALT1	0.150095	0.49
INMT	-0.292847	0.49
GSTM5	0.160211	0.49
MT-CYB	0.172563	0.49
AP3S2	-0.134335	0.49
AIMP2	-0.235166	0.49
CAMSAP1	-0.327114	0.49
ADRM1	-0.302181	0.49
PTPN12	-0.176749	0.49
LRP2	0.140255	0.48
MPG	-0.184636	0.48
CYP2E1	-0.600946	0.48
GOLGA1	-0.144953	0.48
EGFLAM	0.703361	0.48
CLDN7	0.265861	0.48
CANT1	0.205035	0.48
TIMM8A2;TIMM8A1	0.355276	0.48
F2	-0.236482	0.48
GPAM	-0.202567	0.48
MRPL53	-0.193421	0.48
NR3C1	-0.214379	0.48
BAG3	-0.385277	0.48
ATP6V0A2	0.127785	0.48
KPNA4	-0.222478	0.48
PC	-0.234995	0.48
ABCB1A	-0.161762	0.48
PPP4R1	-0.145276	0.48
CD2BP2	-0.245136	0.48
NCKIPSD	-0.246362	0.48
P4HB	0.143309	0.48
GNB5	0.241911	0.48
GSK3A;GSK3B	0.172418	0.48
TIMM17A	0.467433	0.48
ZRANB2	-0.252141	0.48
MFSD4B1	0.179185	0.48
PPEF2	0.16672	0.48
SMPD2	0.149938	0.47
PSMB9	-0.20086	0.47
FAHD2	-0.140033	0.47
TGM2	-0.128479	0.47
PODN	-0.402453	0.47
NAA40	0.16734	0.47
SLC19A3	0.362372	0.47
COQ9	-0.287142	0.47
RBM6	-0.136598	0.47
MUP3	0.403658	0.47
PDZK1	0.137725	0.47
AHCTF1	-0.115156	0.47
P3H4	-0.299881	0.47
UBR7	-0.334698	0.47
IGFBP3	-0.145016	0.47
ATM	-0.152052	0.47
RABGGTB	-0.151098	0.47
AKR1A1	-0.140023	0.47
EZR	0.115407	0.47
SMIM1	0.250102	0.47
CACUL1	-0.4405	0.47
HSPA12B	-0.161024	0.47
SLC7A7	-0.237258	0.47
MYL12B	-0.1178	0.47
UTP3	-0.383965	0.47
MAP7D1	0.488974	0.47
MSL2	-0.39896	0.47
CHAC2	0.182287	0.46
LYSMD1	-0.269172	0.46
RCL1	-0.177753	0.46
MNAT1	-0.194055	0.46
H1-2	-0.22157	0.46
SLC31A2	-0.302583	0.46
SLC25A30;SLC25A14	0.293278	0.46
NUMA1	-0.123826	0.46
LRRFIP1	-0.175012	0.46
ARFGAP1	-0.153426	0.46
DSG2	0.2072	0.46
SEC24B	0.117793	0.46
CLDN3	0.231298	0.46
CHUK	0.116989	0.46
GNAI1	-0.155886	0.46
RPRD1A	-0.167191	0.46
sp|Q8C5K5|CX038_MOUSE	-0.239851	0.46
EHD2;EHD4	-0.433265	0.46
PHF10	-0.274986	0.46
LRRC49	-0.406938	0.46
COL4A6	-0.47915	0.46
CAB39;CAB39L	0.128767	0.46
RPL14	-0.127795	0.46
HMGCL	-0.239887	0.46
MTFMT	0.122688	0.46
RAB3D	-0.281906	0.46
DNAJB11	0.129448	0.46
HFE	-0.240857	0.46
AHCY	0.144404	0.46
ETNK1	0.156104	0.45
ATP2C1	0.137608	0.45
PPP1R37	0.435989	0.45
GSTO1	-0.138816	0.45
MIF	0.750507	0.45
BRD3	-0.115318	0.45
YWHAQ	-0.187254	0.45
BCL7B	-0.569098	0.45
TMPRSS11B	0.15927	0.45
TUBA1C;TUBA8	-0.590494	0.45
PPFIBP2;PPFIBP1	-0.147194	0.45
GRCC10	0.786988	0.45
ROGDI	-0.0980548	0.45
SAP30BP	-0.343141	0.45
ISCA1	-0.229712	0.45
LMO7	-0.154452	0.45
ECM1	-0.261086	0.45
RAB11FIP3	-0.217576	0.45
PPP1R12A	-0.131263	0.45
COPS7B	-0.12209	0.45
NDEL1	-0.26974	0.45
RAC3;RAC1	-0.649631	0.45
TPMT	0.180551	0.45
PCYT1A	-0.16499	0.45
PEDS1	0.300511	0.45
SMG7	0.179248	0.45
SZRD1	-0.259904	0.45
GNB1	-0.396064	0.45
TJP1	-0.110114	0.45
RTRAF	-0.220764	0.45
PSMD10	-0.329482	0.45
BAIAP2L1	0.200512	0.45
ABHD12	0.16674	0.45
ASB9	-0.520952	0.45
ATP6V1F	-0.208458	0.45
RETN	-0.455965	0.45
PDK3	0.12203	0.45
FTSJ3	-0.194473	0.45
MOCS3	-0.144426	0.45
OBP1B	-0.69407	0.45
ERO1A	0.133403	0.45
PPFIBP1	-0.129952	0.45
TMOD3	-0.221904	0.45
DLG5	-0.281615	0.45
ABCA1	-0.243566	0.45
PHF8	-0.381155	0.45
NEURL4	0.218123	0.45
MACROH2A1	-0.126632	0.45
UBQLN4	0.366854	0.45
ITIH3	-0.327517	0.45
FAM83H	0.153278	0.45
RPS2	-0.128487	0.45
CYP2A5	-0.122685	0.45
RPLP2	-0.167278	0.45
ERBB2	-0.165749	0.45
GALNT2	0.119501	0.45
CIZ1	-0.141599	0.45
PLXNB1	0.108323	0.44
LAMTOR1	-0.215375	0.44
RPS27;RPS27L	-0.166204	0.44
DHTKD1	-0.201922	0.44
ITGAV	0.116569	0.44
PPOX	-0.147292	0.44
PIGG	0.112214	0.44
TMEM242	0.231453	0.44
ADAT1	-0.1416	0.44
LRPAP1	0.181911	0.44
UMPS	-0.13202	0.44
PTPRD	0.122532	0.44
ARHGAP32	-0.169456	0.44
CAV2	-0.633174	0.44
PGAM1	0.118169	0.44
NECTIN3	-0.143715	0.44
MAP2K3;MAP2K6	-0.341101	0.44
DPM3	0.547255	0.43
sp|Q80WR5|CA174_MOUSE	-0.4505	0.43
ENPP3	0.186599	0.43
MYBBP1A	-0.0974335	0.43
VDR	-0.184196	0.43
POMGNT2	0.1762	0.43
IGF1R	-0.132448	0.43
KIAA1522	-0.208648	0.43
TMED10	0.137775	0.43
SNX7	0.110342	0.43
SLC15A2	0.340838	0.43
MTMR11	0.243135	0.43
HAGH	0.21269	0.43
NID2	-0.189828	0.43
SLC27A2	0.255889	0.43
CNNM2	0.155206	0.43
TSEN34	-0.145225	0.43
CIAO3;NARF	0.189404	0.43
ANXA13	-0.217477	0.43
GUCY1A1	0.128828	0.43
PAPSS1	0.116261	0.43
SLC7A6OS	-0.254842	0.43
SLC25A35	0.139446	0.43
MPST	0.202349	0.43
GNAI2	-0.156531	0.43
KYAT1	0.156075	0.43
CC2D1A	-0.148085	0.43
LCLAT1	0.130921	0.43
DEFA20	-0.457064	0.43
LSM2	0.181103	0.43
CFP	-0.329769	0.43
AACS	0.450458	0.43
CTH	0.190068	0.43
TUBA4A;TUBA1C;TUBA8	0.0947721	0.43
MYL3	0.637527	0.43
SLC5A12	-0.268178	0.43
DAXX	0.234731	0.43
HNRNPL	-0.104386	0.43
TMA7	-0.154897	0.43
HSPG2	-0.130028	0.43
SLC8A1	0.170604	0.43
SLC25A39	-0.199501	0.43
DLG3;DLG1;DLG2	-0.665001	0.43
BRPF1	-0.415937	0.43
SLC25A12;SLC25A13	-0.150502	0.43
PHACTR1;RAI14	-0.208292	0.43
TBC1D2	-0.359917	0.43
WDTC1	-0.226229	0.43
PFDN5	0.961863	0.43
PTGR1	-0.146051	0.42
CACTIN	-0.186986	0.42
PRAM1	0.26674	0.42
CFD	-0.855397	0.42
PLIN2	-0.542557	0.42
sp|Q8R3Y5|CS047_MOUSE	-0.393912	0.42
ACSM3	-0.498281	0.42
TUBB4B;TUBB5;TUBB2A;TUBB6;TUBB2B;TUBB4A;TUBB3	-0.285638	0.42
SUGP1	-0.14439	0.42
FGD4	0.143436	0.42
SLC35A1	0.140059	0.42
PLRG1	-0.121662	0.42
NDUFB8	0.559797	0.42
PYM1	-0.166052	0.42
EBNA1BP2	-0.168223	0.42
RFC5	0.178492	0.42
TXN2	0.599547	0.42
LASP1	-0.246132	0.42
COX7A2	0.304135	0.42
NDST1	0.154215	0.42
GJB1	-0.252423	0.42
FTL1	-0.666336	0.42
AP1B1	-0.123563	0.42
RAB38;RAB32	0.236808	0.42
FHL2	0.120495	0.42
IWS1	-0.123012	0.42
SLC33A1	0.230959	0.42
KRAS;HRAS	-0.295069	0.42
MTHFD1L	-0.16499	0.42
XIAP	0.440385	0.42
DUS2	-0.144312	0.42
CPN2	-0.234828	0.42
STAM2	-0.198286	0.42
RTF1	-0.145204	0.42
LENG1	-0.27931	0.42
SF3A1	-0.124922	0.42
H1-4;H1-5;H1-3	1.19032	0.42
SLC38A10	-0.25226	0.41
TINAG	-0.291487	0.41
DHRS7	-0.454341	0.41
EGF	0.223929	0.41
BAX	0.104075	0.41
PDE12	-0.11936	0.41
POU3F3	0.270249	0.41
TOMM5	0.356206	0.41
CTSA	-0.161079	0.41
HNRNPM	-0.183655	0.41
SON	-0.135441	0.41
PNPLA6	0.117596	0.41
ANXA3	-0.165703	0.41
SCN8A	0.285499	0.41
SH3GLB2	-0.159136	0.41
PHKA2	-0.216001	0.41
ANP32A;ANP32B	-0.230626	0.41
RBPMS2	0.473932	0.41
TMEM147	0.240854	0.41
PDK1;PDK3	0.256711	0.41
ARHGEF10	-0.224855	0.41
KLC2;KLC4	-0.275115	0.41
ARAF;RAF1	0.214872	0.41
TTC36	0.682678	0.41
SERPINA1B;SERPINA1D;SERPINA1E	-0.471067	0.41
PKN1	-0.102692	0.41
SULT1C2	-0.154287	0.41
HDAC2	0.115003	0.41
VPS13C	-0.195727	0.41
GTPBP8	0.164931	0.41
ETHE1	-0.329039	0.41
PLEKHA6	-0.129863	0.41
GGT1	0.189407	0.41
DOCK8;DOCK7	0.102933	0.41
RUFY3	-0.137935	0.41
KRTCAP2	0.202928	0.41
KANSL3	-0.251285	0.41
SDHD	0.263084	0.41
MGAT1	0.133531	0.41
MYH11;MYH10	-0.164216	0.41
RAD21	-0.129874	0.41
PRKAR2A;PRKAR2B	-0.186857	0.41
KRT8	-0.134307	0.41
G6PC1	-0.3674	0.41
LYPLA1	0.379527	0.41
ABCB1B;ABCB1A	-0.197409	0.41
GSTA3	-0.146884	0.41
ATP6V0A1	0.100049	0.41
CDC123	-0.124909	0.41
MYO7A;MYO7B	-0.278264	0.41
LPIN1;LPIN3;LPIN2	-0.552625	0.41
GRAMD2B	-0.122895	0.41
ECEL1	-0.414392	0.41
RRP8	0.12226	0.41
TXNL1	0.1033	0.41
UCKL1	0.117333	0.41
PMPCB	-0.104463	0.41
FAM234A	0.0992197	0.41
WDR54	0.163917	0.41
SLC16A4	0.304553	0.41
ORMDL1	0.319302	0.41
H1-1	0.281326	0.41
TLR3	0.166615	0.41
ATP11A;ATP11B;ATP11C	0.280141	0.41
QPCT	-0.31609	0.41
MCEE	0.663823	0.41
SLC5A8	0.231159	0.41
MRPL34	-0.20616	0.41
SF3B6	-0.161888	0.41
SEPSECS	0.1058	0.41
SCRIB	-0.131948	0.41
EAR2;EAR1	-0.447799	0.41
SLC2A2	-0.157786	0.41
JMJD8	-0.200426	0.41
RNF14	-0.129962	0.41
RHBDF1	0.129723	0.41
HS6ST1	0.155287	0.41
PCDH1	-0.190068	0.41
BAG2	0.117634	0.41
TRIM2	0.0966065	0.41
EXT1	-0.164113	0.41
HDHD2	0.136582	0.41
CHCHD1	0.158652	0.41
INO80C	-0.935054	0.41
USP4;USP15;USP11	-0.646297	0.4
SLC16A10	-0.277136	0.4
CAMSAP3	-0.113763	0.4
POLDIP3	-0.218148	0.4
ALDOC;ALDOA	-0.683077	0.4
PCYT1A;PCYT1B	-0.198897	0.4
GLCE	-0.204349	0.4
SF3B2	-0.126784	0.4
GYS2	-0.133355	0.4
SLC38A3	0.785448	0.4
ATP1A2;ATP1A1;ATP1A4	-0.418511	0.4
PEX1	0.115654	0.4
CBLL1	-0.376907	0.4
GLB1L2	0.258165	0.4
WDR55	-0.129735	0.4
APOA1	-0.773043	0.4
NUDT9	-0.174841	0.4
SRRM1	-0.21751	0.4
GDI1;GDI2	0.100289	0.4
DCUN1D3	-0.275747	0.4
NFKB2	0.197874	0.4
SSR4	0.231899	0.4
CRPPA	0.196889	0.4
CUL4B	-0.0944328	0.4
UCHL1	-0.336631	0.4
IFIT3	-0.130616	0.4
ST6GALNAC2	0.138241	0.4
HK2;HK1;HKDC1	-0.217752	0.4
MARCKS	-0.33359	0.4
TINAGL1	-0.299543	0.4
ADD3	-0.123013	0.4
VPS37A	-0.590719	0.4
ACTL6B;ACTL6A	-0.396474	0.4
POLDIP2	-0.107581	0.4
MAP2K1	0.106567	0.4
TLN1	-0.125448	0.4
MECR	-0.166476	0.4
MOB4	-0.168049	0.4
PHYHIPL	0.155556	0.4
HCFC1	-0.120238	0.4
SMYD3	-0.148642	0.4
ALYREF	-0.209334	0.4
IRF3	-0.319799	0.4
SLC27A1	-0.712321	0.39
RBMX	-0.196635	0.39
LRRC1	-0.123628	0.39
TRAM1	0.143607	0.39
AP4M1	-0.160787	0.39
UGT3A1;UGT3A2	0.279494	0.39
DNAJB2	-0.191485	0.39
MCTS2;MCTS1	-0.137449	0.39
CNN2;CNN3	-0.435906	0.39
EXTL2	0.100927	0.39
ZFYVE27	0.216946	0.39
COL4A2	-0.259434	0.39
HEATR5B	0.103407	0.39
OCIAD2	0.137882	0.39
KDSR	-0.257052	0.39
HEATR3	-0.169193	0.39
GNAZ	0.102078	0.39
ACTR1A	0.122846	0.39
PRRC2B	-0.191224	0.39
CNNM4	0.124038	0.39
TMEM259	0.176334	0.39
ARF4;ARF5	-0.291484	0.39
GMFG	0.219138	0.39
SLC35F2	-0.272558	0.39
ALG6	-0.190469	0.39
PEPD	0.108633	0.39
SLC25A4;SLC25A5	-0.321313	0.39
CD99L2	-0.443228	0.39
IQSEC1	-0.24886	0.39
PPCS	0.122041	0.39
SMTNL2	0.172675	0.39
RANBP3	-0.140471	0.39
ENTPD5	0.19968	0.39
UNC119B	-0.119437	0.39
COTL1	-0.276403	0.39
STK10	0.138806	0.39
PHYH	-0.261236	0.39
CHCHD4	0.293989	0.39
SCAF8	-0.246161	0.39
NDUFB1	0.676296	0.39
SULT1D1	0.119913	0.39
STRADB	0.173458	0.39
PTK2;PTK2B	-0.352241	0.39
TERF2IP	-0.180788	0.39
SLC25A46	-0.158321	0.39
TNFAIP1	-0.439414	0.39
CFAP298	0.399579	0.39
LEPROT	-0.341317	0.39
GPD1L	-0.137879	0.39
TNFAIP2	0.200496	0.39
RBM34	-0.160522	0.39
DYNLT1	0.357448	0.39
IQCH	-0.429831	0.39
TSKS	-0.881986	0.39
MNDAL;MNDA	-0.264695	0.39
H2-L	-0.204897	0.39
MINK1	-0.20737	0.39
PYCR3	-0.225177	0.39
UBR2	-0.104477	0.39
ACSL6	-0.283342	0.39
FTO	-0.156717	0.39
MPRIP	-0.0974422	0.39
UQCRFS1	0.16774	0.39
MRPL46	-0.145064	0.39
SPATA5	-0.111727	0.39
SARAF	-0.130868	0.39
MAP3K15;MAP3K5	0.290833	0.39
ABRAXAS2	-0.157372	0.39
RAP1B	-0.285822	0.39
RPGRIP1	0.35642	0.39
SEPTIN11;SEPTIN8	-0.223856	0.39
FNDC3B	0.190686	0.39
ZNF143	-0.663305	0.39
PDSS1	0.285379	0.39
ACCS	0.257875	0.39
FDPS	-0.157803	0.39
YTHDC2	0.168774	0.39
SQLE	0.190636	0.39
CLPTM1	0.109542	0.39
TMEM106B	0.0853557	0.39
OTUD4	-0.227288	0.39
LAMA1	-0.182183	0.39
KRT7	-0.123884	0.39
UBA7	-0.144608	0.39
DPP4	0.117617	0.39
GSTA4	-0.292587	0.39
MAP3K6	-0.38398	0.39
MINDY3	0.186011	0.39
SNX29	-0.144888	0.39
CDK11B	0.132238	0.39
TBC1D13	-0.222092	0.39
TUBA8	-0.254375	0.39
NIPSNAP3B	0.106818	0.39
SLC22A22	0.300175	0.39
CAVIN2	-0.361109	0.39
GBA2	0.303998	0.39
HACE1	-0.348687	0.39
RSBN1	-0.485416	0.39
SH3KBP1	-0.121516	0.39
RBL2	-0.130839	0.39
COX5A	0.714573	0.39
TMED3	0.139541	0.39
FMR1;FXR1;FXR2	-0.299301	0.39
GOSR2	0.126819	0.39
PSAP	-0.209674	0.39
RFX5	-0.250634	0.39
LOXHD1	-0.505288	0.39
ARHGAP45	0.741318	0.39
TAOK1	0.153451	0.39
FHIP2A	-0.117629	0.39
PRPS1L1	-0.194484	0.39
CNOT4	-0.17902	0.39
DNAJB4;DNAJB1	-0.442461	0.39
ARL6IP4	-0.154124	0.38
SRPK2;SRPK1	-0.151577	0.38
TMEM256	0.236281	0.38
CLIP1;CLIP2	-0.193593	0.38
BTBD9	0.32395	0.38
FRA10AC1	-0.224006	0.38
SLC16A13	-0.174937	0.38
SEC24D	0.107935	0.38
ACOT12	0.214536	0.38
PPP1CA	-0.135201	0.38
SLC25A5	-0.224645	0.38
UGT3A2	0.177947	0.38
ABHD4	-0.161287	0.38
ADA	-0.149158	0.38
NKAP	-0.361262	0.38
SPATA5L1	-0.209438	0.38
MAN2A1	0.0914709	0.38
THOC2	-0.16346	0.38
SUSD2	0.0972246	0.38
ELMO3	0.0854195	0.38
TST	0.0967731	0.38
NMT1;NMT2	0.247981	0.38
RNF2	-0.24182	0.38
TTR	-0.372843	0.38
PDZD3	0.18465	0.38
H2-Q7;H2-Q8	-0.34692	0.38
SLC4A1AP	-0.118352	0.38
DENR	0.129644	0.38
HMGCS2;HMGCS1	-0.333906	0.38
SLC52A2	-0.210116	0.38
PPP2R5A	-0.221511	0.38
TAF4	-0.471103	0.38
SMG6	-0.105587	0.38
SNX30	-0.116712	0.38
RALBP1	0.104034	0.38
XDH	-0.13543	0.38
RACK1	-0.105672	0.38
EXOC3L4	-0.160674	0.38
DGAT2	-0.449677	0.38
PLXNA1	-0.112314	0.38
LGALS3	0.578527	0.38
F12	-0.269249	0.38
NF1	-0.138032	0.38
CCDC137	-0.216506	0.38
HEATR6	-0.217235	0.38
PLAUR	-0.235182	0.38
ALDOA	-0.137123	0.38
EFNB1	-0.108935	0.38
NGEF	0.12378	0.38
SMAD5;SMAD2;SMAD3	-0.443241	0.38
ANKRD44;ANKRD28	0.208437	0.38
ITGB8	0.17677	0.38
DPH1	0.216638	0.38
NAGLU	0.112023	0.38
CYFIP2	0.139476	0.38
TSPO	0.188398	0.38
ARHGAP1	0.111145	0.38
DLAT	-0.130634	0.38
HADH	-0.129525	0.38
D6WSU163E	-0.112368	0.38
TRAPPC4	-0.105078	0.37
NIP7	-0.240418	0.37
FAM135A	0.196836	0.37
PXN	-0.151022	0.37
ELP5	-0.262379	0.37
FADS3	0.128705	0.37
ISLR	-0.307488	0.37
PSPC1	0.0881822	0.37
SYNRG	-0.145991	0.37
ALDH3A2	0.0967394	0.37
PSMG2	-0.150928	0.37
TMX3	0.176351	0.37
MTCH2	-0.22135	0.37
PDE3A	-0.158723	0.37
HMG20A	0.241464	0.37
HGFAC	-0.258208	0.37
EPB41;EPB41L1	-0.158783	0.37
FITM2	-0.129733	0.37
FBXW5	0.229742	0.37
TJP3;TJP2	0.120361	0.37
ABCG2	0.113475	0.37
GPX1	-0.145434	0.37
RSRC2	-0.337021	0.37
SLC25A19	0.1041	0.37
ACO1	0.14642	0.37
GOT1	0.116912	0.37
JMJD7	-0.286299	0.37
VAC14	-0.12177	0.37
NRAS;HRAS	0.15972	0.37
GM7694	-0.34497	0.37
KCNK1	0.338564	0.37
PNPLA2	-0.471957	0.37
OSBPL8;OSBPL5	0.259035	0.37
KATNAL1;KATNA1	0.233487	0.37
OLFML3	0.25272	0.37
S100A9	0.470427	0.37
NOC3L	-0.227892	0.37
RPAP3	-0.110923	0.37
SDHAF3	0.296334	0.37
LAMB1	-0.227174	0.37
LAMA4	-0.428888	0.37
CORO1B	-0.130779	0.37
RNF20	-0.102897	0.37
SERBP1	-0.154673	0.37
CNIH4	0.269927	0.37
PLEKHG5	-0.182417	0.37
ARF5	0.109899	0.37
SGCD	-0.81146	0.37
GM2663;1810009J06RIK	-0.238734	0.37
PKP3	0.121988	0.37
IYD	0.131808	0.37
UQCRQ	0.136423	0.37
GNPDA1	-0.0885737	0.37
EIF6	-0.142306	0.37
GSTT2;GSTT3	-0.604776	0.37
KRT2	0.878685	0.37
FABP5	-0.678337	0.37
AKR1C13	-0.116447	0.37
IDNK	0.274262	0.37
EPPK1;PLEC	-0.267311	0.37
MDP1	0.627786	0.37
NOC4L	-0.228912	0.37
SLX9	-0.250677	0.37
ACADS	-0.114934	0.37
GLB1	0.17525	0.37
RAB11FIP1	-0.144091	0.37
LIPE	-1.04014	0.37
RANBP2	-0.0962829	0.37
RPL18	0.165848	0.37
CTSO	-0.246392	0.37
FUT9	0.2412	0.37
SEC14L1	-0.0811538	0.37
ACP1	-0.17618	0.37
CDK19	-0.305991	0.37
FNDC3A	0.104925	0.37
MT-CO3	0.511658	0.37
SIGIRR	-0.116383	0.37
DDX17;DDX5	-0.19037	0.37
MALSU1	0.435704	0.37
COX15	0.1073	0.37
sp|Q9D8L0|CK052_MOUSE	-0.375835	0.37
PCTP	0.128886	0.37
XRCC4	-0.193745	0.37
L3MBTL3	-0.269133	0.37
COX17	-0.284821	0.37
MARK3;MARK2;MARK1	-0.20008	0.37
NAP1L5	0.205586	0.37
UQCRH	0.389779	0.36
SNTB2	-0.159564	0.36
NME2	0.189818	0.36
A4GALT	0.172865	0.36
ACTN4;ACTN1;ACTN2	0.255289	0.36
TBL2	-0.125218	0.36
PLEKHG3	-0.108839	0.36
GUCY1B1	0.0807633	0.36
NUDT4;NUDT3	-0.444276	0.36
NHP2	-0.110516	0.36
UTP18	-0.161009	0.36
FAM120A	-0.111067	0.36
FAM13A	-0.157184	0.36
ILK	-0.0983061	0.36
NDRG1	-0.28398	0.36
PTPRA;PTPRE	-0.289387	0.36
SLC46A1	0.252439	0.36
PAFAH2	0.121498	0.36
AKT2	-0.240407	0.36
IDH1	-0.0942402	0.36
ACAA1B	-0.335212	0.36
VBP1	0.0860609	0.36
NCKAP1L	0.342868	0.36
SPATA7	0.39763	0.36
BRD3;BRD4	-0.0988239	0.36
MAPKAPK5	-0.115584	0.36
DPEP1	0.0976347	0.36
ABHD3	0.155551	0.36
ACTN1;ACTN2	0.176009	0.36
FABP4	-1.16287	0.36
CHTOP	-0.18241	0.36
RFK	0.111945	0.36
LSM14A	-0.11714	0.36
RGSL1	0.281515	0.36
NME1	0.140959	0.36
HEPHL1	0.183699	0.36
CD44	-0.253746	0.36
LZIC	-0.199662	0.36
EMC4	0.1572	0.36
KCNJ16	0.108274	0.36
MTRFR	-0.19793	0.36
SH3BP5L	-0.129884	0.36
SEC24A	0.0853402	0.36
BCLAF1	-0.124329	0.36
PPP1R18	-0.110959	0.36
CWH43	0.116038	0.36
PLGRKT	-0.174855	0.36
CAVIN3	-0.950122	0.36
SELENOT	0.165235	0.36
PBLD2;PBLD1	-0.130712	0.35
SRRT	-0.131414	0.35
NOP56	-0.0876724	0.35
DNAJC3	0.077856	0.35
GNL2	-0.210013	0.35
GIT1	-0.0910542	0.35
RPL18A	-0.250635	0.35
ZC3H18	-0.143449	0.35
MYO1C	-0.123586	0.35
PAWR	-0.155401	0.35
UBQLN2	-0.20508	0.35
CPT1A;CPT1B	-0.287402	0.35
PRELID2	-0.336702	0.35
DMAC2	-0.220964	0.35
EPB41L3;EPB41L1	0.12536	0.35
DNAJC25	-0.22303	0.35
CARHSP1	-0.284232	0.35
CA1	-0.410475	0.35
MAOA	-0.155839	0.35
RBM26	-0.198435	0.35
DECR2	0.110413	0.35
ACAD12	0.0911782	0.35
ALDH2	-0.0937205	0.35
GNB2	-0.30444	0.35
GAS2	-0.18978	0.35
HDAC6	0.120408	0.35
WASHC1	-0.103591	0.35
TRIP6	-0.12375	0.35
RTN4	-0.146661	0.35
GFUS	0.0888386	0.35
RPN2	0.125759	0.35
SHOC2	0.125184	0.35
UTP4	-0.202871	0.35
FCHSD1	0.239083	0.35
TRAF6	-0.148122	0.35
NOL10	0.21753	0.35
FOS	-0.335776	0.35
MTX2	-0.184799	0.35
SCAI	0.288175	0.35
OGFOD2	0.195943	0.35
NAT8F2	-0.146195	0.35
MECP2	-0.135377	0.35
PCBP3;PCBP1;PCBP2	-0.218216	0.35
AGXT2	0.17309	0.35
EHD2	-0.760243	0.35
ACTN4;ACTN1	-0.155028	0.35
PDAP1	-0.104369	0.35
GLRX2	-0.204003	0.35
KRT23	0.150726	0.35
DTD1	-0.0894119	0.35
AGAP1;AGAP3	0.168818	0.35
IER3IP1	0.453002	0.35
PDHX	-0.1542	0.35
CLIC1	-0.178765	0.35
SEPTIN11;SEPTIN8;SEPTIN6	-0.212642	0.35
MNDAL;IFI204	-0.254419	0.35
PLEKHF2	-0.130804	0.35
NID1	-0.183768	0.35
DENND4A	-0.29835	0.35
TFB1M	-0.105735	0.35
TMEM214	-0.110791	0.35
COL5A1	-0.437299	0.35
DNAH7A	-0.325104	0.35
ZNF672	-0.167088	0.35
GCFC2	0.244511	0.35
H1-2;H1-4;H1-3	-0.215007	0.35
CAV1	-0.88383	0.35
GTF2H1	-0.217967	0.35
LIN7C	-0.175339	0.35
PBX1	-0.198647	0.35
KRT10	0.874721	0.35
AKR1B1	-0.147462	0.35
DERA	0.0898589	0.35
SLC9A6	0.0878544	0.35
CLMN	-0.0962384	0.35
ROBO2	0.0948023	0.35
MROH4	-0.186635	0.35
JMY	-0.156103	0.35
SZT2	-0.184947	0.35
ALDOART1;ALDOART2	-1.238	0.35
TMEM9	-0.260296	0.34
SCARB1	-0.293886	0.34
ADSS2	0.113295	0.34
USF2	-0.126469	0.34
COPS8	0.529393	0.34
ROMO1	0.341947	0.34
MTHFD1L;MTHFD1	0.636697	0.34
KCTD6	-0.351588	0.34
PM20D1	0.17045	0.34
ALKBH3	-0.14438	0.34
SIRT4	-0.116258	0.34
EIPR1	0.11925	0.34
RILPL2;RILPL1	-0.128579	0.34
KRT8;PRPH;VIM;DES;KRT7	-0.289619	0.34
DOCK8	0.0964331	0.34
PRPS1	-0.233372	0.34
PHACTR4	-0.101551	0.34
DDX3X	-0.300431	0.34
RAB34	-0.184996	0.34
CARS1	0.0786566	0.34
ANTKMT	0.176366	0.34
ZBTB20	-0.0859047	0.34
FGA	-0.120058	0.34
DNAJC28	-0.130707	0.34
NENF	-0.327691	0.34
CRB3	0.614271	0.34
ITIH1	-0.126602	0.34
OXSR1;STK39	0.198298	0.34
LY75	-0.233306	0.34
VNN1	0.147895	0.34
HECTD4	-0.100129	0.34
MYH11;MYH9	0.0959341	0.34
FIP1L1	-0.170064	0.34
CLDN8	0.199613	0.34
PROC	-0.219613	0.34
HSD17B12	-0.24735	0.34
DICER1	0.177699	0.34
GTF2A2	-0.412758	0.34
SLC35D1	0.326372	0.34
COPB2	0.0783437	0.34
LETMD1	-0.13088	0.34
CALR	0.109652	0.34
SYP	0.16649	0.34
SLAIN2	-0.308186	0.34
DFFA	-0.209038	0.34
ZMYND11	-0.0948178	0.34
PAM16	-0.14229	0.34
HSPA12A	-0.0974108	0.34
EXOC6	0.083028	0.34
RWDD1	-0.176009	0.34
RBM46;RBM47	-0.600131	0.34
CDS1	0.182253	0.34
SRCIN1	-0.122757	0.34
ORM2	-0.596626	0.34
DDX27	-0.14325	0.34
LSM4	0.101181	0.34
PPP1R12B	0.141028	0.34
IFT80	0.143727	0.34
FLNC	-0.568959	0.34
NACC1	-0.0929581	0.33
LYRM1	0.121328	0.33
PPP1R16A	-0.285257	0.33
RCN2	-0.419136	0.33
ECI1	-0.182784	0.33
AKAP13	-0.114049	0.33
ZNF512	-0.0908277	0.33
PGD	-0.250086	0.33
KNG1	-0.247609	0.33
ABCB9	-0.227358	0.33
QPRT	0.133372	0.33
GANAB	0.0785048	0.33
COL1A1	-0.709928	0.33
PSMC3	0.143535	0.33
CALD1	-0.138284	0.33
COMP;THBS4	-0.438038	0.33
AHSA2	-0.140523	0.33
MRPL50	0.345812	0.33
PRPF38A	0.143044	0.33
EIF3M	-0.190624	0.33
SEMA4D	0.119221	0.33
ITPR1;ITPR3	-0.256985	0.33
PLIN4	-1.55499	0.33
PACS2	-0.139888	0.33
PROS1	-0.131726	0.33
VPS26A;VPS26B	-0.726722	0.33
GPC4;GPC6	0.277259	0.33
CRTAC1	-0.309742	0.33
SVIL	-0.0984859	0.33
PRKCI	-0.100482	0.33
ARL1	0.0882047	0.33
PTGES3	-0.148295	0.33
LANCL2	-0.106535	0.33
SH3GL1	-0.10703	0.33
AGPAT2	-1.02618	0.33
MYL6	0.562826	0.33
ESYT1	-0.244161	0.33
GRB7	-0.134772	0.33
GAR1	-0.187027	0.33
NDUFC2	0.328445	0.33
GORASP2	0.210315	0.33
GSDMD	-0.162078	0.33
GMPPA	0.093078	0.33
CSGALNACT2	-0.301111	0.33
NUDT8	0.486241	0.33
CDADC1	-0.104894	0.33
CPEB2	0.0906344	0.33
CCDC9	-0.246024	0.33
FGD5	0.149054	0.33
ABCA3	0.10475	0.33
MYH11;MYH10;MYH9	-0.2945	0.33
NFIA	-0.18536	0.33
HIBADH	-0.251936	0.33
NDUFAF2	-0.171644	0.33
ATP6V1B2;ATP6V1B1	-0.110687	0.33
PAK1;PAK3;PAK2	-0.151687	0.33
DDX20	-0.0960662	0.33
CD300LG	-0.273053	0.33
MAP4K3	0.0997074	0.33
PANK4	0.072822	0.33
GALC	0.121399	0.33
LRRC57	-0.148834	0.33
PZP	-0.150717	0.33
CEPT1	0.147207	0.33
UBQLN1;UBQLN4;UBQLN2	-0.331202	0.33
MRC2	0.122783	0.33
CES2E	0.15919	0.33
TXLNG	-0.199158	0.33
CYP4F3	-0.369769	0.33
PSMF1	-0.114181	0.33
AP1M1	0.0912921	0.33
RNF25	-0.168966	0.33
PITPNM2	0.139882	0.33
0610009B22RIK	0.250092	0.32
AHNAK	-0.303364	0.32
ERH	0.662435	0.32
THOC5	0.0935801	0.32
PLEKHA5	-0.0899401	0.32
STAT5A;STAT5B	-0.111796	0.32
ADSS1	0.136239	0.32
MORF4L1	-0.137017	0.32
NUBP2	-0.125704	0.32
RINL	0.310248	0.32
LRRC8A	0.0969682	0.32
TMED4;TMED9	0.888274	0.32
SYPL2	0.18934	0.32
ATP1B3	0.149696	0.32
SYNPO2	-0.162925	0.32
TMEM43	-0.266305	0.32
CAPNS1;CAPNS2	-0.201912	0.32
AKR7A2	0.0835836	0.32
MISP3	-0.201977	0.32
KLC3	0.144067	0.32
AMBP	-0.145893	0.32
RDH11	-0.123381	0.32
DOCK4	-0.120512	0.32
GNMT	0.314351	0.32
QARS1;EPRS1	0.294536	0.32
DNM2;DNM3	0.127991	0.32
PIN1	-0.119757	0.32
TMEM59	0.0959139	0.32
LAMA3	-0.136926	0.32
MYO1G;MYO1D	0.212579	0.32
ABCA1;ABCA2	-0.305671	0.32
STON2	0.135072	0.32
SULT6B2	-0.292228	0.32
NAT8F7	-0.618309	0.32
PRDX4	-0.110849	0.32
CAVIN1	-0.78655	0.32
FURIN	0.197881	0.32
DCUN1D2;DCUN1D1	-0.65671	0.32
GVIN1	-0.106161	0.32
PXMP2	0.24454	0.32
MRPS25	0.0815023	0.32
TOMM40	0.149436	0.32
COPZ1	0.192588	0.32
SMAP2;SMAP1	0.101622	0.32
KIF2A	-0.106139	0.32
IKBKB	0.0853536	0.32
HINT1	0.405368	0.32
GGNBP2	-0.369782	0.32
DNAJC9	-0.182563	0.32
STOML2	-0.140354	0.32
CKM	-0.770383	0.32
MTMR10	0.119498	0.32
SLC6A6	-0.230695	0.32
HHATL	0.152993	0.32
CAP1	-0.146509	0.32
CCDC181	-0.451265	0.31
CYC1	0.14038	0.31
DHCR7	-0.229021	0.31
ABCA17;ABCA3	0.151735	0.31
STRN	-0.0751883	0.31
PGAM2;PGAM1	0.109391	0.31
HOMER1	-0.189224	0.31
ANK2	0.117284	0.31
RAB12	-0.107108	0.31
UGT2B38	0.218541	0.31
SLC17A1	0.217414	0.31
TMEM176B	0.127387	0.31
HNRNPH1	-0.113873	0.31
SLC6A8	-0.162643	0.31
MRPS17	-0.253394	0.31
RPL19	0.109565	0.31
MAGOH;MAGOHB	0.153393	0.31
EHD4;EHD3;EHD1	0.119238	0.31
PMVK	-0.297533	0.31
EBAG9	-0.272695	0.31
TUBA4A;TUBA1C;TUBAL3	-0.500003	0.31
SVIP	-0.201588	0.31
GIT1;GIT2	-0.216954	0.31
TMEM243	0.22625	0.31
ABCB7	0.079696	0.31
DYNC1H1	0.0681948	0.31
CRIP2	-0.135395	0.31
CAB39L	0.11768	0.31
PPAN	-0.181386	0.31
ALB	-0.297817	0.31
UROS	-0.201874	0.31
HNRNPC	-0.11548	0.31
SLC25A51	0.0942884	0.31
CAPN7	0.152565	0.31
ATOX1	0.29386	0.31
CYP4F40;CYP4F13	0.101603	0.31
DNTTIP1	-0.199405	0.31
ABCA2	0.145782	0.31
CPPED1	0.0813743	0.31
SPCS2	0.106498	0.31
HSPBP1	-0.148696	0.31
DGLUCY	0.0982141	0.31
SIPA1L3	-0.11453	0.31
BAG1	-0.276794	0.31
KTN1	0.0824122	0.31
USP24	0.0740271	0.31
GSN	-0.08651	0.31
UAP1L1;UAP1	-0.183771	0.31
ENPP5	0.129037	0.31
CES1F	0.475177	0.31
MAGEH1	-0.359353	0.31
CFL2	-0.193897	0.31
FTH1	-0.479633	0.31
FAM162A	0.0876327	0.31
TAF6L	-0.189081	0.31
PPM1L	0.15455	0.31
ZNRD2	0.383416	0.31
ATP1A3;ATP1A2	-0.532868	0.31
EHD4;EHD3	-0.112929	0.31
SNTB1	-0.202702	0.31
AOC3	-1.22532	0.31
PDIA3	0.0815005	0.31
LYPLA2	0.334065	0.31
HOGA1	0.142526	0.31
PPM1K	-0.217076	0.31
CPN1	-0.173614	0.31
NUP85	0.102585	0.31
NDUFS6	0.341565	0.31
CCKAR	0.305401	0.31
RAB8A	0.132795	0.31
NOP53	-0.258233	0.31
GNB4	-0.127584	0.31
CFL1	-0.491925	0.31
CXADR	-0.117905	0.31
EPN3	-0.117759	0.31
DDAH1	-0.153057	0.31
DHDDS	0.137678	0.31
TATDN1	-0.146082	0.31
SUMO2;SUMO3	0.390604	0.31
TJP3	0.117639	0.31
TACC1	-0.142737	0.31
DDI2;DDI1	0.222118	0.31
ARPC2	0.0905914	0.31
PTMS	-0.280756	0.31
RENBP	-0.200804	0.31
TPM2	0.189107	0.31
RPF1	0.127571	0.31
TTN	0.188619	0.31
TSSC4	-0.156269	0.31
CLN6	0.267408	0.3
LRRK2	0.104601	0.3
TPK1	-0.153904	0.3
ANXA6	-0.110678	0.3
CRYBG3	-0.149763	0.3
PBDC1	-0.181396	0.3
PMPCB;UQCRC1	-0.23069	0.3
RALGAPA1	0.0796549	0.3
DGKZ	0.140959	0.3
CELSR1	-0.530198	0.3
DMAC1	-0.159734	0.3
COL15A1	-0.191709	0.3
LUZP1	-0.118761	0.3
sp|Q8C3W1|CA198_MOUSE	-0.141289	0.3
BRD2	-0.198007	0.3
UBE2F	0.216705	0.3
RNF121	0.197049	0.3
C2	-0.166695	0.3
CCDC134	0.118782	0.3
NFYB	0.424332	0.3
GRK2	-0.231913	0.3
FUCA2	0.165796	0.3
CD302	-0.285792	0.3
HS1BP3	-0.11155	0.3
DDAH2;DDAH1	-0.403905	0.3
ALDH3B2;ALDH3B1	-0.636229	0.3
NFYC	-0.182322	0.3
AGFG2	-0.159538	0.3
VPS36	-0.102085	0.3
NBEA	0.0826353	0.3
PITPNA;PITPNB	-0.151442	0.3
CHP1	-0.303703	0.3
KPNA6	-0.124589	0.3
PPP1R1A	-0.333245	0.3
CCDC141	0.0877666	0.3
PPP4R2	0.133407	0.3
WDR82	-0.0840101	0.3
RCOR3	-0.288964	0.3
INPP5D	-0.293916	0.3
AAK1;BMP2K	-0.160638	0.3
CBX5	-0.107636	0.3
RABEP1	-0.104734	0.3
RAB10	0.102064	0.3
TSFM	-0.147418	0.3
CCT6A	-0.0871208	0.3
STX17	-0.0988986	0.3
OLFR576;OLFR586	-0.341469	0.3
ATP9A;ATP9B	0.10134	0.3
RRP1	-0.393023	0.3
CDS2	0.105889	0.3
OSBP	0.0774194	0.3
NAP1L1	0.0986989	0.3
FCSK	0.0781338	0.3
SMIM4	0.108281	0.3
SUPT16H	-0.0744818	0.3
EPN2	-0.145498	0.3
GBA	0.115163	0.3
DDX39B	0.0810506	0.3
UQCRC1	-0.114951	0.3
METTL27	-0.125028	0.3
BSDC1	-0.183836	0.3
CPNE8	-0.221962	0.3
PCBD1	0.265266	0.3
SAFB	-0.0889566	0.3
CFHR2;CFHR4	0.239713	0.3
STAT5B	-0.0968651	0.3
VIL1	0.0795126	0.29
TTLL12	0.0816459	0.29
PGM2	0.0956428	0.29
CPQ	0.12522	0.29
ATP5F1E	-0.25123	0.29
SLC25A16	0.114625	0.29
CLTA	0.428412	0.29
CWC15	-0.236221	0.29
MFN2;MFN1	-0.236644	0.29
ELMO1	-0.108086	0.29
POLD3	-0.147025	0.29
sp|P01675|KV6A1_MOUSE;sp|P01676|KV6A2_MOUSE;sp|P01677|KV6A3_MOUSE;sp|P01678|KV6A4_MOUSE;sp|P01679|KV6A5_MOUSE	-0.742765	0.29
COMMD3	-0.23473	0.29
SLC19A1	-0.18998	0.29
MTA1;MTA3;MTA2	-0.269983	0.29
EP400	-0.196556	0.29
SHROOM4	-0.174774	0.29
TTC7B	-0.0838598	0.29
ST13	-0.093166	0.29
SMAP2	-0.121146	0.29
RHOB;RHOC;RHOA	-0.255826	0.29
BCL7C	-0.253635	0.29
TOMM70	-0.0920769	0.29
SLC9A1	-0.150207	0.29
CORO1C	-0.10924	0.29
SPHK2	-0.123753	0.29
SDF4	-0.187255	0.29
UBE2V1	0.234524	0.29
C4BPA	-0.152078	0.29
TTL	-0.197818	0.29
CKMT2	-0.491202	0.29
RRP1B	-0.292821	0.29
WNT8A	-0.658144	0.29
PCBD2	0.289424	0.29
PIPOX	0.164404	0.29
LAMC1	-0.201466	0.29
KYNU	-0.132562	0.29
NXT1	-0.408212	0.29
NDE1;NDEL1	-0.293592	0.29
GRK6;GRK5	-0.270014	0.29
ITGA7	-0.195789	0.29
DGAT1	-0.319984	0.29
MRM1	-0.197585	0.29
CNOT10	-0.110131	0.29
GMPPB	0.0981032	0.29
TUBG1	0.102229	0.29
AP2A1;AP2A2	-0.102223	0.29
PAPSS2	0.0816125	0.29
NUP88	-0.117733	0.29
CYP2D12	0.183563	0.29
MTFR1	-0.146702	0.29
AS3MT	-0.108589	0.29
AKR1B8	-0.191645	0.29
CERS2	0.085499	0.29
RBM8A	0.161208	0.29
H2-Q4	-0.241479	0.29
URGCP	-0.121566	0.29
H1-2;H1-4;H1-1;H1-3	-0.187531	0.29
TSPAN7	0.262046	0.29
VPS4A	-0.125549	0.29
TGFBR1	0.126108	0.29
ABHD5	-0.971948	0.29
DPYSL3	0.0892598	0.29
FECH	-0.102651	0.29
HSPA5	0.139942	0.29
RAB25	0.0848248	0.29
U2AF1	-0.109225	0.29
ACOT1	0.221622	0.29
TM9SF1	0.131249	0.29
DBNL	-0.156771	0.29
ITGB6	0.192231	0.29
F13B	-0.165531	0.29
PREP	0.0709734	0.29
CD36	-0.992201	0.29
ZNF622	-0.211066	0.29
DNAJC17	-0.243656	0.29
CTDSPL	-0.143131	0.29
KRT8;KRT6A;KRT76	-0.33262	0.29
ANKS3	-0.286025	0.29
CCDC127	-0.081303	0.29
FLNB;FLNA	0.11448	0.29
GABARAP	-0.111878	0.29
GAS2L1	-0.337427	0.29
SPHK1	-0.105618	0.29
UGGT1	0.0770807	0.29
NDC1	-0.0742619	0.29
NASP	-0.187315	0.29
PTPRF;PTPRD	0.0774777	0.29
AKTIP	0.0892362	0.29
PGRMC1	0.508058	0.29
NUDCD1	0.112982	0.29
UXS1	0.120796	0.29
GPT	-0.337177	0.29
CPSF4	-0.152473	0.29
IQGAP1	0.0769676	0.29
AMFR	-0.101854	0.29
YTHDF1;YTHDF3	0.148347	0.29
CST6	0.333728	0.29
CYCS	0.192724	0.29
PRKAB1	0.119215	0.29
LMAN2L	0.106542	0.29
MAML1	-0.349153	0.29
ATG2A	0.114003	0.29
MICU3	0.0762981	0.29
CCDC47	0.0771742	0.29
ATRX	-0.106798	0.29
SYNJ2BP	0.372111	0.29
R3HCC1	-0.158957	0.29
SLC12A6;SLC12A4;SLC12A7	-0.212579	0.29
VKORC1L1	-0.254857	0.29
NDUFAF7	-0.133811	0.29
PAK1IP1	-0.101826	0.29
[truncated: 6,413 more rows]

## Sheet: Fig 7D
ID	Description	setSize	enrichmentScore	NES	pvalue	p.adjust	qvalues	rank	leading_edge	core_enrichment	contrast
mmu04146	Peroxisome	79	-0.616193	-2.22958	7.22505e-07	0.000173936	0.000156764	617	tags=32%, list=8%, signal=29%	19193/17527/111175/13142/67993/14712/19301/70503/26458/69129/54683/80911/20524/433256/59038/69123/170789/228061/56185/230161/110959/74114/74147/93732/93734	wt-ctrl vs mut-ctrl
mmu04975	Fat digestion and absorption	22	0.821748	2.09617	1.13684e-06	0.000173936	0.000156764	731	tags=45%, list=10%, signal=41%	11808/67512/12491/11806/26457/67800/13350/20778/11303/14080	wt-ctrl vs mut-ctrl
mmu00190	Oxidative phosphorylation	91	-0.524883	-1.94135	2.93406e-05	0.00238467	0.00214924	1626	tags=51%, list=22%, signal=40%	67130/68194/68375/69875/66945/225887/17993/67895/12859/66414/595136/66046/66495/17992/11975/12862/11984/68202/72900/66052/226139/11950/407790/54405/230075/67184/21871/12865/75406/22272/66445/66916/66694/110323/13063/70316/66925/20463/12866/68197/66091/407785/66576/67264/66594/12858	wt-ctrl vs mut-ctrl
mmu04152	AMPK signaling pathway	75	0.580768	1.8604	3.11722e-05	0.00238467	0.00214924	1079	tags=27%, list=15%, signal=23%	16890/12491/14104/107476/11450/56458/20249/100705/11651/12428/56484/225849/68401/11652/226849/207565/18607/20869/73699/16337	wt-ctrl vs mut-ctrl
mmu04510	Focal adhesion	134	0.502462	1.75882	4.30707e-05	0.00263593	0.00237569	1468	tags=35%, list=20%, signal=29%	665033/12389/12843/12842/22793/12390/68794/94216/11797/16775/14268/20750/11651/12929/215449/107746/12827/11652/16773/16777/16398/19046/12826/14083/226519/16404/81877/16772/18607/13866/12834/19354/19303/16401/12833/16402/16779/14784/12828/12829/16774/19045/109905/16001/17931/192897/21894	wt-ctrl vs mut-ctrl
mmu04923	Regulation of lipolysis in adipocytes	25	0.731401	1.96	6.77908e-05	0.00345733	0.003116	1133	tags=44%, list=16%, signal=37%	11770/16890/67469/23945/66853/11651/11652/224129/16337/14678/14677	wt-ctrl vs mut-ctrl
mmu04512	ECM-receptor interaction	60	0.595341	1.83756	0.00014584	0.00637528	0.00574586	1458	tags=50%, list=20%, signal=40%	665033/12491/12843/12842/94216/16775/14268/20750/14724/12827/12505/16773/75209/16777/16398/12826/226519/16404/81877/16772/12834/16401/12833/16402/16779/12828/12829/16774/15530/192897	wt-ctrl vs mut-ctrl
mmu05205	Proteoglycans in cancer	115	0.500013	1.70149	0.000265415	0.0101521	0.00914983	1413	tags=29%, list=19%, signal=24%	12389/13179/12843/12842/20890/12390/17022/68794/15163/14268/11651/12505/14173/11652/18793/11733/75705/16398/19046/13043/14083/18607/13866/19303/20544/16402/14784/14182/20130/19045/16001/17931/15530	wt-ctrl vs mut-ctrl
mmu05165	Human papillomavirus infection	188	0.442285	1.60439	0.000551744	0.0180138	0.0162354	1485	tags=29%, list=20%, signal=23%	665033/12843/56458/12842/20890/94216/16775/14268/20750/103806/11651/12428/54131/225849/21374/12827/15015/11652/16773/16777/16398/23859/226849/26941/12826/66144/14980/14083/226519/16404/81877/16772/12834/12576/73699/12567/328572/11920/19303/16401/12833/16402/16779/14784/12828/12829/16774/105782/19651/242517/192897/17858/18129/12370	wt-ctrl vs mut-ctrl
mmu04910	Insulin signaling pathway	84	0.526545	1.71327	0.000588687	0.0180138	0.0162354	1372	tags=25%, list=19%, signal=21%	16890/14104/107476/19088/56458/100705/11651/12929/107746/68401/11652/19046/110094/110095/20411/18607/16337/75600/14784/19045/232493	wt-ctrl vs mut-ctrl
mmu04610	Complement and coagulation cascades	55	0.569801	1.75076	0.000780116	0.0217014	0.0195589	1775	tags=58%, list=24%, signal=44%	11537/74145/19124/18816/20701/17175/58992/16644/20703/14061/18793/14066/19123/16621/18815/15160/12263/14060/12279/20704/12630/16414/12260/21824/14067/19128/12266/14161/14058/12258/50909/385643	wt-ctrl vs mut-ctrl
mmu04151	PI3K-Akt signaling pathway	167	0.438263	1.57256	0.00108382	0.0276373	0.0249087	1458	tags=35%, list=20%, signal=28%	665033/12843/12842/94216/16775/14688/12978/14268/20750/11651/20181/16590/14693/56484/225849/68401/12827/12048/14173/11652/18127/16773/75705/16777/16398/226849/12826/14083/226519/27219/16404/170755/81877/22630/16772/18607/20869/13866/12834/12576/73699/16337/12567/16401/12833/16402/16779/14784/14182/12828/12829/16774/232493/16001/19651/242517/14696/192897	wt-ctrl vs mut-ctrl
mmu04260	Cardiac muscle contraction	39	-0.584048	-1.85885	0.00165131	0.0388693	0.0350318	820	tags=38%, list=11%, signal=34%	12865/22272/66445/11933/66694/20541/110323/22004/27222/20463/12866/66576/66594/17897/12858	wt-ctrl vs mut-ctrl

## Sheet: Fig 7E
protein_id	pvalue	qvalue	-log10(qvalue)	signif	signif_threshold_qvalue	signif_threshold_log2fc	contrast	foldchange.log2	FC	effectsize	tstatistic	standarddeviation	standarderror	algo_de	contrast_ranvars	peptides_used_for_dea	accessions	fasta_headers	Genes
Q91WJ2	1.08706e-05	0.0264968	1.57681	TRUE	0.05	0.255	wt-ctrl vs mut-ctrl	1.83331	3.56353	5.40627	8.54807	0.339107	0.21447	ebayes	pseudo_batch	3	Q91WJ2	>tr|Q91WJ2|Q91WJ2_MOUSE Solute carrier family 22 (organic cation transporter), member 26 OS=Mus musculus OX=10090 GN=Slc22a26 PE=1 SV=1	SLC22A26
P09470	9.96301e-06	0.0264968	1.57681	TRUE	0.05	0.255	wt-ctrl vs mut-ctrl	1.51899	2.8659	5.46326	8.63818	0.278037	0.175846	ebayes	pseudo_batch	25	P09470	>sp|P09470|ACE_MOUSE Angiotensin-converting enzyme OS=Mus musculus OX=10090 GN=Ace PE=1 SV=3	ACE
Q9WVM8	2.99869e-05	0.0264968	1.57681	TRUE	0.05	0.255	wt-ctrl vs mut-ctrl	1.51524	2.85846	4.77652	7.55234	0.317226	0.200631	ebayes	pseudo_batch	20	Q9WVM8	>sp|Q9WVM8|AADAT_MOUSE Kynurenine/alpha-aminoadipate aminotransferase, mitochondrial OS=Mus musculus OX=10090 GN=Aadat PE=1 SV=1	AADAT
O09043	2.11557e-05	0.0264968	1.57681	TRUE	0.05	0.255	wt-ctrl vs mut-ctrl	1.20546	2.30611	4.98627	7.88399	0.241756	0.1529	ebayes	pseudo_batch	3	O09043	>sp|O09043|NAPSA_MOUSE Napsin-A OS=Mus musculus OX=10090 GN=Napsa PE=1 SV=1	NAPSA
A2AKK5	2.44699e-05	0.0264968	1.57681	TRUE	0.05	0.255	wt-ctrl vs mut-ctrl	0.777789	1.7145	4.89794	7.74432	0.158799	0.100434	ebayes	pseudo_batch	4	A2AKK5	>sp|A2AKK5|ACNT1_MOUSE Acyl-coenzyme A amino acid N-acyltransferase 1 OS=Mus musculus OX=10090 GN=Acnat1 PE=1 SV=1	ACNAT1
Q9JLF6	1.3767e-05	0.0264968	1.57681	TRUE	0.05	0.255	wt-ctrl vs mut-ctrl	0.481705	1.39639	5.25422	8.30766	0.0916796	0.0579833	ebayes	pseudo_batch	24	Q9JLF6	>sp|Q9JLF6|TGM1_MOUSE Protein-glutamine gamma-glutamyltransferase K OS=Mus musculus OX=10090 GN=Tgm1 PE=1 SV=2	TGM1
Q8CHZ8	3.14988e-05	0.0264968	1.57681	TRUE	0.05	0.255	wt-ctrl vs mut-ctrl	-0.444014	0.735086	-4.74749	-7.50644	0.0935262	0.0591511	ebayes	pseudo_batch	1	Q8CHZ8	>sp|Q8CHZ8|LEU7_MOUSE Leukemia-associated protein 7 homolog OS=Mus musculus OX=10090 GN=Dleu7 PE=2 SV=1	DLEU7
O89086	2.07396e-05	0.0264968	1.57681	TRUE	0.05	0.255	wt-ctrl vs mut-ctrl	-0.544815	0.68548	-4.99842	-7.9032	0.108997	0.0689359	ebayes	pseudo_batch	5	O89086	>sp|O89086|RBM3_MOUSE RNA-binding protein 3 OS=Mus musculus OX=10090 GN=Rbm3 PE=1 SV=1	RBM3
P27546	3.08051e-05	0.0264968	1.57681	TRUE	0.05	0.255	wt-ctrl vs mut-ctrl	-0.582461	0.667823	-4.76062	-7.5272	0.12235	0.0773809	ebayes	pseudo_batch	23	P27546	>sp|P27546|MAP4_MOUSE Microtubule-associated protein 4 OS=Mus musculus OX=10090 GN=Map4 PE=1 SV=3	MAP4
A2TJV2	2.08162e-05	0.0264968	1.57681	TRUE	0.05	0.255	wt-ctrl vs mut-ctrl	-0.757922	0.591347	-4.99617	-7.89963	0.151701	0.095944	ebayes	pseudo_batch	3	A2TJV2	>sp|A2TJV2|PALM3_MOUSE Paralemmin-3 OS=Mus musculus OX=10090 GN=Palm3 PE=1 SV=1	PALM3
P30412	3.75998e-05	0.0285911	1.54377	TRUE	0.05	0.255	wt-ctrl vs mut-ctrl	0.921636	1.89426	4.64408	7.34293	0.198454	0.125513	ebayes	pseudo_batch	3	P30412	>sp|P30412|PPIC_MOUSE Peptidyl-prolyl cis-trans isomerase C OS=Mus musculus OX=10090 GN=Ppic PE=1 SV=1	PPIC
A2AKK5;Q8BGG9	4.07862e-05	0.0285911	1.54377	TRUE	0.05	0.255	wt-ctrl vs mut-ctrl	0.526309	1.44024	4.59713	7.2687	0.114486	0.0724076	ebayes	pseudo_batch	8	A2AKK5;Q8BGG9	>sp|A2AKK5|ACNT1_MOUSE Acyl-coenzyme A amino acid N-acyltransferase 1 OS=Mus musculus OX=10090 GN=Acnat1 PE=1 SV=1;>sp|Q8BGG9|ACNT2_MOUSE Acyl-coenzyme A amino acid N-acyltransferase 2 OS=Mus musculus OX=10090 GN=Acnat2 PE=1 SV=1	ACNAT1;ACNAT2
Q9DBM2	4.46197e-05	0.0288724	1.53952	TRUE	0.05	0.255	wt-ctrl vs mut-ctrl	0.854856	1.80858	4.54568	7.18736	0.188059	0.118939	ebayes	pseudo_batch	49	Q9DBM2	>sp|Q9DBM2|ECHP_MOUSE Peroxisomal bifunctional enzyme OS=Mus musculus OX=10090 GN=Ehhadh PE=1 SV=4	EHHADH
Q9QXD1	5.30729e-05	0.0317491	1.49827	TRUE	0.05	0.255	wt-ctrl vs mut-ctrl	1.22569	2.33868	4.44751	7.03213	0.275591	0.174299	ebayes	pseudo_batch	32	Q9QXD1	>sp|Q9QXD1|ACOX2_MOUSE Peroxisomal acyl-coenzyme A oxidase 2 OS=Mus musculus OX=10090 GN=Acox2 PE=1 SV=2	ACOX2
O70579	5.6614e-05	0.0317491	1.49827	TRUE	0.05	0.255	wt-ctrl vs mut-ctrl	0.340972	1.26661	4.41135	6.97496	0.0772941	0.0488851	ebayes	pseudo_batch	5	O70579	>sp|O70579|PM34_MOUSE Peroxisomal membrane protein PMP34 OS=Mus musculus OX=10090 GN=Slc25a17 PE=1 SV=1	SLC25A17
P28825	9.45002e-05	0.0421925	1.37476	TRUE	0.05	0.255	wt-ctrl vs mut-ctrl	1.64927	3.13675	4.13182	6.53298	0.399163	0.252453	ebayes	pseudo_batch	21	P28825	>sp|P28825|MEP1A_MOUSE Meprin A subunit alpha OS=Mus musculus OX=10090 GN=Mep1a PE=1 SV=4	MEP1A
Q6A4L0	9.52994e-05	0.0421925	1.37476	TRUE	0.05	0.255	wt-ctrl vs mut-ctrl	1.50733	2.84284	4.12733	6.52588	0.365208	0.230978	ebayes	pseudo_batch	4	Q6A4L0	>sp|Q6A4L0|S22AD_MOUSE Solute carrier family 22 member 13 OS=Mus musculus OX=10090 GN=Slc22a13 PE=1 SV=3	SLC22A13
P11930	8.35753e-05	0.0421925	1.37476	TRUE	0.05	0.255	wt-ctrl vs mut-ctrl	0.813505	1.75748	4.1977	6.63714	0.193798	0.122569	ebayes	pseudo_batch	17	P11930	>sp|P11930|NUD19_MOUSE Acyl-coenzyme A diphosphatase NUDT19 OS=Mus musculus OX=10090 GN=Nudt19 PE=1 SV=2	NUDT19
O88587	9.1816e-05	0.0421925	1.37476	TRUE	0.05	0.255	wt-ctrl vs mut-ctrl	-0.488051	0.712988	-4.14721	-6.55731	0.117682	0.0744285	ebayes	pseudo_batch	13	O88587	>sp|O88587|COMT_MOUSE Catechol O-methyltransferase OS=Mus musculus OX=10090 GN=Comt PE=1 SV=2	COMT
Q8BLF1	0.00010748	0.0430534	1.36599	TRUE	0.05	0.255	wt-ctrl vs mut-ctrl	0.739526	1.66963	4.06357	6.42506	0.181989	0.1151	ebayes	pseudo_batch	16	Q8BLF1	>sp|Q8BLF1|NCEH1_MOUSE Neutral cholesterol ester hydrolase 1 OS=Mus musculus OX=10090 GN=Nceh1 PE=1 SV=1	NCEH1
P47877	0.000104468	0.0430534	1.36599	TRUE	0.05	0.255	wt-ctrl vs mut-ctrl	-0.589824	0.664424	-4.07857	-6.44879	0.144615	0.0914628	ebayes	pseudo_batch	1	P47877	>sp|P47877|IBP2_MOUSE Insulin-like growth factor-binding protein 2 OS=Mus musculus OX=10090 GN=Igfbp2 PE=2 SV=2	IGFBP2
Q8VCA0	0.000118603	0.0434342	1.36217	TRUE	0.05	0.255	wt-ctrl vs mut-ctrl	1.73255	3.32314	4.01186	6.3433	0.431857	0.27313	ebayes	pseudo_batch	9	Q8VCA0	>sp|Q8VCA0|S22AJ_MOUSE Solute carrier family 22 member 19 OS=Mus musculus OX=10090 GN=Slc22a19 PE=1 SV=1	SLC22A19
Q3U0V1;Q91WJ8	0.000118757	0.0434342	1.36217	TRUE	0.05	0.255	wt-ctrl vs mut-ctrl	-0.648487	0.637949	-4.01118	-6.34223	0.16167	0.102249	ebayes	pseudo_batch	3	Q3U0V1;Q91WJ8	>sp|Q3U0V1|FUBP2_MOUSE Far upstream element-binding protein 2 OS=Mus musculus OX=10090 GN=Khsrp PE=1 SV=2;>sp|Q91WJ8|FUBP1_MOUSE Far upstream element-binding protein 1 OS=Mus musculus OX=10090 GN=Fubp1 PE=1 SV=1	KHSRP;FUBP1
Q91WT7	0.000124317	0.0435732	1.36078	TRUE	0.05	0.255	wt-ctrl vs mut-ctrl	2.04645	4.13087	3.9873	6.30448	0.513241	0.324602	ebayes	pseudo_batch	8	Q91WT7	>tr|Q91WT7|Q91WT7_MOUSE 3-alpha-hydroxysteroid dehydrogenase type 1 OS=Mus musculus OX=10090 GN=Akr1c14 PE=1 SV=1	AKR1C14
O88623	0.000147849	0.0478347	1.32026	TRUE	0.05	0.255	wt-ctrl vs mut-ctrl	0.384845	1.30572	3.8977	6.16281	0.0987364	0.0624464	ebayes	pseudo_batch	7	O88623	>sp|O88623|UBP2_MOUSE Ubiquitin carboxyl-terminal hydrolase 2 OS=Mus musculus OX=10090 GN=Usp2 PE=1 SV=2	USP2
Q6P8I4	0.000147143	0.0478347	1.32026	TRUE	0.05	0.255	wt-ctrl vs mut-ctrl	-0.901702	0.535255	-3.90016	-6.16669	0.231196	0.146221	ebayes	pseudo_batch	4	Q6P8I4	>sp|Q6P8I4|PCNP_MOUSE PEST proteolytic signal-containing nuclear protein OS=Mus musculus OX=10090 GN=Pcnp PE=1 SV=1	PCNP
O08784	0.000176739	0.0550639	1.25913	FALSE	0.05	0.255	wt-ctrl vs mut-ctrl	-0.499186	0.707506	-3.80682	-6.01911	0.131129	0.0829334	ebayes	pseudo_batch	7	O08784	>sp|O08784|TCOF_MOUSE Treacle protein OS=Mus musculus OX=10090 GN=Tcof1 PE=1 SV=1	TCOF1
Q91WU2	0.000239059	0.0581735	1.23527	FALSE	0.05	0.255	wt-ctrl vs mut-ctrl	2.08992	4.25725	3.6561	5.7808	0.571626	0.361528	ebayes	pseudo_batch	4	Q91WU2	>sp|Q91WU2|S22A7_MOUSE Solute carrier family 22 member 7 OS=Mus musculus OX=10090 GN=Slc22a7 PE=1 SV=1	SLC22A7
G3X9C2	0.000224971	0.0581735	1.23527	FALSE	0.05	0.255	wt-ctrl vs mut-ctrl	1.01723	2.02402	3.6861	5.82824	0.275962	0.174534	ebayes	pseudo_batch	6	G3X9C2	>sp|G3X9C2|FBX50_MOUSE F-box only protein 50 OS=Mus musculus OX=10090 GN=Nccrp1 PE=1 SV=2	NCCRP1
P24452	0.000242044	0.0581735	1.23527	FALSE	0.05	0.255	wt-ctrl vs mut-ctrl	0.830787	1.77866	3.64999	5.77114	0.227614	0.143956	ebayes	pseudo_batch	8	P24452	>sp|P24452|CAPG_MOUSE Macrophage-capping protein OS=Mus musculus OX=10090 GN=Capg PE=1 SV=2	CAPG
P58137	0.000193839	0.0581735	1.23527	FALSE	0.05	0.255	wt-ctrl vs mut-ctrl	0.496278	1.41057	3.76033	5.9456	0.131977	0.0834697	ebayes	pseudo_batch	11	P58137	>sp|P58137|ACOT8_MOUSE Acyl-coenzyme A thioesterase 8 OS=Mus musculus OX=10090 GN=Acot8 PE=1 SV=1	ACOT8
Q14CH1	0.000241307	0.0581735	1.23527	FALSE	0.05	0.255	wt-ctrl vs mut-ctrl	0.310317	1.23998	3.65149	5.77351	0.0849837	0.0537484	ebayes	pseudo_batch	2	Q14CH1	>sp|Q14CH1|MOCOS_MOUSE Molybdenum cofactor sulfurase OS=Mus musculus OX=10090 GN=Mocos PE=1 SV=1	MOCOS
Q8VE95	0.000206723	0.0581735	1.23527	FALSE	0.05	0.255	wt-ctrl vs mut-ctrl	-0.401155	0.757252	-3.72815	-5.89472	0.107602	0.0680534	ebayes	pseudo_batch	5	Q8VE95	>sp|Q8VE95|CH082_MOUSE UPF0598 protein C8orf82 homolog OS=Mus musculus OX=10090 PE=1 SV=1	sp|Q8VE95|CH082_MOUSE
Q9JJD0	0.000231634	0.0581735	1.23527	FALSE	0.05	0.255	wt-ctrl vs mut-ctrl	-0.86542	0.548887	-3.67167	-5.80541	0.235702	0.149071	ebayes	pseudo_batch	1	Q9JJD0	>sp|Q9JJD0|THA11_MOUSE THAP domain-containing protein 11 OS=Mus musculus OX=10090 GN=Thap11 PE=1 SV=1	THAP11
Q9EQC8	0.000208089	0.0581735	1.23527	FALSE	0.05	0.255	wt-ctrl vs mut-ctrl	-0.876512	0.544683	-3.72486	-5.88953	0.235314	0.148826	ebayes	pseudo_batch	1	Q9EQC8	>tr|Q9EQC8|Q9EQC8_MOUSE Papillary Renal Cell carcinoma (Translocation-associated) OS=Mus musculus OX=10090 GN=Prcc PE=1 SV=1	PRCC
Q91YD6	0.000254358	0.0594349	1.22596	FALSE	0.05	0.255	wt-ctrl vs mut-ctrl	0.817498	1.76235	3.62561	5.73259	0.225479	0.142605	ebayes	pseudo_batch	18	Q91YD6	>sp|Q91YD6|VILL_MOUSE Villin-like protein OS=Mus musculus OX=10090 GN=Vill PE=1 SV=1	VILL
Q9EPL9	0.000276683	0.0612488	1.2129	FALSE	0.05	0.255	wt-ctrl vs mut-ctrl	0.32395	1.25175	3.5845	5.66759	0.0903751	0.0571582	ebayes	pseudo_batch	27	Q9EPL9	>sp|Q9EPL9|ACOX3_MOUSE Peroxisomal acyl-coenzyme A oxidase 3 OS=Mus musculus OX=10090 GN=Acox3 PE=1 SV=2	ACOX3
O08915	0.000276024	0.0612488	1.2129	FALSE	0.05	0.255	wt-ctrl vs mut-ctrl	-0.395655	0.760144	-3.58566	-5.66943	0.110344	0.0697874	ebayes	pseudo_batch	9	O08915	>sp|O08915|AIP_MOUSE AH receptor-interacting protein OS=Mus musculus OX=10090 GN=Aip PE=1 SV=1	AIP
Q8C0I1	0.00030193	0.0619473	1.20798	FALSE	0.05	0.255	wt-ctrl vs mut-ctrl	0.586024	1.5011	3.54213	5.6006	0.165444	0.104636	ebayes	pseudo_batch	17	Q8C0I1	>sp|Q8C0I1|ADAS_MOUSE Alkyldihydroxyacetonephosphate synthase, peroxisomal OS=Mus musculus OX=10090 GN=Agps PE=1 SV=1	AGPS
Q3UMF0	0.000298993	0.0619473	1.20798	FALSE	0.05	0.255	wt-ctrl vs mut-ctrl	-0.406917	0.754233	-3.54686	-5.60808	0.114726	0.0725592	ebayes	pseudo_batch	41	Q3UMF0	>sp|Q3UMF0|COBL1_MOUSE Cordon-bleu protein-like 1 OS=Mus musculus OX=10090 GN=Cobll1 PE=1 SV=2	COBLL1
P53996	0.000299828	0.0619473	1.20798	FALSE	0.05	0.255	wt-ctrl vs mut-ctrl	-0.443493	0.735352	-3.54551	-5.60594	0.125086	0.0791111	ebayes	pseudo_batch	5	P53996	>sp|P53996|CNBP_MOUSE CCHC-type zinc finger nucleic acid binding protein OS=Mus musculus OX=10090 GN=Cnbp PE=1 SV=2	CNBP
Q61391	0.000323453	0.0639442	1.1942	FALSE	0.05	0.255	wt-ctrl vs mut-ctrl	0.878054	1.83789	3.50893	5.54811	0.250234	0.158262	ebayes	pseudo_batch	31	Q61391	>sp|Q61391|NEP_MOUSE Neprilysin OS=Mus musculus OX=10090 GN=Mme PE=1 SV=3	MME
Q8K0C4	0.000326867	0.0639442	1.1942	FALSE	0.05	0.255	wt-ctrl vs mut-ctrl	0.813526	1.7575	3.50389	5.54013	0.232178	0.146842	ebayes	pseudo_batch	20	Q8K0C4	>sp|Q8K0C4|CP51A_MOUSE Lanosterol 14-alpha demethylase OS=Mus musculus OX=10090 GN=Cyp51a1 PE=1 SV=1	CYP51A1
Q9JL35	0.000335956	0.0642287	1.19227	FALSE	0.05	0.255	wt-ctrl vs mut-ctrl	-0.658105	0.63371	-3.49072	-5.51932	0.18853	0.119237	ebayes	pseudo_batch	3	Q9JL35	>sp|Q9JL35|HMGN5_MOUSE High mobility group nucleosome-binding domain-containing protein 5 OS=Mus musculus OX=10090 GN=Hmgn5 PE=1 SV=2	HMGN5
Q9CRD0	0.000353769	0.0661312	1.17959	FALSE	0.05	0.255	wt-ctrl vs mut-ctrl	-0.260412	0.83485	-3.46601	-5.48024	0.075133	0.0475183	ebayes	pseudo_batch	12	Q9CRD0	>sp|Q9CRD0|OCAD1_MOUSE OCIA domain-containing protein 1 OS=Mus musculus OX=10090 GN=Ociad1 PE=1 SV=1	OCIAD1
P15392	0.000415841	0.0713888	1.14637	FALSE	0.05	0.255	wt-ctrl vs mut-ctrl	1.45037	2.73278	3.38933	5.359	0.427923	0.270642	ebayes	pseudo_batch	4	P15392	>sp|P15392|CP2A4_MOUSE Cytochrome P450 2A4 OS=Mus musculus OX=10090 GN=Cyp2a4 PE=2 SV=3	CYP2A4
P45952	0.000402637	0.0713888	1.14637	FALSE	0.05	0.255	wt-ctrl vs mut-ctrl	0.320831	1.24905	3.40456	5.38308	0.0942356	0.0595999	ebayes	pseudo_batch	30	P45952	>sp|P45952|ACADM_MOUSE Medium-chain specific acyl-CoA dehydrogenase, mitochondrial OS=Mus musculus OX=10090 GN=Acadm PE=1 SV=1	ACADM
Q9R0Q3	0.000408155	0.0713888	1.14637	FALSE	0.05	0.255	wt-ctrl vs mut-ctrl	0.307915	1.23792	3.39813	5.37291	0.0906131	0.0573087	ebayes	pseudo_batch	5	Q9R0Q3	>sp|Q9R0Q3|TMED2_MOUSE Transmembrane emp24 domain-containing protein 2 OS=Mus musculus OX=10090 GN=Tmed2 PE=1 SV=1	TMED2
P54726	0.000410339	0.0713888	1.14637	FALSE	0.05	0.255	wt-ctrl vs mut-ctrl	-0.436247	0.739054	-3.39561	-5.36893	0.128474	0.0812541	ebayes	pseudo_batch	2	P54726	>sp|P54726|RD23A_MOUSE UV excision repair protein RAD23 homolog A OS=Mus musculus OX=10090 GN=Rad23a PE=1 SV=2	RAD23A
P61979	0.000435993	0.0733514	1.13459	FALSE	0.05	0.255	wt-ctrl vs mut-ctrl	-0.236588	0.84875	-3.36707	-5.3238	0.0702654	0.0444398	ebayes	pseudo_batch	22	P61979	>sp|P61979|HNRPK_MOUSE Heterogeneous nuclear ribonucleoprotein K OS=Mus musculus OX=10090 GN=Hnrnpk PE=1 SV=1	HNRNPK
Q8R1T4	0.00046785	0.0746768	1.12681	FALSE	0.05	0.255	wt-ctrl vs mut-ctrl	0.43071	1.3479	3.33404	5.27158	0.129186	0.0817042	ebayes	pseudo_batch	1	Q8R1T4	>sp|Q8R1T4|S35A3_MOUSE UDP-N-acetylglucosamine transporter OS=Mus musculus OX=10090 GN=Slc35a3 PE=2 SV=1	SLC35A3
Q61033	0.000470503	0.0746768	1.12681	FALSE	0.05	0.255	wt-ctrl vs mut-ctrl	-0.24354	0.84467	-3.3314	-5.26741	0.0731045	0.0462354	ebayes	pseudo_batch	20	Q61033	>sp|Q61033|LAP2A_MOUSE Lamina-associated polypeptide 2, isoforms alpha/zeta OS=Mus musculus OX=10090 GN=Tmpo PE=1 SV=4	TMPO
P47915	0.000468052	0.0746768	1.12681	FALSE	0.05	0.255	wt-ctrl vs mut-ctrl	-0.533817	0.690725	-3.33384	-5.27126	0.160121	0.101269	ebayes	pseudo_batch	3	P47915	>sp|P47915|RL29_MOUSE 60S ribosomal protein L29 OS=Mus musculus OX=10090 GN=Rpl29 PE=1 SV=2	RPL29
Q61847	0.000500592	0.0779811	1.10801	FALSE	0.05	0.255	wt-ctrl vs mut-ctrl	2.14406	4.42005	3.30253	5.22176	0.649218	0.410601	ebayes	pseudo_batch	12	Q61847	>sp|Q61847|MEP1B_MOUSE Meprin A subunit beta OS=Mus musculus OX=10090 GN=Mep1b PE=1 SV=2	MEP1B
Q9DC50	0.000536356	0.0820332	1.08601	FALSE	0.05	0.255	wt-ctrl vs mut-ctrl	0.841663	1.79211	3.27056	5.17121	0.257345	0.16276	ebayes	pseudo_batch	24	Q9DC50	>sp|Q9DC50|OCTC_MOUSE Peroxisomal carnitine O-octanoyltransferase OS=Mus musculus OX=10090 GN=Crot PE=1 SV=1	CROT
O55137;Q32Q92;Q8BWN8;Q9QYR7	0.000588276	0.0824763	1.08367	FALSE	0.05	0.255	wt-ctrl vs mut-ctrl	0.381476	1.30267	3.22801	5.10393	0.118177	0.0747417	ebayes	pseudo_batch	2	O55137;Q32Q92;Q8BWN8;Q9QYR7	>sp|O55137|ACOT1_MOUSE Acyl-coenzyme A thioesterase 1 OS=Mus musculus OX=10090 GN=Acot1 PE=1 SV=1;>sp|Q32Q92|ACOT6_MOUSE Acyl-coenzyme A thioesterase 6 OS=Mus musculus OX=10090 GN=Acot6 PE=1 SV=1;>sp|Q8BWN8|ACOT4_MOUSE Peroxisomal succinyl-coenzyme A thioesterase OS=Mus musculus OX=10090 GN=Acot4 PE=1 SV=1;>sp|Q9QYR7|ACOT3_MOUSE Acyl-coenzyme A thioesterase 3 OS=Mus musculus OX=10090 GN=Acot3 PE=…	ACOT1;ACOT6;ACOT4;ACOT3
Q8JZR0	0.000575958	0.0824763	1.08367	FALSE	0.05	0.255	wt-ctrl vs mut-ctrl	0.345656	1.27073	3.23773	5.1193	0.106759	0.0675202	ebayes	pseudo_batch	13	Q8JZR0	>sp|Q8JZR0|ACSL5_MOUSE Long-chain-fatty-acid--CoA ligase 5 OS=Mus musculus OX=10090 GN=Acsl5 PE=1 SV=1	ACSL5
Q8BYK6	0.000553872	0.0824763	1.08367	FALSE	0.05	0.255	wt-ctrl vs mut-ctrl	-0.229621	0.852859	-3.25573	-5.14775	0.0705283	0.044606	ebayes	pseudo_batch	8	Q8BYK6	>sp|Q8BYK6|YTHD3_MOUSE YTH domain-containing family protein 3 OS=Mus musculus OX=10090 GN=Ythdf3 PE=1 SV=2	YTHDF3
Q6PGL7	0.000582373	0.0824763	1.08367	FALSE	0.05	0.255	wt-ctrl vs mut-ctrl	-0.377691	0.769669	-3.23264	-5.11125	0.116837	0.073894	ebayes	pseudo_batch	16	Q6PGL7	>sp|Q6PGL7|WASC2_MOUSE WASH complex subunit 2 OS=Mus musculus OX=10090 GN=Washc2 PE=1 SV=1	WASHC2
Q9DBA8	0.000570254	0.0824763	1.08367	FALSE	0.05	0.255	wt-ctrl vs mut-ctrl	-0.459388	0.727295	-3.2423	-5.12653	0.141686	0.08961	ebayes	pseudo_batch	2	Q9DBA8	>sp|Q9DBA8|HUTI_MOUSE Probable imidazolonepropionase OS=Mus musculus OX=10090 GN=Amdhd1 PE=1 SV=1	AMDHD1
G3X9G9;Q5I0W6	0.000645474	0.0831066	1.08036	FALSE	0.05	0.255	wt-ctrl vs mut-ctrl	1.35197	2.5526	3.18558	5.03684	0.424402	0.268416	ebayes	pseudo_batch	2	G3X9G9;Q5I0W6	>tr|G3X9G9|G3X9G9_MOUSE Methyltransferase-like 7A3 OS=Mus musculus OX=10090 GN=Mettl7a3 PE=4 SV=1;>tr|Q5I0W6|Q5I0W6_MOUSE Methyltransferase-like 7A2 OS=Mus musculus OX=10090 GN=Mettl7a2 PE=2 SV=1	METTL7A3;METTL7A2
Q3UP75	0.00060887	0.0831066	1.08036	FALSE	0.05	0.255	wt-ctrl vs mut-ctrl	0.644167	1.56284	3.21224	5.079	0.200535	0.12683	ebayes	pseudo_batch	12	Q3UP75	>sp|Q3UP75|UD3A1_MOUSE UDP-glucuronosyltransferase 3A1 OS=Mus musculus OX=10090 GN=Ugt3a1 PE=1 SV=1	UGT3A1
Q9NYQ2	0.000664229	0.0831066	1.08036	FALSE	0.05	0.255	wt-ctrl vs mut-ctrl	0.597568	1.51316	3.17254	5.01622	0.188356	0.119127	ebayes	pseudo_batch	20	Q9NYQ2	>sp|Q9NYQ2|HAOX2_MOUSE 2-Hydroxyacid oxidase 2 OS=Mus musculus OX=10090 GN=Hao2 PE=1 SV=1	HAO2
Q71RI9	0.000739683	0.0831066	1.08036	FALSE	0.05	0.255	wt-ctrl vs mut-ctrl	0.450691	1.36669	3.12381	4.93917	0.144276	0.0912483	ebayes	pseudo_batch	18	Q71RI9	>sp|Q71RI9|KAT3_MOUSE Kynurenine--oxoglutarate transaminase 3 OS=Mus musculus OX=10090 GN=Kyat3 PE=1 SV=1	KYAT3
Q9WUB6;Q9WUB7	0.000658117	0.0831066	1.08036	FALSE	0.05	0.255	wt-ctrl vs mut-ctrl	0.441808	1.35831	3.17674	5.02287	0.139076	0.0879593	ebayes	pseudo_batch	4	Q9WUB6;Q9WUB7	>sp|Q9WUB6|CLCKB_MOUSE Chloride channel protein ClC-Kb OS=Mus musculus OX=10090 GN=Clcnkb PE=1 SV=2;>sp|Q9WUB7|CLCKA_MOUSE Chloride channel protein ClC-Ka OS=Mus musculus OX=10090 GN=Clcnka PE=1 SV=2	CLCNKB;CLCNKA
Q61107	0.000621344	0.0831066	1.08036	FALSE	0.05	0.255	wt-ctrl vs mut-ctrl	0.398003	1.31768	3.20296	5.06433	0.124261	0.0785896	ebayes	pseudo_batch	4	Q61107	>sp|Q61107|GBP4_MOUSE Guanylate-binding protein 4 OS=Mus musculus OX=10090 GN=Gbp4 PE=1 SV=1	GBP4
Q6URW6	0.000707073	0.0831066	1.08036	FALSE	0.05	0.255	wt-ctrl vs mut-ctrl	0.293805	1.22587	3.14418	4.97139	0.0934441	0.0590992	ebayes	pseudo_batch	57	Q6URW6	>sp|Q6URW6|MYH14_MOUSE Myosin-14 OS=Mus musculus OX=10090 GN=Myh14 PE=1 SV=1	MYH14
Q9D0A3	0.000728169	0.0831066	1.08036	FALSE	0.05	0.255	wt-ctrl vs mut-ctrl	-0.263303	0.833178	-3.13089	-4.95037	0.0840985	0.0531885	ebayes	pseudo_batch	5	Q9D0A3	>sp|Q9D0A3|ARPIN_MOUSE Arpin OS=Mus musculus OX=10090 GN=Arpin PE=1 SV=1	ARPIN
Q60936	0.000730793	0.0831066	1.08036	FALSE	0.05	0.255	wt-ctrl vs mut-ctrl	-0.277048	0.825278	-3.12926	-4.9478	0.0885346	0.0559942	ebayes	pseudo_batch	13	Q60936	>sp|Q60936|COQ8A_MOUSE Atypical kinase COQ8A, mitochondrial OS=Mus musculus OX=10090 GN=Coq8a PE=1 SV=2	COQ8A
O54931	0.000749219	0.0831066	1.08036	FALSE	0.05	0.255	wt-ctrl vs mut-ctrl	-0.350256	0.784445	-3.11803	-4.93004	0.112332	0.0710452	ebayes	pseudo_batch	17	O54931	>sp|O54931|AKAP2_MOUSE A-kinase anchor protein 2 OS=Mus musculus OX=10090 GN=Akap2 PE=1 SV=3	AKAP2
E9PYY6	0.000750844	0.0831066	1.08036	FALSE	0.05	0.255	wt-ctrl vs mut-ctrl	-0.394355	0.760829	-3.11705	-4.9285	0.126515	0.0800154	ebayes	pseudo_batch	4	E9PYY6	>tr|E9PYY6|E9PYY6_MOUSE Major facilitator superfamily domain-containing 4B5 OS=Mus musculus OX=10090 GN=Mfsd4b5 PE=4 SV=1	MFSD4B5
Q8VHR5	0.000641631	0.0831066	1.08036	FALSE	0.05	0.255	wt-ctrl vs mut-ctrl	-0.437105	0.738616	-3.1883	-5.04114	0.137096	0.0867074	ebayes	pseudo_batch	4	Q8VHR5	>sp|Q8VHR5|P66B_MOUSE Transcriptional repressor p66-beta OS=Mus musculus OX=10090 GN=Gatad2b PE=1 SV=1	GATAD2B
Q6PEV3	0.000691861	0.0831066	1.08036	FALSE	0.05	0.255	wt-ctrl vs mut-ctrl	-0.491006	0.711529	-3.15403	-4.98696	0.155676	0.0984579	ebayes	pseudo_batch	3	Q6PEV3	>sp|Q6PEV3|WIPF2_MOUSE WAS/WASL-interacting protein family member 2 OS=Mus musculus OX=10090 GN=Wipf2 PE=1 SV=1	WIPF2
Q9Z0P4	0.00067866	0.0831066	1.08036	FALSE	0.05	0.255	wt-ctrl vs mut-ctrl	-0.601503	0.659067	-3.16277	-5.00078	0.190182	0.120282	ebayes	pseudo_batch	9	Q9Z0P4	>sp|Q9Z0P4|PALM_MOUSE Paralemmin-1 OS=Mus musculus OX=10090 GN=Palm PE=1 SV=1	PALM
Q91VS7	0.000625278	0.0831066	1.08036	FALSE	0.05	0.255	wt-ctrl vs mut-ctrl	-0.874623	0.545396	-3.20008	-5.05977	0.273313	0.172858	ebayes	pseudo_batch	4	Q91VS7	>sp|Q91VS7|MGST1_MOUSE Microsomal glutathione S-transferase 1 OS=Mus musculus OX=10090 GN=Mgst1 PE=1 SV=3	MGST1
P28667	0.000731356	0.0831066	1.08036	FALSE	0.05	0.255	wt-ctrl vs mut-ctrl	-1.31599	0.401649	-3.12892	-4.94725	0.420591	0.266005	ebayes	pseudo_batch	1	P28667	>sp|P28667|MRP_MOUSE MARCKS-related protein OS=Mus musculus OX=10090 GN=Marcksl1 PE=1 SV=2	MARCKSL1
Q80XC2	0.00077362	0.083432	1.07867	FALSE	0.05	0.255	wt-ctrl vs mut-ctrl	0.34972	1.27431	3.65524	5.16929	0.0956763	0.0676534	ebayes	pseudo_batch	1	Q80XC2	>sp|Q80XC2|TRM61_MOUSE tRNA (adenine(58)-N(1))-methyltransferase catalytic subunit TRMT61A OS=Mus musculus OX=10090 GN=Trmt61a PE=1 SV=1	TRMT61A
Q08288	0.000769082	0.083432	1.07867	FALSE	0.05	0.255	wt-ctrl vs mut-ctrl	-0.345322	0.787132	-3.10625	-4.91141	0.11117	0.0703101	ebayes	pseudo_batch	2	Q08288	>sp|Q08288|LYAR_MOUSE Cell growth-regulating nucleolar protein OS=Mus musculus OX=10090 GN=Lyar PE=1 SV=2	LYAR
Q8K1I7	0.0007913	0.0842585	1.07439	FALSE	0.05	0.255	wt-ctrl vs mut-ctrl	-0.679498	0.624383	-3.46179	-5.15131	0.196285	0.131908	ebayes	pseudo_batch	1	Q8K1I7	>sp|Q8K1I7|WIPF1_MOUSE WAS/WASL-interacting protein family member 1 OS=Mus musculus OX=10090 GN=Wipf1 PE=1 SV=1	WIPF1
P06869	0.000804559	0.0845993	1.07263	FALSE	0.05	0.255	wt-ctrl vs mut-ctrl	0.552921	1.46705	4.19949	5.49843	0.131664	0.10056	ebayes	pseudo_batch	1	P06869	>sp|P06869|UROK_MOUSE Urokinase-type plasminogen activator OS=Mus musculus OX=10090 GN=Plau PE=1 SV=1	PLAU
O08691	0.00087547	0.086726	1.06185	FALSE	0.05	0.255	wt-ctrl vs mut-ctrl	1.35169	2.55212	3.40802	5.0713	0.396622	0.266538	ebayes	pseudo_batch	3	O08691	>sp|O08691|ARGI2_MOUSE Arginase-2, mitochondrial OS=Mus musculus OX=10090 GN=Arg2 PE=1 SV=1	ARG2
Q9JLT2	0.000847216	0.086726	1.06185	FALSE	0.05	0.255	wt-ctrl vs mut-ctrl	0.241098	1.18189	3.06288	4.84283	0.0787161	0.0497844	ebayes	pseudo_batch	14	Q9JLT2	>sp|Q9JLT2|TREA_MOUSE Trehalase OS=Mus musculus OX=10090 GN=Treh PE=1 SV=1	TREH
A2A484	0.000845136	0.086726	1.06185	FALSE	0.05	0.255	wt-ctrl vs mut-ctrl	-0.314522	0.804117	-3.06398	-4.84457	0.102652	0.0649226	ebayes	pseudo_batch	2	A2A484	>tr|A2A484|A2A484_MOUSE Zinc finger, MYND-type-containing 8 OS=Mus musculus OX=10090 GN=Zmynd8 PE=1 SV=1	ZMYND8
E9Q3G8	0.000876333	0.086726	1.06185	FALSE	0.05	0.255	wt-ctrl vs mut-ctrl	-0.333076	0.793842	-3.0478	-4.819	0.109284	0.0691173	ebayes	pseudo_batch	13	E9Q3G8	>tr|E9Q3G8|E9Q3G8_MOUSE Nucleoporin 153 OS=Mus musculus OX=10090 GN=Nup153 PE=1 SV=1	NUP153
O88271	0.0008736	0.086726	1.06185	FALSE	0.05	0.255	wt-ctrl vs mut-ctrl	-0.626308	0.647832	-3.04919	-4.8212	0.205401	0.129907	ebayes	pseudo_batch	3	O88271	>sp|O88271|CFDP1_MOUSE Craniofacial development protein 1 OS=Mus musculus OX=10090 GN=Cfdp1 PE=1 SV=1	CFDP1
Q8C5L3	0.000920543	0.089007	1.05058	FALSE	0.05	0.255	wt-ctrl vs mut-ctrl	-0.441674	0.73628	-3.02591	-4.78438	0.145964	0.0923158	ebayes	pseudo_batch	1	Q8C5L3	>sp|Q8C5L3|CNOT2_MOUSE CCR4-NOT transcription complex subunit 2 OS=Mus musculus OX=10090 GN=Cnot2 PE=1 SV=2	CNOT2
Q91VC4;Q9D0E1	0.000911752	0.089007	1.05058	FALSE	0.05	0.255	wt-ctrl vs mut-ctrl	-0.64313	0.640322	-3.03017	-4.79112	0.212242	0.134234	ebayes	pseudo_batch	1	Q91VC4;Q9D0E1	>sp|Q91VC4|PLVAP_MOUSE Plasmalemma vesicle-associated protein OS=Mus musculus OX=10090 GN=Plvap PE=1 SV=1;>sp|Q9D0E1|HNRPM_MOUSE Heterogeneous nuclear ribonucleoprotein M OS=Mus musculus OX=10090 GN=Hnrnpm PE=1 SV=3	PLVAP;HNRNPM
Q6PGH2	0.000973265	0.0930353	1.03135	FALSE	0.05	0.255	wt-ctrl vs mut-ctrl	-0.572374	0.672509	-3.00123	-4.74536	0.190713	0.120618	ebayes	pseudo_batch	3	Q6PGH2	>sp|Q6PGH2|JUPI2_MOUSE Jupiter microtubule associated homolog 2 OS=Mus musculus OX=10090 GN=Jpt2 PE=1 SV=1	JPT2
P51125	0.00100294	0.0947944	1.02322	FALSE	0.05	0.255	wt-ctrl vs mut-ctrl	-0.72636	0.604427	-2.98796	-4.72439	0.243095	0.153747	ebayes	pseudo_batch	11	P51125	>sp|P51125|ICAL_MOUSE Calpastatin OS=Mus musculus OX=10090 GN=Cast PE=1 SV=2	CAST
Q9WVP1	0.00107784	0.0975939	1.01058	FALSE	0.05	0.255	wt-ctrl vs mut-ctrl	0.252784	1.1915	2.95626	4.67425	0.0855082	0.0540801	ebayes	pseudo_batch	12	Q9WVP1	>sp|Q9WVP1|AP1M2_MOUSE AP-1 complex subunit mu-2 OS=Mus musculus OX=10090 GN=Ap1m2 PE=1 SV=3	AP1M2
Q9CYR6	0.00107896	0.0975939	1.01058	FALSE	0.05	0.255	wt-ctrl vs mut-ctrl	0.234732	1.17669	2.9558	4.67353	0.0794141	0.0502259	ebayes	pseudo_batch	24	Q9CYR6	>sp|Q9CYR6|AGM1_MOUSE Phosphoacetylglucosamine mutase OS=Mus musculus OX=10090 GN=Pgm3 PE=1 SV=1	PGM3
Q9CZ44	0.00105626	0.0975939	1.01058	FALSE	0.05	0.255	wt-ctrl vs mut-ctrl	-0.301058	0.811657	-2.96514	-4.6883	0.101532	0.0642147	ebayes	pseudo_batch	16	Q9CZ44	>sp|Q9CZ44|NSF1C_MOUSE NSFL1 cofactor p47 OS=Mus musculus OX=10090 GN=Nsfl1c PE=1 SV=1	NSFL1C
Q3U0B3	0.00104647	0.0975939	1.01058	FALSE	0.05	0.255	wt-ctrl vs mut-ctrl	-0.392616	0.761747	-2.96924	-4.69478	0.132228	0.0836282	ebayes	pseudo_batch	9	Q3U0B3	>sp|Q3U0B3|DHR11_MOUSE Dehydrogenase/reductase SDR family member 11 OS=Mus musculus OX=10090 GN=Dhrs11 PE=1 SV=1	DHRS11
A3KGF7	0.00113119	0.100332	0.998563	FALSE	0.05	0.255	wt-ctrl vs mut-ctrl	0.480454	1.39518	2.93508	4.64077	0.163694	0.103529	ebayes	pseudo_batch	1	A3KGF7	>sp|A3KGF7|PLCB2_MOUSE 1-phosphatidylinositol 4,5-bisphosphate phosphodiesterase beta-2 OS=Mus musculus OX=10090 GN=Plcb2 PE=1 SV=1	PLCB2
Q9WVH4	0.00113308	0.100332	0.998563	FALSE	0.05	0.255	wt-ctrl vs mut-ctrl	-0.304348	0.809808	-3.44384	-4.87033	0.0883747	0.0624903	ebayes	pseudo_batch	1	Q9WVH4	>sp|Q9WVH4|FOXO3_MOUSE Forkhead box protein O3 OS=Mus musculus OX=10090 GN=Foxo3 PE=1 SV=1	FOXO3
P98197	0.00114854	0.100578	0.997495	FALSE	0.05	0.255	wt-ctrl vs mut-ctrl	0.642126	1.56063	2.92842	4.63024	0.219274	0.138681	ebayes	pseudo_batch	14	P98197	>sp|P98197|AT11A_MOUSE Phospholipid-transporting ATPase IH OS=Mus musculus OX=10090 GN=Atp11a PE=1 SV=1	ATP11A
Q9D1J3	0.00115979	0.100578	0.997495	FALSE	0.05	0.255	wt-ctrl vs mut-ctrl	-0.3951	0.760437	-2.92416	-4.62351	0.135115	0.0854545	ebayes	pseudo_batch	7	Q9D1J3	>sp|Q9D1J3|SARNP_MOUSE SAP domain-containing ribonucleoprotein OS=Mus musculus OX=10090 GN=Sarnp PE=1 SV=3	SARNP
Q91VU8	0.00120669	0.103578	0.984732	FALSE	0.05	0.255	wt-ctrl vs mut-ctrl	-0.363353	0.777356	-3.40965	-4.82197	0.106566	0.0753537	ebayes	pseudo_batch	1	Q91VU8	>sp|Q91VU8|PTOV1_MOUSE Prostate tumor-overexpressed gene 1 protein homolog OS=Mus musculus OX=10090 GN=Ptov1 PE=1 SV=1	PTOV1
Q8BTI8	0.00127092	0.10799	0.966617	FALSE	0.05	0.255	wt-ctrl vs mut-ctrl	-0.337968	0.791155	-2.88431	-4.5605	0.117175	0.0741077	ebayes	pseudo_batch	15	Q8BTI8	>sp|Q8BTI8|SRRM2_MOUSE Serine/arginine repetitive matrix protein 2 OS=Mus musculus OX=10090 GN=Srrm2 PE=1 SV=3	SRRM2
P97494	0.00128403	0.108013	0.966525	FALSE	0.05	0.255	wt-ctrl vs mut-ctrl	0.319983	1.24832	2.87986	4.55346	0.111111	0.0702725	ebayes	pseudo_batch	26	P97494	>sp|P97494|GSH1_MOUSE Glutamate--cysteine ligase catalytic subunit OS=Mus musculus OX=10090 GN=Gclc PE=1 SV=4	GCLC			1.0146
Q8R3Y8	0.00134271	0.108604	0.964153	FALSE	0.05	0.255	wt-ctrl vs mut-ctrl	-0.536247	0.689562	-3.35203	-4.74049	0.159977	0.113121	ebayes	pseudo_batch	1	Q8R3Y8	>sp|Q8R3Y8|I2BP1_MOUSE Interferon regulatory factor 2-binding protein 1 OS=Mus musculus OX=10090 GN=Irf2bp1 PE=1 SV=2	IRF2BP1
Q61753	0.00133479	0.108604	0.964153	FALSE	0.05	0.255	wt-ctrl vs mut-ctrl	-0.58644	0.665984	-2.86306	-4.5269	0.20483	0.129546	ebayes	pseudo_batch	13	Q61753	>sp|Q61753|SERA_MOUSE D-3-phosphoglycerate dehydrogenase OS=Mus musculus OX=10090 GN=Phgdh PE=1 SV=3	PHGDH
Q62523	0.00132361	0.108604	0.964153	FALSE	0.05	0.255	wt-ctrl vs mut-ctrl	-0.680605	0.623904	-2.8667	-4.53266	0.237417	0.150156	ebayes	pseudo_batch	6	Q62523	>sp|Q62523|ZYX_MOUSE Zyxin OS=Mus musculus OX=10090 GN=Zyx PE=1 SV=2	ZYX
O09117	0.00133079	0.108604	0.964153	FALSE	0.05	0.255	wt-ctrl vs mut-ctrl	-1.02782	0.490451	-2.86436	-4.52895	0.35883	0.226944	ebayes	pseudo_batch	2	O09117	>sp|O09117|SYPL1_MOUSE Synaptophysin-like protein 1 OS=Mus musculus OX=10090 GN=Sypl1 PE=1 SV=2	SYPL1
O35841	0.00138568	0.109966	0.958743	FALSE	0.05	0.255	wt-ctrl vs mut-ctrl	-0.193826	0.874284	-2.84689	-4.50133	0.0680835	0.0430598	ebayes	pseudo_batch	16	O35841	>sp|O35841|API5_MOUSE Apoptosis inhibitor 5 OS=Mus musculus OX=10090 GN=Api5 PE=1 SV=2	API5
Q9WUK2	0.00137931	0.109966	0.958743	FALSE	0.05	0.255	wt-ctrl vs mut-ctrl	-0.623007	0.649316	-2.84888	-4.50448	0.218685	0.138308	ebayes	pseudo_batch	5	Q9WUK2	>sp|Q9WUK2|IF4H_MOUSE Eukaryotic translation initiation factor 4H OS=Mus musculus OX=10090 GN=Eif4h PE=1 SV=3	EIF4H
P51859	0.00143249	0.112336	0.94948	FALSE	0.05	0.255	wt-ctrl vs mut-ctrl	-0.254197	0.838454	-2.83257	-4.47869	0.0897408	0.056757	ebayes	pseudo_batch	10	P51859	>sp|P51859|HDGF_MOUSE Hepatoma-derived growth factor OS=Mus musculus OX=10090 GN=Hdgf PE=1 SV=2	HDGF
Q9D7I5	0.00146566	0.112336	0.94948	FALSE	0.05	0.255	wt-ctrl vs mut-ctrl	-0.404076	0.75572	-2.82272	-4.46311	0.143151	0.0905369	ebayes	pseudo_batch	1	Q9D7I5	>sp|Q9D7I5|LHPP_MOUSE Phospholysine phosphohistidine inorganic pyrophosphate phosphatase OS=Mus musculus OX=10090 GN=Lhpp PE=1 SV=1	LHPP
Q8BGT7	0.0014703	0.112336	0.94948	FALSE	0.05	0.255	wt-ctrl vs mut-ctrl	-0.455519	0.729248	-2.82136	-4.46096	0.161454	0.102112	ebayes	pseudo_batch	2	Q8BGT7	>sp|Q8BGT7|SPF30_MOUSE Survival of motor neuron-related-splicing factor 30 OS=Mus musculus OX=10090 GN=Smndc1 PE=1 SV=1	SMNDC1
Q9DBW0	0.00145969	0.112336	0.94948	FALSE	0.05	0.255	wt-ctrl vs mut-ctrl	-0.763636	0.58901	-2.82447	-4.46589	0.270364	0.170993	ebayes	pseudo_batch	1	Q9DBW0	>sp|Q9DBW0|CP4V2_MOUSE Cytochrome P450 4V2 OS=Mus musculus OX=10090 GN=Cyp4v2 PE=1 SV=1	CYP4V2
A0A0A6YXW6	0.00148233	0.112336	0.94948	FALSE	0.05	0.255	wt-ctrl vs mut-ctrl	-0.850118	0.554739	-2.81786	-4.45543	0.301689	0.190805	ebayes	pseudo_batch	3	A0A0A6YXW6	>tr|A0A0A6YXW6|A0A0A6YXW6_MOUSE Immunoglobulin heavy constant alpha (Fragment) OS=Mus musculus OX=10090 GN=Igha PE=1 SV=1	IGHA
Q91VI7	0.00160441	0.117359	0.930483	FALSE	0.05	0.255	wt-ctrl vs mut-ctrl	-0.34173	0.789094	-2.78394	-4.4018	0.12275	0.0776341	ebayes	pseudo_batch	9	Q91VI7	>sp|Q91VI7|RINI_MOUSE Ribonuclease inhibitor OS=Mus musculus OX=10090 GN=Rnh1 PE=1 SV=1	RNH1
Q3UY34	0.00157937	0.117359	0.930483	FALSE	0.05	0.255	wt-ctrl vs mut-ctrl	-0.351398	0.783824	-2.79067	-4.41244	0.125919	0.0796381	ebayes	pseudo_batch	2	Q3UY34	>sp|Q3UY34|CSTOS_MOUSE Protein CUSTOS OS=Mus musculus OX=10090 GN=Custos PE=2 SV=1	CUSTOS
O55042	0.00157435	0.117359	0.930483	FALSE	0.05	0.255	wt-ctrl vs mut-ctrl	-0.688381	0.62055	-2.79203	-4.41459	0.246552	0.155933	ebayes	pseudo_batch	5	O55042	>sp|O55042|SYUA_MOUSE Alpha-synuclein OS=Mus musculus OX=10090 GN=Snca PE=1 SV=2	SNCA
Q9Z0F7	0.00159057	0.117359	0.930483	FALSE	0.05	0.255	wt-ctrl vs mut-ctrl	-1.18174	0.440821	-3.26171	-4.61275	0.362306	0.256189	ebayes	pseudo_batch	1	Q9Z0F7	>sp|Q9Z0F7|SYUG_MOUSE Gamma-synuclein OS=Mus musculus OX=10090 GN=Sncg PE=1 SV=1	SNCG
Q8BXN9	0.00165602	0.12009	0.920494	FALSE	0.05	0.255	wt-ctrl vs mut-ctrl	0.174397	1.12849	2.77043	4.38043	0.0629494	0.0398127	ebayes	pseudo_batch	4	Q8BXN9	>sp|Q8BXN9|TM87A_MOUSE Transmembrane protein 87A OS=Mus musculus OX=10090 GN=Tmem87a PE=1 SV=1	TMEM87A
Q99J94;Q9EP96	0.00169698	0.121304	0.916125	FALSE	0.05	0.255	wt-ctrl vs mut-ctrl	0.783977	1.72187	2.76001	4.36396	0.284048	0.179648	ebayes	pseudo_batch	1	Q99J94;Q9EP96	>sp|Q99J94|SO1A6_MOUSE Solute carrier organic anion transporter family member 1A6 OS=Mus musculus OX=10090 GN=Slco1a6 PE=1 SV=1;>sp|Q9EP96|SO1A4_MOUSE Solute carrier organic anion transporter family member 1A4 OS=Mus musculus OX=10090 GN=Slco1a4 PE=1 SV=1	SLCO1A6;SLCO1A4
Q9CQT2	0.0017016	0.121304	0.916125	FALSE	0.05	0.255	wt-ctrl vs mut-ctrl	-0.445641	0.734258	-2.75885	-4.36213	0.161531	0.102161	ebayes	pseudo_batch	2	Q9CQT2	>sp|Q9CQT2|RBM7_MOUSE RNA-binding protein 7 OS=Mus musculus OX=10090 GN=Rbm7 PE=1 SV=1	RBM7
P23738	0.00173861	0.121355	0.915943	FALSE	0.05	0.255	wt-ctrl vs mut-ctrl	1.41871	2.67347	3.21476	4.54636	0.441313	0.312055	ebayes	pseudo_batch	3	P23738	>sp|P23738|DCHS_MOUSE Histidine decarboxylase OS=Mus musculus OX=10090 GN=Hdc PE=1 SV=2	HDC
A2AQW0	0.00175657	0.121355	0.915943	FALSE	0.05	0.255	wt-ctrl vs mut-ctrl	0.335926	1.26219	2.74533	4.34075	0.122363	0.0773889	ebayes	pseudo_batch	7	A2AQW0	>sp|A2AQW0|M3K15_MOUSE Mitogen-activated protein kinase kinase kinase 15 OS=Mus musculus OX=10090 GN=Map3k15 PE=1 SV=1	MAP3K15
Q504M2	0.00183215	0.121355	0.915943	FALSE	0.05	0.255	wt-ctrl vs mut-ctrl	-0.210557	0.864204	-2.72745	-4.31248	0.0771991	0.048825	ebayes	pseudo_batch	12	Q504M2	>tr|Q504M2|Q504M2_MOUSE Pyruvate dehyrogenase phosphatase catalytic subunit 2 OS=Mus musculus OX=10090 GN=Pdp2 PE=1 SV=1	PDP2
Q8BTV2	0.00183102	0.121355	0.915943	FALSE	0.05	0.255	wt-ctrl vs mut-ctrl	-0.220607	0.858204	-2.72772	-4.3129	0.0808763	0.0511507	ebayes	pseudo_batch	7	Q8BTV2	>sp|Q8BTV2|CPSF7_MOUSE Cleavage and polyadenylation specificity factor subunit 7 OS=Mus musculus OX=10090 GN=Cpsf7 PE=1 SV=2	CPSF7
A2ALU4;Q1W617	0.00183053	0.121355	0.915943	FALSE	0.05	0.255	wt-ctrl vs mut-ctrl	-0.322876	0.799474	-2.72783	-4.31308	0.118364	0.0748599	ebayes	pseudo_batch	1	A2ALU4;Q1W617	>sp|A2ALU4|SHRM2_MOUSE Protein Shroom2 OS=Mus musculus OX=10090 GN=Shroom2 PE=1 SV=1;>sp|Q1W617|SHRM4_MOUSE Protein Shroom4 OS=Mus musculus OX=10090 GN=Shroom4 PE=1 SV=1	SHROOM2;SHROOM4
Q7TQD2	0.00175203	0.121355	0.915943	FALSE	0.05	0.255	wt-ctrl vs mut-ctrl	-0.399035	0.758365	-2.74643	-4.34249	0.145292	0.0918909	ebayes	pseudo_batch	2	Q7TQD2	>sp|Q7TQD2|TPPP_MOUSE Tubulin polymerization-promoting protein OS=Mus musculus OX=10090 GN=Tppp PE=1 SV=1	TPPP
Q9WV92	0.001782	0.121355	0.915943	FALSE	0.05	0.255	wt-ctrl vs mut-ctrl	-0.55374	0.681252	-2.73923	-4.3311	0.202152	0.127852	ebayes	pseudo_batch	32	Q9WV92	>sp|Q9WV92|E41L3_MOUSE Band 4.1-like protein 3 OS=Mus musculus OX=10090 GN=Epb41l3 PE=1 SV=1	EPB41L3
P57722;Q61990	0.00181967	0.121355	0.915943	FALSE	0.05	0.255	wt-ctrl vs mut-ctrl	-0.581778	0.66814	-2.73035	-4.31706	0.213078	0.134762	ebayes	pseudo_batch	1	P57722;Q61990	>sp|P57722|PCBP3_MOUSE Poly(rC)-binding protein 3 OS=Mus musculus OX=10090 GN=Pcbp3 PE=1 SV=3;>sp|Q61990|PCBP2_MOUSE Poly(rC)-binding protein 2 OS=Mus musculus OX=10090 GN=Pcbp2 PE=1 SV=1	PCBP3;PCBP2
Q9QYB5;Q9QYB8;Q9QYC0	0.00181479	0.121355	0.915943	FALSE	0.05	0.255	wt-ctrl vs mut-ctrl	-0.585562	0.66639	-2.73149	-4.31886	0.214375	0.135582	ebayes	pseudo_batch	1	Q9QYB5;Q9QYB8;Q9QYC0	>sp|Q9QYB5|ADDG_MOUSE Gamma-adducin OS=Mus musculus OX=10090 GN=Add3 PE=1 SV=2;>sp|Q9QYB8|ADDB_MOUSE Beta-adducin OS=Mus musculus OX=10090 GN=Add2 PE=1 SV=4;>sp|Q9QYC0|ADDA_MOUSE Alpha-adducin OS=Mus musculus OX=10090 GN=Add1 PE=1 SV=2	ADD3;ADD2;ADD1
Q9ES88	0.00185325	0.121499	0.915426	FALSE	0.05	0.255	wt-ctrl vs mut-ctrl	0.396528	1.31634	2.7226	4.30481	0.145643	0.0921128	ebayes	pseudo_batch	7	Q9ES88	>sp|Q9ES88|S13A2_MOUSE Solute carrier family 13 member 2 OS=Mus musculus OX=10090 GN=Slc13a2 PE=2 SV=1	SLC13A2
Q9CPY7	0.00186322	0.121499	0.915426	FALSE	0.05	0.255	wt-ctrl vs mut-ctrl	0.204398	1.15221	2.72033	4.30122	0.075137	0.0475208	ebayes	pseudo_batch	25	Q9CPY7	>sp|Q9CPY7|AMPL_MOUSE Cytosol aminopeptidase OS=Mus musculus OX=10090 GN=Lap3 PE=1 SV=3	LAP3
Q5SWY8	0.00189377	0.122541	0.911718	FALSE	0.05	0.255	wt-ctrl vs mut-ctrl	0.310129	1.23982	2.71345	4.29034	0.114293	0.0722854	ebayes	pseudo_batch	9	Q5SWY8	>sp|Q5SWY8|SC5AA_MOUSE Sodium/glucose cotransporter 5 OS=Mus musculus OX=10090 GN=Slc5a10 PE=1 SV=1	SLC5A10
Q9Z2J0	0.00194878	0.124953	0.903255	FALSE	0.05	0.255	wt-ctrl vs mut-ctrl	0.506752	1.42085	2.70135	4.27121	0.187592	0.118644	ebayes	pseudo_batch	11	Q9Z2J0	>sp|Q9Z2J0|S23A1_MOUSE Solute carrier family 23 member 1 OS=Mus musculus OX=10090 GN=Slc23a1 PE=1 SV=2	SLC23A1
Q9QXD8	0.00196074	0.124953	0.903255	FALSE	0.05	0.255	wt-ctrl vs mut-ctrl	-0.326071	0.797706	-2.69877	-4.26713	0.120822	0.0764144	ebayes	pseudo_batch	9	Q9QXD8	>sp|Q9QXD8|LIMD1_MOUSE LIM domain-containing protein 1 OS=Mus musculus OX=10090 GN=Limd1 PE=1 SV=2	LIMD1
Q8R366	0.00199691	0.126301	0.898594	FALSE	0.05	0.255	wt-ctrl vs mut-ctrl	-0.333481	0.793619	-2.69106	-4.25494	0.123922	0.078375	ebayes	pseudo_batch	2	Q8R366	>sp|Q8R366|IGSF8_MOUSE Immunoglobulin superfamily member 8 OS=Mus musculus OX=10090 GN=Igsf8 PE=1 SV=2	IGSF8
Q8K023	0.00221351	0.127166	0.895628	FALSE	0.05	0.255	wt-ctrl vs mut-ctrl	1.23142	2.34798	2.6478	4.18654	0.465072	0.294138	ebayes	pseudo_batch	2	Q8K023	>sp|Q8K023|AKC1H_MOUSE Aldo-keto reductase family 1 member C18 OS=Mus musculus OX=10090 GN=Akr1c18 PE=1 SV=2	AKR1C18
Q80XN0	0.00205026	0.127166	0.895628	FALSE	0.05	0.255	wt-ctrl vs mut-ctrl	0.459491	1.37506	2.67996	4.23739	0.171455	0.108437	ebayes	pseudo_batch	15	Q80XN0	>sp|Q80XN0|BDH_MOUSE D-beta-hydroxybutyrate dehydrogenase, mitochondrial OS=Mus musculus OX=10090 GN=Bdh1 PE=1 SV=2	BDH1
Q8BK48;Q91WG0	0.00217053	0.127166	0.895628	FALSE	0.05	0.255	wt-ctrl vs mut-ctrl	0.412614	1.3311	2.65602	4.19953	0.155351	0.0982525	ebayes	pseudo_batch	2	Q8BK48;Q91WG0	>sp|Q8BK48|EST2E_MOUSE Pyrethroid hydrolase Ces2e OS=Mus musculus OX=10090 GN=Ces2e PE=1 SV=1;>sp|Q91WG0|EST2C_MOUSE Acylcarnitine hydrolase OS=Mus musculus OX=10090 GN=Ces2c PE=1 SV=1	CES2E;CES2C
P48758	0.00219928	0.127166	0.895628	FALSE	0.05	0.255	wt-ctrl vs mut-ctrl	0.305517	1.23586	2.6505	4.19081	0.115268	0.0729017	ebayes	pseudo_batch	21	P48758	>sp|P48758|CBR1_MOUSE Carbonyl reductase [NADPH] 1 OS=Mus musculus OX=10090 GN=Cbr1 PE=1 SV=3	CBR1
Q3U284	0.00215325	0.127166	0.895628	FALSE	0.05	0.255	wt-ctrl vs mut-ctrl	0.280081	1.21426	2.65937	4.20483	0.105318	0.0666093	ebayes	pseudo_batch	1	Q3U284	>sp|Q3U284|TM231_MOUSE Transmembrane protein 231 OS=Mus musculus OX=10090 GN=Tmem231 PE=1 SV=1	TMEM231
Q80U19;Q8BPM0	0.00212401	0.127166	0.895628	FALSE	0.05	0.255	wt-ctrl vs mut-ctrl	0.250297	1.18945	2.66511	4.2139	0.0939164	0.059398	ebayes	pseudo_batch	2	Q80U19;Q8BPM0	>sp|Q80U19|DAAM2_MOUSE Disheveled-associated activator of morphogenesis 2 OS=Mus musculus OX=10090 GN=Daam2 PE=1 SV=4;>sp|Q8BPM0|DAAM1_MOUSE Disheveled-associated activator of morphogenesis 1 OS=Mus musculus OX=10090 GN=Daam1 PE=1 SV=4	DAAM2;DAAM1
Q9ET30	0.00218098	0.127166	0.895628	FALSE	0.05	0.255	wt-ctrl vs mut-ctrl	0.23627	1.17794	2.654	4.19635	0.0890239	0.0563037	ebayes	pseudo_batch	11	Q9ET30	>sp|Q9ET30|TM9S3_MOUSE Transmembrane 9 superfamily member 3 OS=Mus musculus OX=10090 GN=Tm9sf3 PE=1 SV=1	TM9SF3
P31001	0.00211611	0.127166	0.895628	FALSE	0.05	0.255	wt-ctrl vs mut-ctrl	0.1769	1.13045	2.66667	4.21638	0.0663372	0.0419554	ebayes	pseudo_batch	19	P31001	>sp|P31001|DESM_MOUSE Desmin OS=Mus musculus OX=10090 GN=Des PE=1 SV=3	DES
Q9DB05	0.00222223	0.127166	0.895628	FALSE	0.05	0.255	wt-ctrl vs mut-ctrl	-0.192658	0.874992	-2.64615	-4.18393	0.0728069	0.0460471	ebayes	pseudo_batch	19	Q9DB05	>sp|Q9DB05|SNAA_MOUSE Alpha-soluble NSF attachment protein OS=Mus musculus OX=10090 GN=Napa PE=1 SV=1	NAPA
O70480	0.00218826	0.127166	0.895628	FALSE	0.05	0.255	wt-ctrl vs mut-ctrl	-0.232034	0.851434	-2.65261	-4.19414	0.0874738	0.0553233	ebayes	pseudo_batch	4	O70480	>sp|O70480|VAMP4_MOUSE Vesicle-associated membrane protein 4 OS=Mus musculus OX=10090 GN=Vamp4 PE=1 SV=1	VAMP4
Q8BX02	0.00207821	0.127166	0.895628	FALSE	0.05	0.255	wt-ctrl vs mut-ctrl	-0.303798	0.810117	-2.67427	-4.22838	0.113601	0.0718473	ebayes	pseudo_batch	16	Q8BX02	>sp|Q8BX02|KANK2_MOUSE KN motif and ankyrin repeat domain-containing protein 2 OS=Mus musculus OX=10090 GN=Kank2 PE=1 SV=1	KANK2
Q924A2	0.00209862	0.127166	0.895628	FALSE	0.05	0.255	wt-ctrl vs mut-ctrl	-0.329835	0.795628	-3.11659	-4.40752	0.105832	0.0748344	ebayes	pseudo_batch	2	Q924A2	>sp|Q924A2|CIC_MOUSE Protein capicua homolog OS=Mus musculus OX=10090 GN=Cic PE=1 SV=2	CIC
Q9JJZ6	0.00209079	0.127166	0.895628	FALSE	0.05	0.255	wt-ctrl vs mut-ctrl	-0.404582	0.755455	-2.67173	-4.22437	0.151431	0.0957732	ebayes	pseudo_batch	1	Q9JJZ6	>sp|Q9JJZ6|KLF13_MOUSE Krueppel-like factor 13 OS=Mus musculus OX=10090 GN=Klf13 PE=1 SV=2	KLF13
Q9D1L0	0.00220386	0.127166	0.895628	FALSE	0.05	0.255	wt-ctrl vs mut-ctrl	-0.699923	0.615605	-2.64963	-4.18943	0.264159	0.167069	ebayes	pseudo_batch	1	Q9D1L0	>sp|Q9D1L0|CHCH2_MOUSE Coiled-coil-helix-coiled-coil-helix domain-containing protein 2 OS=Mus musculus OX=10090 GN=Chchd2 PE=2 SV=1	CHCHD2
Q09324	0.00231642	0.13166	0.880545	FALSE	0.05	0.255	wt-ctrl vs mut-ctrl	0.305989	1.23627	2.62879	4.15649	0.116399	0.0736172	ebayes	pseudo_batch	14	Q09324	>sp|Q09324|GCNT1_MOUSE Beta-1,3-galactosyl-O-glycosyl-glycoprotein beta-1,6-N-acetylglucosaminyltransferase OS=Mus musculus OX=10090 GN=Gcnt1 PE=1 SV=2	GCNT1
P51943	0.00235152	0.132758	0.876939	FALSE	0.05	0.255	wt-ctrl vs mut-ctrl	-0.326399	0.797525	-2.90621	-4.32458	0.112311	0.0754753	ebayes	pseudo_batch	1	P51943	>sp|P51943|CCNA2_MOUSE Cyclin-A2 OS=Mus musculus OX=10090 GN=Ccna2 PE=1 SV=2	CCNA2
Q9Z1J2	0.00237496	0.133188	0.875535	FALSE	0.05	0.255	wt-ctrl vs mut-ctrl	-0.411703	0.751736	-3.05285	-4.31739	0.134858	0.0953592	ebayes	pseudo_batch	1	Q9Z1J2	>sp|Q9Z1J2|NEK4_MOUSE Serine/threonine-protein kinase Nek4 OS=Mus musculus OX=10090 GN=Nek4 PE=1 SV=1	NEK4
P15535	0.00241036	0.134278	0.871997	FALSE	0.05	0.255	wt-ctrl vs mut-ctrl	0.444667	1.361	3.2166	4.54896	0.138241	0.0977515	ebayes	pseudo_batch	1	P15535	>sp|P15535|B4GT1_MOUSE Beta-1,4-galactosyltransferase 1 OS=Mus musculus OX=10090 GN=B4galt1 PE=1 SV=1	B4GALT1
P10637	0.00243836	0.134464	0.871393	FALSE	0.05	0.255	wt-ctrl vs mut-ctrl	-0.348206	0.78556	-2.6074	-4.12267	0.133545	0.0844615	ebayes	pseudo_batch	14	P10637	>sp|P10637|TAU_MOUSE Microtubule-associated protein tau OS=Mus musculus OX=10090 GN=Mapt PE=1 SV=3	MAPT
Q69ZX8	0.00244568	0.134464	0.871393	FALSE	0.05	0.255	wt-ctrl vs mut-ctrl	-0.523244	0.695806	-2.60616	-4.12069	0.200772	0.126979	ebayes	pseudo_batch	2	Q69ZX8	>sp|Q69ZX8|ABLM3_MOUSE Actin-binding LIM protein 3 OS=Mus musculus OX=10090 GN=Ablim3 PE=1 SV=2	ABLIM3
Q99MS3	0.00249825	0.136463	0.864986	FALSE	0.05	0.255	wt-ctrl vs mut-ctrl	1.23971	2.36152	2.59731	4.10671	0.477308	0.301876	ebayes	pseudo_batch	1	Q99MS3	>sp|Q99MS3|MP17L_MOUSE Mpv17-like protein OS=Mus musculus OX=10090 GN=Mpv17l PE=1 SV=2	MPV17L
Q8BWR4	0.0025662	0.136584	0.864599	FALSE	0.05	0.255	wt-ctrl vs mut-ctrl	-0.292785	0.816324	-2.58616	-4.08908	0.113212	0.0716018	ebayes	pseudo_batch	2	Q8BWR4	>sp|Q8BWR4|UBP40_MOUSE Ubiquitin carboxyl-terminal hydrolase 40 OS=Mus musculus OX=10090 GN=Usp40 PE=1 SV=2	USP40
Q8K039	0.00257458	0.136584	0.864599	FALSE	0.05	0.255	wt-ctrl vs mut-ctrl	-0.36075	0.77876	-2.58481	-4.08694	0.139565	0.0882689	ebayes	pseudo_batch	1	Q8K039	>sp|Q8K039|K1143_MOUSE Uncharacterized protein KIAA1143 homolog OS=Mus musculus OX=10090 PE=1 SV=1	sp|Q8K039|K1143_MOUSE
Q91V61;Q99JR1	0.00257196	0.136584	0.864599	FALSE	0.05	0.255	wt-ctrl vs mut-ctrl	-0.549345	0.68333	-2.58523	-4.08761	0.212494	0.134393	ebayes	pseudo_batch	1	Q91V61;Q99JR1	>sp|Q91V61|SFXN3_MOUSE Sideroflexin-3 OS=Mus musculus OX=10090 GN=Sfxn3 PE=1 SV=1;>sp|Q99JR1|SFXN1_MOUSE Sideroflexin-1 OS=Mus musculus OX=10090 GN=Sfxn1 PE=1 SV=3	SFXN3;SFXN1
P56212;P60840	0.00254457	0.136584	0.864599	FALSE	0.05	0.255	wt-ctrl vs mut-ctrl	-0.637491	0.64283	-2.58968	-4.09464	0.246167	0.155689	ebayes	pseudo_batch	1	P56212;P60840	>sp|P56212|ARP19_MOUSE cAMP-regulated phosphoprotein 19 OS=Mus musculus OX=10090 GN=Arpp19 PE=1 SV=2;>sp|P60840|ENSA_MOUSE Alpha-endosulfine OS=Mus musculus OX=10090 GN=Ensa PE=1 SV=1	ARPP19;ENSA
B2RSH2;P08752	0.00258166	0.136584	0.864599	FALSE	0.05	0.255	wt-ctrl vs mut-ctrl	-0.688204	0.620626	-2.58367	-4.08514	0.266367	0.168465	ebayes	pseudo_batch	2	B2RSH2;P08752	>sp|B2RSH2|GNAI1_MOUSE Guanine nucleotide-binding protein G(i) subunit alpha-1 OS=Mus musculus OX=10090 GN=Gnai1 PE=1 SV=1;>sp|P08752|GNAI2_MOUSE Guanine nucleotide-binding protein G(i) subunit alpha-2 OS=Mus musculus OX=10090 GN=Gnai2 PE=1 SV=5	GNAI1;GNAI2
Q64127	0.00262047	0.137771	0.860842	FALSE	0.05	0.255	wt-ctrl vs mut-ctrl	0.355864	1.27975	2.57748	4.07535	0.138067	0.087321	ebayes	pseudo_batch	3	Q64127	>sp|Q64127|TIF1A_MOUSE Transcription intermediary factor 1-alpha OS=Mus musculus OX=10090 GN=Trim24 PE=1 SV=1	TRIM24
Q91VX2	0.00264213	0.138047	0.859972	FALSE	0.05	0.255	wt-ctrl vs mut-ctrl	-0.389718	0.763279	-2.57407	-4.06996	0.151401	0.0957547	ebayes	pseudo_batch	2	Q91VX2	>sp|Q91VX2|UBAP2_MOUSE Ubiquitin-associated protein 2 OS=Mus musculus OX=10090 GN=Ubap2 PE=1 SV=1	UBAP2
P61148	0.00278642	0.139699	0.854808	FALSE	0.05	0.255	wt-ctrl vs mut-ctrl	0.561998	1.47631	2.55207	4.03518	0.220213	0.139275	ebayes	pseudo_batch	4	P61148	>sp|P61148|FGF1_MOUSE Fibroblast growth factor 1 OS=Mus musculus OX=10090 GN=Fgf1 PE=1 SV=1	FGF1
P70245	0.0027296	0.139699	0.854808	FALSE	0.05	0.255	wt-ctrl vs mut-ctrl	0.35946	1.28295	2.56059	4.04864	0.140382	0.0887852	ebayes	pseudo_batch	3	P70245	>sp|P70245|EBP_MOUSE 3-beta-hydroxysteroid-Delta(8),Delta(7)-isomerase OS=Mus musculus OX=10090 GN=Ebp PE=1 SV=3	EBP
Q80TI0	0.00276442	0.139699	0.854808	FALSE	0.05	0.255	wt-ctrl vs mut-ctrl	0.293852	1.22591	2.55535	4.04036	0.114995	0.0727292	ebayes	pseudo_batch	11	Q80TI0	>sp|Q80TI0|ASTRB_MOUSE Protein Aster-B OS=Mus musculus OX=10090 GN=Gramd1b PE=1 SV=2	GRAMD1B
Q3UFF7	0.002836	0.139699	0.854808	FALSE	0.05	0.255	wt-ctrl vs mut-ctrl	0.29047	1.22304	2.54479	4.02367	0.114143	0.0721904	ebayes	pseudo_batch	11	Q3UFF7	>sp|Q3UFF7|LYPL1_MOUSE Lysophospholipase-like protein 1 OS=Mus musculus OX=10090 GN=Lyplal1 PE=1 SV=3	LYPLAL1
Q4ACU6	0.00285642	0.139699	0.854808	FALSE	0.05	0.255	wt-ctrl vs mut-ctrl	-0.197956	0.871785	-2.54183	-4.01899	0.0778795	0.0492553	ebayes	pseudo_batch	20	Q4ACU6	>sp|Q4ACU6|SHAN3_MOUSE SH3 and multiple ankyrin repeat domains protein 3 OS=Mus musculus OX=10090 GN=Shank3 PE=1 SV=3	SHANK3
Q9Z103	0.00271095	0.139699	0.854808	FALSE	0.05	0.255	wt-ctrl vs mut-ctrl	-0.258139	0.836166	-2.56342	-4.05313	0.100701	0.0636888	ebayes	pseudo_batch	9	Q9Z103	>sp|Q9Z103|ADNP_MOUSE Activity-dependent neuroprotector homeobox protein OS=Mus musculus OX=10090 GN=Adnp PE=1 SV=2	ADNP
P39749	0.00280575	0.139699	0.854808	FALSE	0.05	0.255	wt-ctrl vs mut-ctrl	-0.261164	0.834414	-2.54922	-4.03066	0.102449	0.0647943	ebayes	pseudo_batch	2	P39749	>sp|P39749|FEN1_MOUSE Flap endonuclease 1 OS=Mus musculus OX=10090 GN=Fen1 PE=1 SV=1	FEN1
Q9DB43	0.00279527	0.139699	0.854808	FALSE	0.05	0.255	wt-ctrl vs mut-ctrl	-0.279161	0.82407	-2.55076	-4.03311	0.109442	0.0692174	ebayes	pseudo_batch	2	Q9DB43	>sp|Q9DB43|ZFPL1_MOUSE Zinc finger protein-like 1 OS=Mus musculus OX=10090 GN=Zfpl1 PE=1 SV=1	ZFPL1
O09012	0.00284443	0.139699	0.854808	FALSE	0.05	0.255	wt-ctrl vs mut-ctrl	-0.301034	0.811671	-2.54357	-4.02173	0.118351	0.0748517	ebayes	pseudo_batch	9	O09012	>sp|O09012|PEX5_MOUSE Peroxisomal targeting signal 1 receptor OS=Mus musculus OX=10090 GN=Pex5 PE=1 SV=2	PEX5
Q99LG1	0.00281609	0.139699	0.854808	FALSE	0.05	0.255	wt-ctrl vs mut-ctrl	-0.650808	0.636924	-2.5477	-4.02826	0.255449	0.16156	ebayes	pseudo_batch	1	Q99LG1	>sp|Q99LG1|TMM51_MOUSE Transmembrane protein 51 OS=Mus musculus OX=10090 GN=Tmem51 PE=1 SV=1	TMEM51
Q8K2D3	0.00270311	0.139699	0.854808	FALSE	0.05	0.255	wt-ctrl vs mut-ctrl	-0.701054	0.615123	-2.83862	-4.224	0.24697	0.165969	ebayes	pseudo_batch	1	Q8K2D3	>sp|Q8K2D3|EDC3_MOUSE Enhancer of mRNA-decapping protein 3 OS=Mus musculus OX=10090 GN=Edc3 PE=1 SV=1	EDC3
Q0VG18	0.00288701	0.139859	0.854308	FALSE	0.05	0.255	wt-ctrl vs mut-ctrl	0.631528	1.5492	2.53744	4.01204	0.248884	0.157408	ebayes	pseudo_batch	4	Q0VG18	>sp|Q0VG18|SIM24_MOUSE Small integral membrane protein 24 OS=Mus musculus OX=10090 GN=Smim24 PE=1 SV=1	SMIM24
Q32Q92;Q8BWN8;Q9QYR7	0.00304336	0.139859	0.854308	FALSE	0.05	0.255	wt-ctrl vs mut-ctrl	0.463795	1.37916	2.51573	3.97772	0.184358	0.116598	ebayes	pseudo_batch	1	Q32Q92;Q8BWN8;Q9QYR7	>sp|Q32Q92|ACOT6_MOUSE Acyl-coenzyme A thioesterase 6 OS=Mus musculus OX=10090 GN=Acot6 PE=1 SV=1;>sp|Q8BWN8|ACOT4_MOUSE Peroxisomal succinyl-coenzyme A thioesterase OS=Mus musculus OX=10090 GN=Acot4 PE=1 SV=1;>sp|Q9QYR7|ACOT3_MOUSE Acyl-coenzyme A thioesterase 3 OS=Mus musculus OX=10090 GN=Acot3 PE=1 SV=1	ACOT6;ACOT4;ACOT3
Q8VC12	0.00296682	0.139859	0.854308	FALSE	0.05	0.255	wt-ctrl vs mut-ctrl	0.403203	1.32244	2.52621	3.99428	0.159608	0.100945	ebayes	pseudo_batch	23	Q8VC12	>sp|Q8VC12|HUTU_MOUSE Urocanate hydratase OS=Mus musculus OX=10090 GN=Uroc1 PE=1 SV=2	UROC1
Q6PB90	0.00319035	0.139859	0.854308	FALSE	0.05	0.255	wt-ctrl vs mut-ctrl	0.394056	1.31408	2.49637	3.94711	0.157851	0.0998339	ebayes	pseudo_batch	1	Q6PB90	>sp|Q6PB90|PCDBE_MOUSE Protocadherin beta-14 OS=Mus musculus OX=10090 GN=Pcdhb14 PE=1 SV=2	PCDHB14
A0A571BF69	0.0030102	0.139859	0.854308	FALSE	0.05	0.255	wt-ctrl vs mut-ctrl	0.384695	1.30558	2.52023	3.98484	0.152643	0.0965397	ebayes	pseudo_batch	56	A0A571BF69	>tr|A0A571BF69|A0A571BF69_MOUSE Maltase-glucoamylase OS=Mus musculus OX=10090 GN=Mgam PE=1 SV=1	MGAM
Q8CHS2	0.00325036	0.139859	0.854308	FALSE	0.05	0.255	wt-ctrl vs mut-ctrl	0.357954	1.28161	2.48874	3.93504	0.143829	0.0909657	ebayes	pseudo_batch	2	Q8CHS2	>sp|Q8CHS2|DJC22_MOUSE DnaJ homolog subfamily C member 22 OS=Mus musculus OX=10090 GN=Dnajc22 PE=1 SV=1	DNAJC22
Q8R1V4	0.0031858	0.139859	0.854308	FALSE	0.05	0.255	wt-ctrl vs mut-ctrl	0.265299	1.20189	2.49696	3.94804	0.106249	0.0671977	ebayes	pseudo_batch	6	Q8R1V4	>sp|Q8R1V4|TMED4_MOUSE Transmembrane emp24 domain-containing protein 4 OS=Mus musculus OX=10090 GN=Tmed4 PE=1 SV=1	TMED4
O88653	0.00328115	0.139859	0.854308	FALSE	0.05	0.255	wt-ctrl vs mut-ctrl	0.2578	1.19565	2.48488	3.92894	0.103747	0.0656156	ebayes	pseudo_batch	4	O88653	>sp|O88653|LTOR3_MOUSE Ragulator complex protein LAMTOR3 OS=Mus musculus OX=10090 GN=Lamtor3 PE=1 SV=1	LAMTOR3
P98192	0.00315685	0.139859	0.854308	FALSE	0.05	0.255	wt-ctrl vs mut-ctrl	0.216964	1.16228	2.5007	3.95395	0.0867612	0.0548726	ebayes	pseudo_batch	9	P98192	>sp|P98192|GNPAT_MOUSE Dihydroxyacetone phosphate acyltransferase OS=Mus musculus OX=10090 GN=Gnpat PE=1 SV=1	GNPAT
Q9WUA3	0.0032577	0.139859	0.854308	FALSE	0.05	0.255	wt-ctrl vs mut-ctrl	0.181266	1.13388	2.48781	3.93358	0.0728615	0.0460816	ebayes	pseudo_batch	26	Q9WUA3	>sp|Q9WUA3|PFKAP_MOUSE ATP-dependent 6-phosphofructokinase, platelet type OS=Mus musculus OX=10090 GN=Pfkp PE=1 SV=1	PFKP
Q9D142	0.00321173	0.139859	0.854308	FALSE	0.05	0.255	wt-ctrl vs mut-ctrl	0.178038	1.13134	2.49363	3.94278	0.071397	0.0451554	ebayes	pseudo_batch	7	Q9D142	>sp|Q9D142|NUD14_MOUSE Uridine diphosphate glucose pyrophosphatase NUDT14 OS=Mus musculus OX=10090 GN=Nudt14 PE=1 SV=1	NUDT14
Q8VCN9	0.00293238	0.139859	0.854308	FALSE	0.05	0.255	wt-ctrl vs mut-ctrl	-0.192473	0.875104	-2.53101	-4.00188	0.0760457	0.0480955	ebayes	pseudo_batch	5	Q8VCN9	>sp|Q8VCN9|TBCC_MOUSE Tubulin-specific chaperone C OS=Mus musculus OX=10090 GN=Tbcc PE=1 SV=1	TBCC
P97930	0.00329198	0.139859	0.854308	FALSE	0.05	0.255	wt-ctrl vs mut-ctrl	-0.205956	0.866964	-2.48353	-3.92681	0.0829288	0.0524487	ebayes	pseudo_batch	11	P97930	>sp|P97930|KTHY_MOUSE Thymidylate kinase OS=Mus musculus OX=10090 GN=Dtymk PE=1 SV=2	DTYMK
Q80UU1	0.0029865	0.139859	0.854308	FALSE	0.05	0.255	wt-ctrl vs mut-ctrl	-0.249048	0.841451	-2.52349	-3.98998	0.0986922	0.0624185	ebayes	pseudo_batch	2	Q80UU1	>sp|Q80UU1|ANKZ1_MOUSE Ankyrin repeat and zinc finger domain-containing protein 1 OS=Mus musculus OX=10090 GN=Ankzf1 PE=1 SV=2	ANKZF1
O70274	0.00309198	0.139859	0.854308	FALSE	0.05	0.255	wt-ctrl vs mut-ctrl	-0.267577	0.830714	-2.50922	-3.96743	0.106637	0.0674434	ebayes	pseudo_batch	2	O70274	>sp|O70274|TP4A2_MOUSE Protein tyrosine phosphatase type IVA 2 OS=Mus musculus OX=10090 GN=Ptp4a2 PE=1 SV=1	PTP4A2
Q8CHY6	0.00327698	0.139859	0.854308	FALSE	0.05	0.255	wt-ctrl vs mut-ctrl	-0.281679	0.822633	-2.4854	-3.92976	0.113333	0.0716783	ebayes	pseudo_batch	9	Q8CHY6	>sp|Q8CHY6|P66A_MOUSE Transcriptional repressor p66 alpha OS=Mus musculus OX=10090 GN=Gatad2a PE=1 SV=2	GATAD2A
P13707	0.00321713	0.139859	0.854308	FALSE	0.05	0.255	wt-ctrl vs mut-ctrl	-0.297352	0.813744	-2.49295	-3.9417	0.119277	0.0754376	ebayes	pseudo_batch	25	P13707	>sp|P13707|GPDA_MOUSE Glycerol-3-phosphate dehydrogenase [NAD(+)], cytoplasmic OS=Mus musculus OX=10090 GN=Gpd1 PE=1 SV=3	GPD1
P97352	0.00316524	0.139859	0.854308	FALSE	0.05	0.255	wt-ctrl vs mut-ctrl	-0.340291	0.789882	-2.49961	-3.95223	0.136137	0.0861009	ebayes	pseudo_batch	3	P97352	>sp|P97352|S10AD_MOUSE Protein S100-A13 OS=Mus musculus OX=10090 GN=S100a13 PE=1 SV=1	S100A13
Q99J21	0.00304027	0.139859	0.854308	FALSE	0.05	0.255	wt-ctrl vs mut-ctrl	-0.369197	0.774213	-2.51615	-3.97838	0.146731	0.092801	ebayes	pseudo_batch	2	Q99J21	>sp|Q99J21|MCLN1_MOUSE Mucolipin-1 OS=Mus musculus OX=10090 GN=Mcoln1 PE=1 SV=1	MCOLN1
Q8BFW7	0.00326544	0.139859	0.854308	FALSE	0.05	0.255	wt-ctrl vs mut-ctrl	-0.412209	0.751472	-2.48684	-3.93204	0.165756	0.104833	ebayes	pseudo_batch	24	Q8BFW7	>sp|Q8BFW7|LPP_MOUSE Lipoma-preferred partner homolog OS=Mus musculus OX=10090 GN=Lpp PE=1 SV=1	LPP
Q8C2Q3	0.0031373	0.139859	0.854308	FALSE	0.05	0.255	wt-ctrl vs mut-ctrl	-0.437953	0.738181	-2.50325	-3.95798	0.174954	0.110651	ebayes	pseudo_batch	17	Q8C2Q3	>sp|Q8C2Q3|RBM14_MOUSE RNA-binding protein 14 OS=Mus musculus OX=10090 GN=Rbm14 PE=1 SV=1	RBM14
O35887	0.00308261	0.139859	0.854308	FALSE	0.05	0.255	wt-ctrl vs mut-ctrl	-0.441286	0.736478	-2.51047	-3.9694	0.175778	0.111172	ebayes	pseudo_batch	12	O35887	>sp|O35887|CALU_MOUSE Calumenin OS=Mus musculus OX=10090 GN=Calu PE=1 SV=1	CALU
P10649;P19639	0.00318879	0.139859	0.854308	FALSE	0.05	0.255	wt-ctrl vs mut-ctrl	-0.497483	0.708342	-2.49657	-3.94743	0.199266	0.126027	ebayes	pseudo_batch	2	P10649;P19639	>sp|P10649|GSTM1_MOUSE Glutathione S-transferase Mu 1 OS=Mus musculus OX=10090 GN=Gstm1 PE=1 SV=2;>sp|P19639|GSTM3_MOUSE Glutathione S-transferase Mu 3 OS=Mus musculus OX=10090 GN=Gstm3 PE=1 SV=2	GSTM1;GSTM3
Q8VHC3	0.00328446	0.139859	0.854308	FALSE	0.05	0.255	wt-ctrl vs mut-ctrl	-0.544806	0.685483	-3.28399	-4.29976	0.165898	0.126706	ebayes	pseudo_batch	1	Q8VHC3	>sp|Q8VHC3|SELM_MOUSE Selenoprotein M OS=Mus musculus OX=10090 GN=Selenom PE=1 SV=3	SELENOM
Q71FD7	0.00292417	0.139859	0.854308	FALSE	0.05	0.255	wt-ctrl vs mut-ctrl	-0.595916	0.661624	-2.53217	-4.00371	0.235338	0.148841	ebayes	pseudo_batch	3	Q71FD7	>sp|Q71FD7|FBLI1_MOUSE Filamin-binding LIM protein 1 OS=Mus musculus OX=10090 GN=Fblim1 PE=1 SV=2	FBLIM1
Q9JJK5	0.00305736	0.139859	0.854308	FALSE	0.05	0.255	wt-ctrl vs mut-ctrl	-0.656373	0.634472	-2.77947	-4.13598	0.23615	0.158698	ebayes	pseudo_batch	1	Q9JJK5	>sp|Q9JJK5|HERP1_MOUSE Homocysteine-responsive endoplasmic reticulum-resident ubiquitin-like domain member 1 protein OS=Mus musculus OX=10090 GN=Herpud1 PE=1 SV=1	HERPUD1
P17156	0.00339594	0.140195	0.853267	FALSE	0.05	0.255	wt-ctrl vs mut-ctrl	0.249955	1.18917	2.47082	3.90671	0.101163	0.063981	ebayes	pseudo_batch	6	P17156	>sp|P17156|HSP72_MOUSE Heat shock-related 70 kDa protein 2 OS=Mus musculus OX=10090 GN=Hspa2 PE=1 SV=2	HSPA2
P48193	0.00339893	0.140195	0.853267	FALSE	0.05	0.255	wt-ctrl vs mut-ctrl	-0.167651	0.890291	-2.47046	-3.90614	0.067862	0.0429197	ebayes	pseudo_batch	24	P48193	>sp|P48193|EPB41_MOUSE Protein 4.1 OS=Mus musculus OX=10090 GN=Epb41 PE=1 SV=2	EPB41
Q80W00	0.00338598	0.140195	0.853267	FALSE	0.05	0.255	wt-ctrl vs mut-ctrl	-0.181215	0.88196	-2.47202	-3.90861	0.0733065	0.0463631	ebayes	pseudo_batch	6	Q80W00	>sp|Q80W00|PP1RA_MOUSE Serine/threonine-protein phosphatase 1 regulatory subunit 10 OS=Mus musculus OX=10090 GN=Ppp1r10 PE=1 SV=1	PPP1R10
Q6Y7W8	0.00339988	0.140195	0.853267	FALSE	0.05	0.255	wt-ctrl vs mut-ctrl	-0.2377	0.848096	-2.47035	-3.90596	0.0962214	0.0608558	ebayes	pseudo_batch	7	Q6Y7W8	>sp|Q6Y7W8|GGYF2_MOUSE GRB10-interacting GYF protein 2 OS=Mus musculus OX=10090 GN=Gigyf2 PE=1 SV=2	GIGYF2
Q8R361	0.00332423	0.140195	0.853267	FALSE	0.05	0.255	wt-ctrl vs mut-ctrl	-0.294864	0.815149	-2.47954	-3.9205	0.118919	0.0752107	ebayes	pseudo_batch	16	Q8R361	>sp|Q8R361|RFIP5_MOUSE Rab11 family-interacting protein 5 OS=Mus musculus OX=10090 GN=Rab11fip5 PE=1 SV=2	RAB11FIP5
Q9Z1R2	0.00337229	0.140195	0.853267	FALSE	0.05	0.255	wt-ctrl vs mut-ctrl	-0.325549	0.797994	-2.47368	-3.91122	0.131606	0.0832347	ebayes	pseudo_batch	10	Q9Z1R2	>sp|Q9Z1R2|BAG6_MOUSE Large proline-rich protein BAG6 OS=Mus musculus OX=10090 GN=Bag6 PE=1 SV=1	BAG6
Q91X17	0.00344596	0.141402	0.849544	FALSE	0.05	0.255	wt-ctrl vs mut-ctrl	0.534941	1.44888	2.46485	3.89727	0.217028	0.13726	ebayes	pseudo_batch	15	Q91X17	>sp|Q91X17|UROM_MOUSE Uromodulin OS=Mus musculus OX=10090 GN=Umod PE=1 SV=1	UMOD
Q8BGC3	0.003536	0.144167	0.841134	FALSE	0.05	0.255	wt-ctrl vs mut-ctrl	-0.325625	0.797953	-2.45433	-3.88064	0.132673	0.0839101	ebayes	pseudo_batch	2	Q8BGC3	>sp|Q8BGC3|MOT12_MOUSE Monocarboxylate transporter 12 OS=Mus musculus OX=10090 GN=Slc16a12 PE=1 SV=1	SLC16A12
Q9D7S9	0.00354762	0.144167	0.841134	FALSE	0.05	0.255	wt-ctrl vs mut-ctrl	-0.467504	0.723215	-2.45299	-3.87853	0.190585	0.120537	ebayes	pseudo_batch	2	Q9D7S9	>sp|Q9D7S9|CHMP5_MOUSE Charged multivesicular body protein 5 OS=Mus musculus OX=10090 GN=Chmp5 PE=1 SV=1	CHMP5
P56565	0.0036486	0.146152	0.835194	FALSE	0.05	0.255	wt-ctrl vs mut-ctrl	0.648685	1.56774	2.44157	3.86046	0.265684	0.168033	ebayes	pseudo_batch	4	P56565	>sp|P56565|S10A1_MOUSE Protein S100-A1 OS=Mus musculus OX=10090 GN=S100a1 PE=1 SV=2	S100A1
Q99JF8	0.00364264	0.146152	0.835194	FALSE	0.05	0.255	wt-ctrl vs mut-ctrl	-0.233097	0.850807	-2.44223	-3.86151	0.0954441	0.0603641	ebayes	pseudo_batch	10	Q99JF8	>sp|Q99JF8|PSIP1_MOUSE PC4 and SFRS1-interacting protein OS=Mus musculus OX=10090 GN=Psip1 PE=1 SV=1	PSIP1
Q9QZI9	0.00364203	0.146152	0.835194	FALSE	0.05	0.255	wt-ctrl vs mut-ctrl	-0.333723	0.793486	-2.4423	-3.86162	0.136643	0.0864205	ebayes	pseudo_batch	1	Q9QZI9	>sp|Q9QZI9|SERC3_MOUSE Serine incorporator 3 OS=Mus musculus OX=10090 GN=Serinc3 PE=1 SV=2	SERINC3
Q4VAA2	0.00371447	0.148086	0.829486	FALSE	0.05	0.255	wt-ctrl vs mut-ctrl	-1.08403	0.47171	-2.43429	-3.84895	0.445316	0.281643	ebayes	pseudo_batch	3	Q4VAA2	>sp|Q4VAA2|CDV3_MOUSE Protein CDV3 OS=Mus musculus OX=10090 GN=Cdv3 PE=1 SV=2	CDV3
Q9JJW0	0.00377989	0.149983	0.823958	FALSE	0.05	0.255	wt-ctrl vs mut-ctrl	0.376119	1.29785	2.4272	3.83774	0.15496	0.0980054	ebayes	pseudo_batch	3	Q9JJW0	>sp|Q9JJW0|PXMP4_MOUSE Peroxisomal membrane protein 4 OS=Mus musculus OX=10090 GN=Pxmp4 PE=1 SV=3	PXMP4
Q922Q9	0.00380509	0.150274	0.823116	FALSE	0.05	0.255	wt-ctrl vs mut-ctrl	0.226767	1.17021	2.4245	3.83347	0.0935313	0.0591544	ebayes	pseudo_batch	10	Q922Q9	>sp|Q922Q9|CHID1_MOUSE Chitinase domain-containing protein 1 OS=Mus musculus OX=10090 GN=Chid1 PE=1 SV=1	CHID1
O88508	0.00382584	0.150388	0.822787	FALSE	0.05	0.255	wt-ctrl vs mut-ctrl	-0.739425	0.598978	-2.81269	-3.97775	0.262889	0.18589	ebayes	pseudo_batch	1	O88508	>sp|O88508|DNM3A_MOUSE DNA (cytosine-5)-methyltransferase 3A OS=Mus musculus OX=10090 GN=Dnmt3a PE=1 SV=2	DNMT3A
Q8VE65	0.00389037	0.152213	0.817548	FALSE	0.05	0.255	wt-ctrl vs mut-ctrl	-0.317165	0.802646	-2.41551	-3.81925	0.131304	0.0830437	ebayes	pseudo_batch	1	Q8VE65	>sp|Q8VE65|TAF12_MOUSE Transcription initiation factor TFIID subunit 12 OS=Mus musculus OX=10090 GN=Taf12 PE=1 SV=1	TAF12
Q569Z6;Q8K019	0.00392302	0.15278	0.815934	FALSE	0.05	0.255	wt-ctrl vs mut-ctrl	-0.276813	0.825413	-2.41212	-3.8139	0.114759	0.07258	ebayes	pseudo_batch	1	Q569Z6;Q8K019	>sp|Q569Z6|TR150_MOUSE Thyroid hormone receptor-associated protein 3 OS=Mus musculus OX=10090 GN=Thrap3 PE=1 SV=1;>sp|Q8K019|BCLF1_MOUSE Bcl-2-associated transcription factor 1 OS=Mus musculus OX=10090 GN=Bclaf1 PE=1 SV=2	THRAP3;BCLAF1
P09041;P09411	0.00395984	0.153503	0.813883	FALSE	0.05	0.255	wt-ctrl vs mut-ctrl	0.254128	1.19261	2.40834	3.80791	0.10552	0.0667368	ebayes	pseudo_batch	8	P09041;P09411	>sp|P09041|PGK2_MOUSE Phosphoglycerate kinase 2 OS=Mus musculus OX=10090 GN=Pgk2 PE=1 SV=4;>sp|P09411|PGK1_MOUSE Phosphoglycerate kinase 1 OS=Mus musculus OX=10090 GN=Pgk1 PE=1 SV=4	PGK2;PGK1
Q3UFS4	0.00398589	0.153804	0.813032	FALSE	0.05	0.255	wt-ctrl vs mut-ctrl	-0.299907	0.812305	-2.40568	-3.80371	0.124666	0.0788458	ebayes	pseudo_batch	2	Q3UFS4	>sp|Q3UFS4|GPT11_MOUSE G patch domain-containing protein 11 OS=Mus musculus OX=10090 GN=Gpatch11 PE=1 SV=2	GPATCH11
Q5EBG8	0.00403383	0.154678	0.810571	FALSE	0.05	0.255	wt-ctrl vs mut-ctrl	1.08091	2.11537	2.64827	3.94075	0.408157	0.27429	ebayes	pseudo_batch	1	Q5EBG8	>sp|Q5EBG8|CA050_MOUSE Uncharacterized protein C1orf50 homolog OS=Mus musculus OX=10090 PE=1 SV=1	sp|Q5EBG8|CA050_MOUSE
Q3V129	0.00404531	0.154678	0.810571	FALSE	0.05	0.255	wt-ctrl vs mut-ctrl	0.404767	1.32387	2.78513	3.93877	0.145331	0.102765	ebayes	pseudo_batch	1	Q3V129	>sp|Q3V129|ULK4_MOUSE Serine/threonine-protein kinase ULK4 OS=Mus musculus OX=10090 GN=Ulk4 PE=1 SV=2	ULK4
P54726;P54728	0.00410146	0.156115	0.806555	FALSE	0.05	0.255	wt-ctrl vs mut-ctrl	-0.364814	0.776569	-2.39411	-3.78543	0.15238	0.0963733	ebayes	pseudo_batch	2	P54726;P54728	>sp|P54726|RD23A_MOUSE UV excision repair protein RAD23 homolog A OS=Mus musculus OX=10090 GN=Rad23a PE=1 SV=2;>sp|P54728|RD23B_MOUSE UV excision repair protein RAD23 homolog B OS=Mus musculus OX=10090 GN=Rad23b PE=1 SV=2	RAD23A;RAD23B
Q8K354	0.00412897	0.156455	0.805612	FALSE	0.05	0.255	wt-ctrl vs mut-ctrl	-0.303138	0.810488	-2.39141	-3.78115	0.126761	0.0801707	ebayes	pseudo_batch	12	Q8K354	>sp|Q8K354|CBR3_MOUSE Carbonyl reductase [NADPH] 3 OS=Mus musculus OX=10090 GN=Cbr3 PE=1 SV=1	CBR3			1.24832
D3YXK2;Q80YR5	0.00419556	0.158265	0.800616	FALSE	0.05	0.255	wt-ctrl vs mut-ctrl	-0.378515	0.769229	-2.38495	-3.77094	0.15871	0.100377	ebayes	pseudo_batch	4	D3YXK2;Q80YR5	>sp|D3YXK2|SAFB1_MOUSE Scaffold attachment factor B1 OS=Mus musculus OX=10090 GN=Safb PE=1 SV=2;>sp|Q80YR5|SAFB2_MOUSE Scaffold attachment factor B2 OS=Mus musculus OX=10090 GN=Safb2 PE=1 SV=2	SAFB;SAFB2
Q9CZ04	0.00421605	0.158328	0.800443	FALSE	0.05	0.255	wt-ctrl vs mut-ctrl	-0.261446	0.834252	-2.38298	-3.76783	0.109714	0.069389	ebayes	pseudo_batch	6	Q9CZ04	>sp|Q9CZ04|CSN7A_MOUSE COP9 signalosome complex subunit 7a OS=Mus musculus OX=10090 GN=Cops7a PE=1 SV=2	COPS7A
Q8C5P7	0.00431383	0.16128	0.79242	FALSE	0.05	0.255	wt-ctrl vs mut-ctrl	-0.357306	0.780621	-2.75351	-3.89406	0.129764	0.0917568	ebayes	pseudo_batch	2	Q8C5P7	>sp|Q8C5P7|TDRP_MOUSE Testis development-related protein OS=Mus musculus OX=10090 GN=Tdrp PE=1 SV=1	TDRP
Q91V12	0.00438114	0.162353	0.789539	FALSE	0.05	0.255	wt-ctrl vs mut-ctrl	0.502101	1.41627	2.36749	3.74333	0.212082	0.134132	ebayes	pseudo_batch	8	Q91V12	>sp|Q91V12|BACH_MOUSE Cytosolic acyl coenzyme A thioester hydrolase OS=Mus musculus OX=10090 GN=Acot7 PE=1 SV=2	ACOT7
P60824	0.00437614	0.162353	0.789539	FALSE	0.05	0.255	wt-ctrl vs mut-ctrl	-0.542114	0.686764	-2.36795	-3.74406	0.228938	0.144793	ebayes	pseudo_batch	2	P60824	>sp|P60824|CIRBP_MOUSE Cold-inducible RNA-binding protein OS=Mus musculus OX=10090 GN=Cirbp PE=1 SV=1	CIRBP
Q6NSQ7	0.00442994	0.163441	0.786638	FALSE	0.05	0.255	wt-ctrl vs mut-ctrl	-0.340362	0.789843	-2.36303	-3.73627	0.144036	0.0910966	ebayes	pseudo_batch	1	Q6NSQ7	>sp|Q6NSQ7|LTV1_MOUSE Protein LTV1 homolog OS=Mus musculus OX=10090 GN=Ltv1 PE=1 SV=2	LTV1
Q52KF3	0.00449794	0.164309	0.784337	FALSE	0.05	0.255	wt-ctrl vs mut-ctrl	0.223609	1.16765	2.35689	3.72658	0.0948743	0.0600038	ebayes	pseudo_batch	2	Q52KF3	>sp|Q52KF3|SPIR1_MOUSE Protein spire homolog 1 OS=Mus musculus OX=10090 GN=Spire1 PE=1 SV=1	SPIRE1
P49135	0.00448268	0.164309	0.784337	FALSE	0.05	0.255	wt-ctrl vs mut-ctrl	-0.185296	0.879468	-2.35826	-3.72874	0.0785733	0.0496941	ebayes	pseudo_batch	4	P49135	>sp|P49135|ERCC3_MOUSE General transcription and DNA repair factor IIH helicase subunit XPB OS=Mus musculus OX=10090 GN=Ercc3 PE=2 SV=1	ERCC3
P62141	0.00451206	0.164309	0.784337	FALSE	0.05	0.255	wt-ctrl vs mut-ctrl	-0.222525	0.857064	-2.35563	-3.72458	0.0944652	0.0597451	ebayes	pseudo_batch	4	P62141	>sp|P62141|PP1B_MOUSE Serine/threonine-protein phosphatase PP1-beta catalytic subunit OS=Mus musculus OX=10090 GN=Ppp1cb PE=1 SV=3	PPP1CB
Q8BWN8	0.00469016	0.166592	0.778346	FALSE	0.05	0.255	wt-ctrl vs mut-ctrl	0.33124	1.25809	2.34007	3.69998	0.141551	0.0895248	ebayes	pseudo_batch	13	Q8BWN8	>sp|Q8BWN8|ACOT4_MOUSE Peroxisomal succinyl-coenzyme A thioesterase OS=Mus musculus OX=10090 GN=Acot4 PE=1 SV=1	ACOT4
Q61418	0.0048195	0.166592	0.778346	FALSE	0.05	0.255	wt-ctrl vs mut-ctrl	0.268739	1.20475	2.32916	3.68272	0.115381	0.0729731	ebayes	pseudo_batch	5	Q61418	>sp|Q61418|CLCN4_MOUSE H(+)/Cl(-) exchange transporter 4 OS=Mus musculus OX=10090 GN=Clcn4 PE=2 SV=2	CLCN4
P51855	0.00472715	0.166592	0.778346	FALSE	0.05	0.255	wt-ctrl vs mut-ctrl	0.247829	1.18742	2.33692	3.69499	0.10605	0.0670717	ebayes	pseudo_batch	20	P51855	>sp|P51855|GSHB_MOUSE Glutathione synthetase OS=Mus musculus OX=10090 GN=Gss PE=1 SV=1	GSS
Q8C0T7	0.00483149	0.166592	0.778346	FALSE	0.05	0.255	wt-ctrl vs mut-ctrl	0.242194	1.18279	2.32816	3.68114	0.104028	0.0657931	ebayes	pseudo_batch	2	Q8C0T7	>sp|Q8C0T7|MFSD9_MOUSE Major facilitator superfamily domain-containing protein 9 OS=Mus musculus OX=10090 GN=Mfsd9 PE=2 SV=1	MFSD9
Q80YV2	0.00471082	0.166592	0.778346	FALSE	0.05	0.255	wt-ctrl vs mut-ctrl	-0.197124	0.872288	-2.33831	-3.69719	0.0843021	0.0533173	ebayes	pseudo_batch	7	Q80YV2	>sp|Q80YV2|ZC3C1_MOUSE Zinc finger C3HC-type protein 1 OS=Mus musculus OX=10090 GN=Zc3hc1 PE=1 SV=1	ZC3HC1
Q8BGC0	0.00470289	0.166592	0.778346	FALSE	0.05	0.255	wt-ctrl vs mut-ctrl	-0.1989	0.871214	-2.33898	-3.69826	0.0850371	0.0537822	ebayes	pseudo_batch	8	Q8BGC0	>sp|Q8BGC0|HTSF1_MOUSE HIV Tat-specific factor 1 homolog OS=Mus musculus OX=10090 GN=Htatsf1 PE=1 SV=1	HTATSF1
Q8BHL3	0.00469108	0.166592	0.778346	FALSE	0.05	0.255	wt-ctrl vs mut-ctrl	-0.201159	0.869852	-2.33999	-3.69985	0.0859655	0.0543694	ebayes	pseudo_batch	7	Q8BHL3	>sp|Q8BHL3|TB10B_MOUSE TBC1 domain family member 10B OS=Mus musculus OX=10090 GN=Tbc1d10b PE=1 SV=2	TBC1D10B
Q9D7P6	0.00470572	0.166592	0.778346	FALSE	0.05	0.255	wt-ctrl vs mut-ctrl	-0.210111	0.864471	-2.33874	-3.69788	0.0898392	0.0568193	ebayes	pseudo_batch	6	Q9D7P6	>sp|Q9D7P6|ISCU_MOUSE Iron-sulfur cluster assembly enzyme ISCU, mitochondrial OS=Mus musculus OX=10090 GN=Iscu PE=1 SV=1	ISCU
Q8C9B9	0.00479517	0.166592	0.778346	FALSE	0.05	0.255	wt-ctrl vs mut-ctrl	-0.254635	0.838199	-2.33119	-3.68593	0.10923	0.069083	ebayes	pseudo_batch	6	Q8C9B9	>sp|Q8C9B9|DIDO1_MOUSE Death-inducer obliterator 1 OS=Mus musculus OX=10090 GN=Dido1 PE=1 SV=4	DIDO1
Q6NZF1	0.0048322	0.166592	0.778346	FALSE	0.05	0.255	wt-ctrl vs mut-ctrl	-0.284156	0.821222	-2.3281	-3.68105	0.122055	0.0771944	ebayes	pseudo_batch	9	Q6NZF1	>sp|Q6NZF1|ZC11A_MOUSE Zinc finger CCCH domain-containing protein 11A OS=Mus musculus OX=10090 GN=Zc3h11a PE=1 SV=1	ZC3H11A
Q9JM96	0.00480516	0.166592	0.778346	FALSE	0.05	0.255	wt-ctrl vs mut-ctrl	-0.336759	0.791818	-2.33035	-3.68461	0.14451	0.0913963	ebayes	pseudo_batch	5	Q9JM96	>sp|Q9JM96|BORG4_MOUSE Cdc42 effector protein 4 OS=Mus musculus OX=10090 GN=Cdc42ep4 PE=1 SV=1	CDC42EP4
Q62210	0.00464011	0.166592	0.778346	FALSE	0.05	0.255	wt-ctrl vs mut-ctrl	-0.432348	0.741055	-2.71781	-3.84356	0.15908	0.112486	ebayes	pseudo_batch	1	Q62210	>sp|Q62210|BIRC2_MOUSE Baculoviral IAP repeat-containing protein 2 OS=Mus musculus OX=10090 GN=Birc2 PE=1 SV=1	BIRC2
Q9D735	0.00476163	0.166592	0.778346	FALSE	0.05	0.255	wt-ctrl vs mut-ctrl	-0.574635	0.671456	-2.334	-3.69038	0.246201	0.155711	ebayes	pseudo_batch	2	Q9D735	>sp|Q9D735|TRIR_MOUSE Telomerase RNA component interacting RNase OS=Mus musculus OX=10090 GN=Trir PE=1 SV=1	TRIR
Q9CZX7	0.00488533	0.166655	0.778181	FALSE	0.05	0.255	wt-ctrl vs mut-ctrl	0.370419	1.29273	2.32372	3.67412	0.159408	0.100818	ebayes	pseudo_batch	2	Q9CZX7	>sp|Q9CZX7|PP4P2_MOUSE Type 2 phosphatidylinositol 4,5-bisphosphate 4-phosphatase OS=Mus musculus OX=10090 GN=Pip4p2 PE=1 SV=1	PIP4P2
Q922Z0	0.00491328	0.166655	0.778181	FALSE	0.05	0.255	wt-ctrl vs mut-ctrl	0.253717	1.19228	2.32143	3.6705	0.109293	0.0691233	ebayes	pseudo_batch	9	Q922Z0	>sp|Q922Z0|OXDD_MOUSE D-aspartate oxidase OS=Mus musculus OX=10090 GN=Ddo PE=1 SV=1	DDO
Q91V76	0.00486205	0.166655	0.778181	FALSE	0.05	0.255	wt-ctrl vs mut-ctrl	-0.295434	0.814827	-2.32563	-3.67715	0.127034	0.0803434	ebayes	pseudo_batch	14	Q91V76	>sp|Q91V76|CK054_MOUSE Ester hydrolase C11orf54 homolog OS=Mus musculus OX=10090 PE=1 SV=1	sp|Q91V76|CK054_MOUSE
Q63739	0.00489421	0.166655	0.778181	FALSE	0.05	0.255	wt-ctrl vs mut-ctrl	-0.385842	0.765332	-2.32299	-3.67297	0.166097	0.105049	ebayes	pseudo_batch	2	Q63739	>sp|Q63739|TP4A1_MOUSE Protein tyrosine phosphatase type IVA 1 OS=Mus musculus OX=10090 GN=Ptp4a1 PE=1 SV=1	PTP4A1
P68368	0.00496497	0.167732	0.775383	FALSE	0.05	0.255	wt-ctrl vs mut-ctrl	-0.41636	0.749313	-2.31724	-3.66388	0.179679	0.113639	ebayes	pseudo_batch	7	P68368	>sp|P68368|TBA4A_MOUSE Tubulin alpha-4A chain OS=Mus musculus OX=10090 GN=Tuba4a PE=1 SV=1	TUBA4A
Q9QXM0	0.00504239	0.16788	0.775001	FALSE	0.05	0.255	wt-ctrl vs mut-ctrl	0.468661	1.38382	2.31105	3.65408	0.202792	0.128257	ebayes	pseudo_batch	2	Q9QXM0	>sp|Q9QXM0|ABHD2_MOUSE Monoacylglycerol lipase ABHD2 OS=Mus musculus OX=10090 GN=Abhd2 PE=1 SV=1	ABHD2
O08966	0.00499652	0.16788	0.775001	FALSE	0.05	0.255	wt-ctrl vs mut-ctrl	-0.154443	0.898479	-2.3147	-3.65987	0.0667227	0.0421992	ebayes	pseudo_batch	11	O08966	>sp|O08966|S22A1_MOUSE Solute carrier family 22 member 1 OS=Mus musculus OX=10090 GN=Slc22a1 PE=1 SV=2	SLC22A1
Q8VDP2	0.00501429	0.16788	0.775001	FALSE	0.05	0.255	wt-ctrl vs mut-ctrl	-0.225474	0.855314	-2.31328	-3.65762	0.0974691	0.0616449	ebayes	pseudo_batch	4	Q8VDP2	>sp|Q8VDP2|STEEP_MOUSE STING ER exit protein OS=Mus musculus OX=10090 GN=Steep1 PE=1 SV=1	STEEP1
Q3ULW8	0.00506913	0.16788	0.775001	FALSE	0.05	0.255	wt-ctrl vs mut-ctrl	-0.24614	0.843149	-2.30893	-3.65074	0.106604	0.067422	ebayes	pseudo_batch	6	Q3ULW8	>sp|Q3ULW8|PARP3_MOUSE Protein mono-ADP-ribosyltransferase PARP3 OS=Mus musculus OX=10090 GN=Parp3 PE=2 SV=1	PARP3
P85094	0.00505748	0.16788	0.775001	FALSE	0.05	0.255	wt-ctrl vs mut-ctrl	-0.291716	0.81693	-2.30985	-3.65219	0.126292	0.0798742	ebayes	pseudo_batch	7	P85094	>sp|P85094|ISC2A_MOUSE Isochorismatase domain-containing protein 2A OS=Mus musculus OX=10090 GN=Isoc2a PE=1 SV=1	ISOC2A
Q6PDL0	0.00522039	0.170437	0.768437	FALSE	0.05	0.255	wt-ctrl vs mut-ctrl	-0.200185	0.870439	-2.29718	-3.63215	0.0871442	0.0551148	ebayes	pseudo_batch	10	Q6PDL0	>sp|Q6PDL0|DC1L2_MOUSE Cytoplasmic dynein 1 light intermediate chain 2 OS=Mus musculus OX=10090 GN=Dync1li2 PE=1 SV=2	DYNC1LI2
P30681;P63158	0.00521426	0.170437	0.768437	FALSE	0.05	0.255	wt-ctrl vs mut-ctrl	-0.218271	0.859595	-2.29765	-3.6329	0.0949975	0.0600817	ebayes	pseudo_batch	2	P30681;P63158	>sp|P30681|HMGB2_MOUSE High mobility group protein B2 OS=Mus musculus OX=10090 GN=Hmgb2 PE=1 SV=3;>sp|P63158|HMGB1_MOUSE High mobility group protein B1 OS=Mus musculus OX=10090 GN=Hmgb1 PE=1 SV=2	HMGB2;HMGB1
Q9DBG5	0.00522737	0.170437	0.768437	FALSE	0.05	0.255	wt-ctrl vs mut-ctrl	-0.393787	0.761129	-2.29664	-3.63131	0.171462	0.108442	ebayes	pseudo_batch	12	Q9DBG5	>sp|Q9DBG5|PLIN3_MOUSE Perilipin-3 OS=Mus musculus OX=10090 GN=Plin3 PE=1 SV=1	PLIN3
Q9CQX8	0.00518103	0.170437	0.768437	FALSE	0.05	0.255	wt-ctrl vs mut-ctrl	-0.479661	0.717146	-2.3002	-3.63694	0.20853	0.131886	ebayes	pseudo_batch	4	Q9CQX8	>sp|Q9CQX8|KGD4_MOUSE Alpha-ketoglutarate dehydrogenase component 4 OS=Mus musculus OX=10090 GN=Mrps36 PE=1 SV=1	MRPS36
Q922G2	0.00527857	0.170782	0.767558	FALSE	0.05	0.255	wt-ctrl vs mut-ctrl	-0.208969	0.865156	-2.29275	-3.62516	0.0911432	0.057644	ebayes	pseudo_batch	1	Q922G2	>sp|Q922G2|FA76A_MOUSE Protein FAM76A OS=Mus musculus OX=10090 GN=Fam76a PE=2 SV=1	FAM76A
P58871	0.00527236	0.170782	0.767558	FALSE	0.05	0.255	wt-ctrl vs mut-ctrl	-0.267349	0.830845	-2.29322	-3.6259	0.116583	0.0737333	ebayes	pseudo_batch	20	P58871	>sp|P58871|TB182_MOUSE 182 kDa tankyrase-1-binding protein OS=Mus musculus OX=10090 GN=Tnks1bp1 PE=1 SV=2	TNKS1BP1
Q9DCR2	0.00537151	0.172577	0.763017	FALSE	0.05	0.255	wt-ctrl vs mut-ctrl	-0.279065	0.824125	-2.28578	-3.61414	0.122087	0.0772147	ebayes	pseudo_batch	5	Q9DCR2	>sp|Q9DCR2|AP3S1_MOUSE AP-3 complex subunit sigma-1 OS=Mus musculus OX=10090 GN=Ap3s1 PE=1 SV=2	AP3S1
Q91XI1	0.00537509	0.172577	0.763017	FALSE	0.05	0.255	wt-ctrl vs mut-ctrl	-0.364318	0.776836	-2.28552	-3.61372	0.159403	0.100815	ebayes	pseudo_batch	5	Q91XI1	>sp|Q91XI1|DUS3L_MOUSE tRNA-dihydrouridine(47) synthase [NAD(P)(+)]-like OS=Mus musculus OX=10090 GN=Dus3l PE=1 SV=1	DUS3L
Q8R3L5	0.00543076	0.173702	0.760196	FALSE	0.05	0.255	wt-ctrl vs mut-ctrl	0.456136	1.37186	2.64135	3.73543	0.172691	0.122111	ebayes	pseudo_batch	2	Q8R3L5	>sp|Q8R3L5|SO3A1_MOUSE Solute carrier organic anion transporter family member 3A1 OS=Mus musculus OX=10090 GN=Slco3a1 PE=1 SV=1	SLCO3A1
Q64687	0.00547831	0.174559	0.758058	FALSE	0.05	0.255	wt-ctrl vs mut-ctrl	0.562217	1.47654	2.27793	3.60173	0.24681	0.156096	ebayes	pseudo_batch	3	Q64687	>sp|Q64687|SIA8A_MOUSE Alpha-N-acetylneuraminide alpha-2,8-sialyltransferase OS=Mus musculus OX=10090 GN=St8sia1 PE=1 SV=2	ST8SIA1
Q9QY96	0.0055339	0.175665	0.755315	FALSE	0.05	0.255	wt-ctrl vs mut-ctrl	0.28933	1.22207	2.27391	3.59537	0.127239	0.080473	ebayes	pseudo_batch	11	Q9QY96	>sp|Q9QY96|CASR_MOUSE Extracellular calcium-sensing receptor OS=Mus musculus OX=10090 GN=Casr PE=1 SV=2	CASR
Q921L8	0.00555703	0.175736	0.755139	FALSE	0.05	0.255	wt-ctrl vs mut-ctrl	0.269325	1.20524	2.27225	3.59274	0.118528	0.0749637	ebayes	pseudo_batch	14	Q921L8	>sp|Q921L8|GLT11_MOUSE Polypeptide N-acetylgalactosaminyltransferase 11 OS=Mus musculus OX=10090 GN=Galnt11 PE=1 SV=1	GALNT11
Q91W52	0.0056033	0.176536	0.753168	FALSE	0.05	0.255	wt-ctrl vs mut-ctrl	0.283385	1.21705	2.26895	3.58752	0.124897	0.0789919	ebayes	pseudo_batch	3	Q91W52	>sp|Q91W52|TMM19_MOUSE Transmembrane protein 19 OS=Mus musculus OX=10090 GN=Tmem19 PE=1 SV=1	TMEM19
Q91WG0	0.00562947	0.176698	0.752768	FALSE	0.05	0.255	wt-ctrl vs mut-ctrl	0.503286	1.41744	2.26709	3.58459	0.221996	0.140403	ebayes	pseudo_batch	13	Q91WG0	>sp|Q91WG0|EST2C_MOUSE Acylcarnitine hydrolase OS=Mus musculus OX=10090 GN=Ces2c PE=1 SV=1	CES2C
Q9D3D9	0.0056559	0.176868	0.752352	FALSE	0.05	0.255	wt-ctrl vs mut-ctrl	-0.569587	0.67381	-2.26523	-3.58164	0.251448	0.159029	ebayes	pseudo_batch	3	Q9D3D9	>sp|Q9D3D9|ATPD_MOUSE ATP synthase subunit delta, mitochondrial OS=Mus musculus OX=10090 GN=Atp5f1d PE=1 SV=1	ATP5F1D
Q9DCN1	0.00568676	0.177174	0.7516	FALSE	0.05	0.255	wt-ctrl vs mut-ctrl	0.186049	1.13764	2.26306	3.57822	0.082211	0.0519948	ebayes	pseudo_batch	21	Q9DCN1	>sp|Q9DCN1|NUD12_MOUSE NAD-capped RNA hydrolase NUDT12 OS=Mus musculus OX=10090 GN=Nudt12 PE=1 SV=1	NUDT12
Q8VEK0	0.00579294	0.178262	0.74894	FALSE	0.05	0.255	wt-ctrl vs mut-ctrl	0.440632	1.3572	2.25571	3.56659	0.195341	0.123545	ebayes	pseudo_batch	5	Q8VEK0	>sp|Q8VEK0|CC50A_MOUSE Cell cycle control protein 50A OS=Mus musculus OX=10090 GN=Tmem30a PE=1 SV=1	TMEM30A
P51906	0.00577591	0.178262	0.74894	FALSE	0.05	0.255	wt-ctrl vs mut-ctrl	0.315186	1.24417	2.25688	3.56844	0.139656	0.0883261	ebayes	pseudo_batch	2	P51906	>sp|P51906|EAA3_MOUSE Excitatory amino acid transporter 3 OS=Mus musculus OX=10090 GN=Slc1a1 PE=1 SV=2	SLC1A1
Q69ZP3	0.00580645	0.178262	0.74894	FALSE	0.05	0.255	wt-ctrl vs mut-ctrl	0.223872	1.16786	2.25478	3.56512	0.0992878	0.0627951	ebayes	pseudo_batch	2	Q69ZP3	>sp|Q69ZP3|PNKD_MOUSE Probable hydrolase PNKD OS=Mus musculus OX=10090 GN=Pnkd PE=1 SV=2	PNKD
Q91XV3	0.00579079	0.178262	0.74894	FALSE	0.05	0.255	wt-ctrl vs mut-ctrl	-0.607145	0.656495	-2.25585	-3.56682	0.269142	0.17022	ebayes	pseudo_batch	2	Q91XV3	>sp|Q91XV3|BASP1_MOUSE Brain acid soluble protein 1 OS=Mus musculus OX=10090 GN=Basp1 PE=1 SV=3	BASP1
P11714	0.00588161	0.17863	0.748045	FALSE	0.05	0.255	wt-ctrl vs mut-ctrl	0.420451	1.33835	2.24967	3.55704	0.186895	0.118203	ebayes	pseudo_batch	4	P11714	>sp|P11714|CP2D9_MOUSE Cytochrome P450 2D9 OS=Mus musculus OX=10090 GN=Cyp2d9 PE=1 SV=2	CYP2D9
Q6NVD0	0.00585901	0.17863	0.748045	FALSE	0.05	0.255	wt-ctrl vs mut-ctrl	0.187533	1.13881	2.2512	3.55946	0.0833037	0.0526859	ebayes	pseudo_batch	4	Q6NVD0	>sp|Q6NVD0|FREM2_MOUSE FRAS1-related extracellular matrix protein 2 OS=Mus musculus OX=10090 GN=Frem2 PE=1 SV=2	FREM2
P28659;Q9Z0H4	0.00588214	0.17863	0.748045	FALSE	0.05	0.255	wt-ctrl vs mut-ctrl	-0.60412	0.657872	-2.24963	-3.55698	0.268542	0.169841	ebayes	pseudo_batch	1	P28659;Q9Z0H4	>sp|P28659|CELF1_MOUSE CUGBP Elav-like family member 1 OS=Mus musculus OX=10090 GN=Celf1 PE=1 SV=2;>sp|Q9Z0H4|CELF2_MOUSE CUGBP Elav-like family member 2 OS=Mus musculus OX=10090 GN=Celf2 PE=1 SV=1	CELF1;CELF2
Q811S7;Q9ERA0	0.00595136	0.180082	0.744529	FALSE	0.05	0.255	wt-ctrl vs mut-ctrl	0.229537	1.17246	2.24499	3.54964	0.102244	0.064665	ebayes	pseudo_batch	1	Q811S7;Q9ERA0	>sp|Q811S7|UBIP1_MOUSE Upstream-binding protein 1 OS=Mus musculus OX=10090 GN=Ubp1 PE=1 SV=1;>sp|Q9ERA0|TFCP2_MOUSE Alpha-globin transcription factor CP2 OS=Mus musculus OX=10090 GN=Tfcp2 PE=1 SV=1	UBP1;TFCP2
P69566	0.00613331	0.183098	0.737317	FALSE	0.05	0.255	wt-ctrl vs mut-ctrl	0.268928	1.20491	2.23304	3.53075	0.120431	0.0761674	ebayes	pseudo_batch	4	P69566	>sp|P69566|RANB9_MOUSE Ran-binding protein 9 OS=Mus musculus OX=10090 GN=Ranbp9 PE=1 SV=1	RANBP9
P34152	0.00614813	0.183098	0.737317	FALSE	0.05	0.255	wt-ctrl vs mut-ctrl	-0.204755	0.867686	-2.23208	-3.52923	0.0917327	0.0580169	ebayes	pseudo_batch	17	P34152	>sp|P34152|FAK1_MOUSE Focal adhesion kinase 1 OS=Mus musculus OX=10090 GN=Ptk2 PE=1 SV=4	PTK2
Q61703	0.00611796	0.183098	0.737317	FALSE	0.05	0.255	wt-ctrl vs mut-ctrl	-0.245143	0.843732	-2.23403	-3.53232	0.109731	0.0693999	ebayes	pseudo_batch	14	Q61703	>sp|Q61703|ITIH2_MOUSE Inter-alpha-trypsin inhibitor heavy chain H2 OS=Mus musculus OX=10090 GN=Itih2 PE=1 SV=1	ITIH2
Q8VDZ4	0.00615985	0.183098	0.737317	FALSE	0.05	0.255	wt-ctrl vs mut-ctrl	-0.341625	0.789152	-2.23133	-3.52804	0.153104	0.0968314	ebayes	pseudo_batch	5	Q8VDZ4	>sp|Q8VDZ4|ZDHC5_MOUSE Palmitoyltransferase ZDHHC5 OS=Mus musculus OX=10090 GN=Zdhhc5 PE=1 SV=1	ZDHHC5
Q91VJ5	0.00614273	0.183098	0.737317	FALSE	0.05	0.255	wt-ctrl vs mut-ctrl	-0.448063	0.733026	-2.23243	-3.52979	0.200706	0.126938	ebayes	pseudo_batch	3	Q91VJ5	>sp|Q91VJ5|PQBP1_MOUSE Polyglutamine-binding protein 1 OS=Mus musculus OX=10090 GN=Pqbp1 PE=1 SV=1	PQBP1
B2RT89;Q96LX3	0.00619228	0.183414	0.736569	FALSE	0.05	0.255	wt-ctrl vs mut-ctrl	0.435657	1.35253	2.22925	3.52475	0.195428	0.123599	ebayes	pseudo_batch	2	B2RT89;Q96LX3	>tr|B2RT89|B2RT89_MOUSE Predicted gene, EG434674 OS=Mus musculus OX=10090 GN=Slc22a28 PE=2 SV=1;>tr|Q96LX3|Q96LX3_MOUSE Solute carrier family 22, member 30 OS=Mus musculus OX=10090 GN=Slc22a30 PE=2 SV=1	SLC22A28;SLC22A30
O54790	0.00622699	0.183794	0.735668	FALSE	0.05	0.255	wt-ctrl vs mut-ctrl	-0.590078	0.664307	-2.22703	-3.52125	0.264961	0.167576	ebayes	pseudo_batch	2	O54790	>sp|O54790|MAFG_MOUSE Transcription factor MafG OS=Mus musculus OX=10090 GN=Mafg PE=1 SV=1	MAFG
Q99J94	0.00650027	0.186305	0.729775	FALSE	0.05	0.255	wt-ctrl vs mut-ctrl	0.551559	1.46567	2.21003	3.49437	0.249571	0.157842	ebayes	pseudo_batch	7	Q99J94	>sp|Q99J94|SO1A6_MOUSE Solute carrier organic anion transporter family member 1A6 OS=Mus musculus OX=10090 GN=Slco1a6 PE=1 SV=1	SLCO1A6
O88576	0.0066328	0.186305	0.729775	FALSE	0.05	0.255	wt-ctrl vs mut-ctrl	0.436492	1.35331	2.20205	3.48175	0.198221	0.125366	ebayes	pseudo_batch	6	O88576	>sp|O88576|S6A18_MOUSE Sodium-dependent neutral amino acid transporter B(0)AT3 OS=Mus musculus OX=10090 GN=Slc6a18 PE=1 SV=1	SLC6A18
A0A5F8MPP0	0.0067117	0.186305	0.729775	FALSE	0.05	0.255	wt-ctrl vs mut-ctrl	0.419274	1.33725	2.19738	3.47437	0.190806	0.120676	ebayes	pseudo_batch	1	A0A5F8MPP0	>tr|A0A5F8MPP0|A0A5F8MPP0_MOUSE Pleckstrin homology domain-containing, family G (with RhoGef domain) member 1 OS=Mus musculus OX=10090 GN=Plekhg1 PE=1 SV=1	PLEKHG1
Q9DBE0	0.00661421	0.186305	0.729775	FALSE	0.05	0.255	wt-ctrl vs mut-ctrl	0.346286	1.27128	2.20316	3.48351	0.157177	0.0994072	ebayes	pseudo_batch	23	Q9DBE0	>sp|Q9DBE0|CSAD_MOUSE Cysteine sulfinic acid decarboxylase OS=Mus musculus OX=10090 GN=Csad PE=1 SV=1	CSAD
Q91Z92	0.00655711	0.186305	0.729775	FALSE	0.05	0.255	wt-ctrl vs mut-ctrl	0.312513	1.24187	2.20659	3.48892	0.141627	0.0895729	ebayes	pseudo_batch	2	Q91Z92	>sp|Q91Z92|B3GT6_MOUSE Beta-1,3-galactosyltransferase 6 OS=Mus musculus OX=10090 GN=B3galt6 PE=2 SV=1	B3GALT6
Q922T2	0.00659851	0.186305	0.729775	FALSE	0.05	0.255	wt-ctrl vs mut-ctrl	0.273389	1.20864	2.2041	3.48499	0.124036	0.0784475	ebayes	pseudo_batch	2	Q922T2	>sp|Q922T2|MFAP3_MOUSE Microfibril-associated glycoprotein 3 OS=Mus musculus OX=10090 GN=Mfap3 PE=2 SV=1	MFAP3
Q8K2C9	0.00657121	0.186305	0.729775	FALSE	0.05	0.255	wt-ctrl vs mut-ctrl	0.212699	1.15885	2.20574	3.48758	0.0964299	0.0609876	ebayes	pseudo_batch	7	Q8K2C9	>sp|Q8K2C9|HACD3_MOUSE Very-long-chain (3R)-3-hydroxyacyl-CoA dehydratase 3 OS=Mus musculus OX=10090 GN=Hacd3 PE=1 SV=2	HACD3
Q8VD57	0.00666757	0.186305	0.729775	FALSE	0.05	0.255	wt-ctrl vs mut-ctrl	0.202545	1.15073	2.19999	3.47849	0.0920666	0.058228	ebayes	pseudo_batch	2	Q8VD57	>sp|Q8VD57|SFT2B_MOUSE Vesicle transport protein SFT2B OS=Mus musculus OX=10090 GN=Sft2d2 PE=1 SV=1	SFT2D2
P35123	0.00641568	0.186305	0.729775	FALSE	0.05	0.255	wt-ctrl vs mut-ctrl	-0.173057	0.886961	-2.21521	-3.50256	0.0781219	0.0494086	ebayes	pseudo_batch	15	P35123	>sp|P35123|UBP4_MOUSE Ubiquitin carboxyl-terminal hydrolase 4 OS=Mus musculus OX=10090 GN=Usp4 PE=1 SV=3	USP4
P97433	0.0064715	0.186305	0.729775	FALSE	0.05	0.255	wt-ctrl vs mut-ctrl	-0.173638	0.886604	-2.21179	-3.49714	0.078506	0.0496515	ebayes	pseudo_batch	11	P97433	>sp|P97433|ARG28_MOUSE Rho guanine nucleotide exchange factor 28 OS=Mus musculus OX=10090 GN=Arhgef28 PE=1 SV=1	ARHGEF28
Q9DB29	0.006755	0.186305	0.729775	FALSE	0.05	0.255	wt-ctrl vs mut-ctrl	-0.259783	0.835213	-2.19484	-3.47035	0.118361	0.074858	ebayes	pseudo_batch	9	Q9DB29	>sp|Q9DB29|IAH1_MOUSE Isoamyl acetate-hydrolyzing esterase 1 homolog OS=Mus musculus OX=10090 GN=Iah1 PE=1 SV=1	IAH1
Q9DAZ9	0.00659817	0.186305	0.729775	FALSE	0.05	0.255	wt-ctrl vs mut-ctrl	-0.269774	0.829449	-2.20412	-3.48502	0.122395	0.0774096	ebayes	pseudo_batch	2	Q9DAZ9	>sp|Q9DAZ9|ANCHR_MOUSE Abscission/NoCut checkpoint regulator OS=Mus musculus OX=10090 GN=Zfyve19 PE=1 SV=2	ZFYVE19
Q6PD28	0.00671683	0.186305	0.729775	FALSE	0.05	0.255	wt-ctrl vs mut-ctrl	-0.285192	0.820633	-2.19708	-3.47389	0.129805	0.0820958	ebayes	pseudo_batch	5	Q6PD28	>sp|Q6PD28|2A5B_MOUSE Serine/threonine-protein phosphatase 2A 56 kDa regulatory subunit beta isoform OS=Mus musculus OX=10090 GN=Ppp2r5b PE=1 SV=1	PPP2R5B
P56959	0.00650363	0.186305	0.729775	FALSE	0.05	0.255	wt-ctrl vs mut-ctrl	-0.292972	0.816219	-2.20983	-3.49404	0.132577	0.0838491	ebayes	pseudo_batch	8	P56959	>sp|P56959|FUS_MOUSE RNA-binding protein FUS OS=Mus musculus OX=10090 GN=Fus PE=1 SV=1	FUS
Q3TLH4	0.00674093	0.186305	0.729775	FALSE	0.05	0.255	wt-ctrl vs mut-ctrl	-0.324403	0.798629	-2.19567	-3.47165	0.147747	0.0934435	ebayes	pseudo_batch	5	Q3TLH4	>sp|Q3TLH4|PRC2C_MOUSE Protein PRRC2C OS=Mus musculus OX=10090 GN=Prrc2c PE=1 SV=3	PRRC2C
Q9DB15	0.00660933	0.186305	0.729775	FALSE	0.05	0.255	wt-ctrl vs mut-ctrl	-0.371715	0.772863	-2.20345	-3.48397	0.168697	0.106693	ebayes	pseudo_batch	5	Q9DB15	>sp|Q9DB15|RM12_MOUSE 39S ribosomal protein L12, mitochondrial OS=Mus musculus OX=10090 GN=Mrpl12 PE=1 SV=2	MRPL12
P50427	0.00659231	0.186305	0.729775	FALSE	0.05	0.255	wt-ctrl vs mut-ctrl	-0.373536	0.771888	-2.20447	-3.48558	0.169445	0.107166	ebayes	pseudo_batch	3	P50427	>sp|P50427|STS_MOUSE Steryl-sulfatase OS=Mus musculus OX=10090 GN=Sts PE=1 SV=1	STS
Q8BI29	0.00669829	0.186305	0.729775	FALSE	0.05	0.255	wt-ctrl vs mut-ctrl	-0.416253	0.749368	-2.19817	-3.47561	0.189363	0.119764	ebayes	pseudo_batch	6	Q8BI29	>sp|Q8BI29|SARG_MOUSE Specifically androgen-regulated gene protein OS=Mus musculus OX=10090 GN=Sarg PE=1 SV=2	SARG
Q9D3H2	0.00641348	0.186305	0.729775	FALSE	0.05	0.255	wt-ctrl vs mut-ctrl	-0.678936	0.624626	-2.21535	-3.50277	0.306469	0.193828	ebayes	pseudo_batch	1	Q9D3H2	>sp|Q9D3H2|OBP1A_MOUSE Odorant-binding protein 1a OS=Mus musculus OX=10090 GN=Obp1a PE=1 SV=2	OBP1A
Q9R1E0	0.00660278	0.186305	0.729775	FALSE	0.05	0.255	wt-ctrl vs mut-ctrl	-0.725643	0.604728	-2.54745	-3.60264	0.284851	0.20142	ebayes	pseudo_batch	1	Q9R1E0	>sp|Q9R1E0|FOXO1_MOUSE Forkhead box protein O1 OS=Mus musculus OX=10090 GN=Foxo1 PE=1 SV=2	FOXO1
Q8C1E7	0.00680747	0.187139	0.727837	FALSE	0.05	0.255	wt-ctrl vs mut-ctrl	-0.285817	0.820277	-2.19179	-3.46552	0.130404	0.0824744	ebayes	pseudo_batch	5	Q8C1E7	>sp|Q8C1E7|TACAN_MOUSE Ion channel TACAN OS=Mus musculus OX=10090 GN=Tmem120a PE=1 SV=1	TMEM120A
Q9JJG0	0.00684524	0.187564	0.72685	FALSE	0.05	0.255	wt-ctrl vs mut-ctrl	-0.223666	0.856386	-2.1896	-3.46207	0.102149	0.0646048	ebayes	pseudo_batch	5	Q9JJG0	>sp|Q9JJG0|TACC2_MOUSE Transforming acidic coiled-coil-containing protein 2 OS=Mus musculus OX=10090 GN=Tacc2 PE=1 SV=2	TACC2
Q3UMU9	0.00700704	0.190404	0.720324	FALSE	0.05	0.255	wt-ctrl vs mut-ctrl	-0.178101	0.883865	-2.18039	-3.4475	0.0816832	0.051661	ebayes	pseudo_batch	6	Q3UMU9	>sp|Q3UMU9|HDGR2_MOUSE Hepatoma-derived growth factor-related protein 2 OS=Mus musculus OX=10090 GN=Hdgfl2 PE=1 SV=1	HDGFL2
E9Q236	0.00699243	0.190404	0.720324	FALSE	0.05	0.255	wt-ctrl vs mut-ctrl	-0.215687	0.861136	-2.18121	-3.4488	0.0988838	0.0625396	ebayes	pseudo_batch	52	E9Q236	>sp|E9Q236|MRP4_MOUSE ATP-binding cassette sub-family C member 4 OS=Mus musculus OX=10090 GN=Abcc4 PE=1 SV=1	ABCC4
P47941	0.00701678	0.190404	0.720324	FALSE	0.05	0.255	wt-ctrl vs mut-ctrl	-0.320924	0.800557	-2.17984	-3.44664	0.147224	0.0931123	ebayes	pseudo_batch	7	P47941	>sp|P47941|CRKL_MOUSE Crk-like protein OS=Mus musculus OX=10090 GN=Crkl PE=1 SV=2	CRKL
Q61048	0.0070639	0.191066	0.718816	FALSE	0.05	0.255	wt-ctrl vs mut-ctrl	-0.526906	0.694042	-2.39047	-3.55713	0.220419	0.148127	ebayes	pseudo_batch	1	Q61048	>sp|Q61048|WBP4_MOUSE WW domain-binding protein 4 OS=Mus musculus OX=10090 GN=Wbp4 PE=1 SV=4	WBP4
Q99KG3	0.00709968	0.191418	0.718016	FALSE	0.05	0.255	wt-ctrl vs mut-ctrl	-0.24228	0.845408	-2.17522	-3.43932	0.111382	0.0704441	ebayes	pseudo_batch	11	Q99KG3	>sp|Q99KG3|RBM10_MOUSE RNA-binding protein 10 OS=Mus musculus OX=10090 GN=Rbm10 PE=1 SV=1	RBM10
Q9JM63	0.00718544	0.191885	0.716958	FALSE	0.05	0.255	wt-ctrl vs mut-ctrl	0.22853	1.17164	2.17049	3.43184	0.10529	0.0665912	ebayes	pseudo_batch	5	Q9JM63	>sp|Q9JM63|KCJ10_MOUSE ATP-sensitive inward rectifier potassium channel 10 OS=Mus musculus OX=10090 GN=Kcnj10 PE=1 SV=1	KCNJ10
Q6IFZ9;Q9DCV7	0.00717566	0.191885	0.716958	FALSE	0.05	0.255	wt-ctrl vs mut-ctrl	-0.201574	0.869601	-2.17102	-3.43269	0.0928473	0.0587218	ebayes	pseudo_batch	2	Q6IFZ9;Q9DCV7	>sp|Q6IFZ9|K2C74_MOUSE Keratin, type II cytoskeletal 74 OS=Mus musculus OX=10090 GN=Krt74 PE=3 SV=1;>sp|Q9DCV7|K2C7_MOUSE Keratin, type II cytoskeletal 7 OS=Mus musculus OX=10090 GN=Krt7 PE=1 SV=1	KRT74;KRT7
Q7TQJ8;Q91XC0;Q9QXD8	0.00714831	0.191885	0.716958	FALSE	0.05	0.255	wt-ctrl vs mut-ctrl	-0.342941	0.788432	-2.82877	-3.70374	0.121233	0.0925934	ebayes	pseudo_batch	1	Q7TQJ8;Q91XC0;Q9QXD8	>sp|Q7TQJ8|WTIP_MOUSE Wilms tumor protein 1-interacting protein OS=Mus musculus OX=10090 GN=Wtip PE=1 SV=1;>sp|Q91XC0|AJUBA_MOUSE LIM domain-containing protein ajuba OS=Mus musculus OX=10090 GN=Ajuba PE=1 SV=1;>sp|Q9QXD8|LIMD1_MOUSE LIM domain-containing protein 1 OS=Mus musculus OX=10090 GN=Limd1 PE=1 SV=2	WTIP;AJUBA;LIMD1
Q3THE2;Q9CQ19	0.00724796	0.192943	0.714572	FALSE	0.05	0.255	wt-ctrl vs mut-ctrl	0.173296	1.12763	2.16708	3.42645	0.0799678	0.0505761	ebayes	pseudo_batch	5	Q3THE2;Q9CQ19	>sp|Q3THE2|ML12B_MOUSE Myosin regulatory light chain 12B OS=Mus musculus OX=10090 GN=Myl12b PE=1 SV=2;>sp|Q9CQ19|MYL9_MOUSE Myosin regulatory light polypeptide 9 OS=Mus musculus OX=10090 GN=Myl9 PE=1 SV=3	MYL12B;MYL9
Q8CHP8	0.0073243	0.19436	0.711394	FALSE	0.05	0.255	wt-ctrl vs mut-ctrl	-0.172271	0.887445	-2.16295	-3.41993	0.0796463	0.0503727	ebayes	pseudo_batch	8	Q8CHP8	>sp|Q8CHP8|PGP_MOUSE Glycerol-3-phosphate phosphatase OS=Mus musculus OX=10090 GN=Pgp PE=1 SV=1	PGP
O55101	0.00751038	0.194866	0.710264	FALSE	0.05	0.255	wt-ctrl vs mut-ctrl	0.406775	1.32572	2.15309	3.40433	0.188927	0.119488	ebayes	pseudo_batch	1	O55101	>sp|O55101|SNG2_MOUSE Synaptogyrin-2 OS=Mus musculus OX=10090 GN=Syngr2 PE=2 SV=1	SYNGR2
O88630	0.00737985	0.194866	0.710264	FALSE	0.05	0.255	wt-ctrl vs mut-ctrl	0.293559	1.22566	2.15998	3.41523	0.135908	0.0859558	ebayes	pseudo_batch	2	O88630	>sp|O88630|GOSR1_MOUSE Golgi SNAP receptor complex member 1 OS=Mus musculus OX=10090 GN=Gosr1 PE=1 SV=2	GOSR1
E9QAT4	0.0075174	0.194866	0.710264	FALSE	0.05	0.255	wt-ctrl vs mut-ctrl	-0.175991	0.885159	-2.15272	-3.40375	0.081753	0.0517051	ebayes	pseudo_batch	15	E9QAT4	>sp|E9QAT4|SC16A_MOUSE Protein transport protein Sec16A OS=Mus musculus OX=10090 GN=Sec16a PE=1 SV=1	SEC16A
Q8R1F9	0.00752214	0.194866	0.710264	FALSE	0.05	0.255	wt-ctrl vs mut-ctrl	-0.294731	0.815224	-2.15247	-3.40336	0.136927	0.0866001	ebayes	pseudo_batch	2	Q8R1F9	>sp|Q8R1F9|RPP40_MOUSE Ribonuclease P protein subunit p40 OS=Mus musculus OX=10090 GN=Rpp40 PE=2 SV=2	RPP40
Q76MZ3;Q7TNP2	0.00743407	0.194866	0.710264	FALSE	0.05	0.255	wt-ctrl vs mut-ctrl	-0.31515	0.803767	-2.1571	-3.41068	0.146099	0.0924011	ebayes	pseudo_batch	7	Q76MZ3;Q7TNP2	>sp|Q76MZ3|2AAA_MOUSE Serine/threonine-protein phosphatase 2A 65 kDa regulatory subunit A alpha isoform OS=Mus musculus OX=10090 GN=Ppp2r1a PE=1 SV=3;>sp|Q7TNP2|2AAB_MOUSE Serine/threonine-protein phosphatase 2A 65 kDa regulatory subunit A beta isoform OS=Mus musculus OX=10090 GN=Ppp2r1b PE=1 SV=2	PPP2R1A;PPP2R1B
Q80U49	0.0075287	0.194866	0.710264	FALSE	0.05	0.255	wt-ctrl vs mut-ctrl	-0.328836	0.796179	-2.15213	-3.40281	0.152796	0.0966365	ebayes	pseudo_batch	4	Q80U49	>sp|Q80U49|C170B_MOUSE Centrosomal protein of 170 kDa protein B OS=Mus musculus OX=10090 GN=Cep170b PE=1 SV=2	CEP170B
Q8R3V5;Q9JK48	0.00752683	0.194866	0.710264	FALSE	0.05	0.255	wt-ctrl vs mut-ctrl	-0.372785	0.77229	-2.15223	-3.40297	0.173209	0.109547	ebayes	pseudo_batch	1	Q8R3V5;Q9JK48	>sp|Q8R3V5|SHLB2_MOUSE Endophilin-B2 OS=Mus musculus OX=10090 GN=Sh3glb2 PE=1 SV=2;>sp|Q9JK48|SHLB1_MOUSE Endophilin-B1 OS=Mus musculus OX=10090 GN=Sh3glb1 PE=1 SV=1	SH3GLB2;SH3GLB1
Q05921	0.00745306	0.194866	0.710264	FALSE	0.05	0.255	wt-ctrl vs mut-ctrl	-0.453116	0.730464	-2.4898	-3.52112	0.181989	0.128685	ebayes	pseudo_batch	1	Q05921	>sp|Q05921|RN5A_MOUSE 2-5A-dependent ribonuclease OS=Mus musculus OX=10090 GN=Rnasel PE=1 SV=2	RNASEL
Q78JN3	0.00758736	0.195183	0.709558	FALSE	0.05	0.255	wt-ctrl vs mut-ctrl	0.405156	1.32423	2.14908	3.39799	0.188526	0.119234	ebayes	pseudo_batch	6	Q78JN3	>sp|Q78JN3|ECI3_MOUSE Enoyl-CoA delta isomerase 3, peroxisomal OS=Mus musculus OX=10090 GN=Eci3 PE=1 SV=1	ECI3
Q80XU3	0.00756618	0.195183	0.709558	FALSE	0.05	0.255	wt-ctrl vs mut-ctrl	-0.363999	0.777008	-2.15018	-3.39973	0.169288	0.107067	ebayes	pseudo_batch	4	Q80XU3	>sp|Q80XU3|NUCKS_MOUSE Nuclear ubiquitous casein and cyclin-dependent kinase substrate 1 OS=Mus musculus OX=10090 GN=Nucks1 PE=1 SV=1	NUCKS1
P03888	0.00770334	0.197563	0.704295	FALSE	0.05	0.255	wt-ctrl vs mut-ctrl	0.181866	1.13435	2.14312	3.38857	0.0848606	0.0536706	ebayes	pseudo_batch	4	P03888	>sp|P03888|NU1M_MOUSE NADH-ubiquinone oxidoreductase chain 1 OS=Mus musculus OX=10090 GN=Mtnd1 PE=1 SV=3	MTND1
P58021	0.00777914	0.1989	0.701365	FALSE	0.05	0.255	wt-ctrl vs mut-ctrl	0.220933	1.16549	2.13928	3.38249	0.103275	0.0653168	ebayes	pseudo_batch	12	P58021	>sp|P58021|TM9S2_MOUSE Transmembrane 9 superfamily member 2 OS=Mus musculus OX=10090 GN=Tm9sf2 PE=1 SV=1	TM9SF2
Q9D7L8	0.00781294	0.198988	0.701172	FALSE	0.05	0.255	wt-ctrl vs mut-ctrl	0.577759	1.49253	2.13758	3.3798	0.270287	0.170945	ebayes	pseudo_batch	3	Q9D7L8	>sp|Q9D7L8|TMIG1_MOUSE Transmembrane and immunoglobulin domain-containing protein 1 OS=Mus musculus OX=10090 GN=Tmigd1 PE=2 SV=1	TMIGD1
Q9R0B6	0.00784989	0.198988	0.701172	FALSE	0.05	0.255	wt-ctrl vs mut-ctrl	0.408768	1.32755	2.13572	3.37688	0.191395	0.121049	ebayes	pseudo_batch	3	Q9R0B6	>sp|Q9R0B6|LAMC3_MOUSE Laminin subunit gamma-3 OS=Mus musculus OX=10090 GN=Lamc3 PE=1 SV=2	LAMC3
Q8R0V5	0.00785356	0.198988	0.701172	FALSE	0.05	0.255	wt-ctrl vs mut-ctrl	0.401657	1.32102	2.34271	3.48607	0.171449	0.115218	ebayes	pseudo_batch	2	Q8R0V5	>sp|Q8R0V5|I23O2_MOUSE Indoleamine 2,3-dioxygenase 2 OS=Mus musculus OX=10090 GN=Ido2 PE=1 SV=3	IDO2
Q923X1	0.00798508	0.201713	0.695266	FALSE	0.05	0.255	wt-ctrl vs mut-ctrl	0.199446	1.14826	2.12903	3.36629	0.0936794	0.059248	ebayes	pseudo_batch	3	Q923X1	>sp|Q923X1|AGRL4_MOUSE Adhesion G protein-coupled receptor L4 OS=Mus musculus OX=10090 GN=Adgrl4 PE=2 SV=3	ADGRL4
P70172	0.00808307	0.202353	0.693889	FALSE	0.05	0.255	wt-ctrl vs mut-ctrl	0.499606	1.41383	2.12425	3.35873	0.235192	0.148749	ebayes	pseudo_batch	2	P70172	>sp|P70172|NTCP2_MOUSE Ileal sodium/bile acid cotransporter OS=Mus musculus OX=10090 GN=Slc10a2 PE=1 SV=2	SLC10A2
O35448	0.0081307	0.202353	0.693889	FALSE	0.05	0.255	wt-ctrl vs mut-ctrl	0.389485	1.30993	2.12194	3.35509	0.183551	0.116088	ebayes	pseudo_batch	2	O35448	>sp|O35448|PPT2_MOUSE Lysosomal thioesterase PPT2 OS=Mus musculus OX=10090 GN=Ppt2 PE=1 SV=1	PPT2
Q8R3S2	0.00809031	0.202353	0.693889	FALSE	0.05	0.255	wt-ctrl vs mut-ctrl	0.30665	1.23683	2.12389	3.35817	0.144381	0.0913145	ebayes	pseudo_batch	2	Q8R3S2	>sp|Q8R3S2|TSN33_MOUSE Tetraspanin-33 OS=Mus musculus OX=10090 GN=Tspan33 PE=1 SV=1	TSPAN33
Q8R016	0.00809043	0.202353	0.693889	FALSE	0.05	0.255	wt-ctrl vs mut-ctrl	0.154117	1.11274	2.12389	3.35816	0.0725634	0.0458931	ebayes	pseudo_batch	16	Q8R016	>sp|Q8R016|BLMH_MOUSE Bleomycin hydrolase OS=Mus musculus OX=10090 GN=Blmh PE=1 SV=1	BLMH
E9PWW9	0.00812561	0.202353	0.693889	FALSE	0.05	0.255	wt-ctrl vs mut-ctrl	-0.270011	0.829313	-2.12219	-3.35547	0.127232	0.0804688	ebayes	pseudo_batch	4	E9PWW9	>tr|E9PWW9|E9PWW9_MOUSE Remodeling and spacing factor 1 OS=Mus musculus OX=10090 GN=Rsf1 PE=1 SV=2	RSF1
Q9JKR6	0.00815804	0.202435	0.693715	FALSE	0.05	0.255	wt-ctrl vs mut-ctrl	0.14634	1.10676	2.12063	3.35301	0.0690081	0.0436445	ebayes	pseudo_batch	38	Q9JKR6	>sp|Q9JKR6|HYOU1_MOUSE Hypoxia up-regulated protein 1 OS=Mus musculus OX=10090 GN=Hyou1 PE=1 SV=1	HYOU1
Q9CZ69	0.00822135	0.203406	0.691636	FALSE	0.05	0.255	wt-ctrl vs mut-ctrl	0.368244	1.29078	2.1176	3.34822	0.173897	0.109982	ebayes	pseudo_batch	1	Q9CZ69	>sp|Q9CZ69|CKLF6_MOUSE CKLF-like MARVEL transmembrane domain-containing protein 6 OS=Mus musculus OX=10090 GN=Cmtm6 PE=1 SV=1	CMTM6
Q70UZ7	0.00828161	0.204296	0.68974	FALSE	0.05	0.255	wt-ctrl vs mut-ctrl	0.483813	1.39844	2.11474	3.3437	0.228781	0.144694	ebayes	pseudo_batch	1	Q70UZ7	>sp|Q70UZ7|VWA2_MOUSE von Willebrand factor A domain-containing protein 2 OS=Mus musculus OX=10090 GN=Vwa2 PE=1 SV=1	VWA2
P55014	0.00846673	0.207926	0.682091	FALSE	0.05	0.255	wt-ctrl vs mut-ctrl	0.384891	1.30576	2.10609	3.33002	0.182752	0.115582	ebayes	pseudo_batch	31	P55014	>sp|P55014|S12A1_MOUSE Solute carrier family 12 member 1 OS=Mus musculus OX=10090 GN=Slc12a1 PE=1 SV=2	SLC12A1
F2Z3U3	0.00847821	0.207926	0.682091	FALSE	0.05	0.255	wt-ctrl vs mut-ctrl	-0.586211	0.66609	-2.10556	-3.32918	0.278411	0.176083	ebayes	pseudo_batch	2	F2Z3U3	>tr|F2Z3U3|F2Z3U3_MOUSE Ras association (RalGDS/AF-6) and pleckstrin homology domains 1 OS=Mus musculus OX=10090 GN=Raph1 PE=1 SV=2	RAPH1
Q61419	0.00854096	0.208765	0.680343	FALSE	0.05	0.255	wt-ctrl vs mut-ctrl	0.363338	1.2864	2.10267	3.32462	0.172798	0.109287	ebayes	pseudo_batch	4	Q61419	>sp|Q61419|CMAH_MOUSE Cytidine monophosphate-N-acetylneuraminic acid hydroxylase OS=Mus musculus OX=10090 GN=Cmah PE=1 SV=1	CMAH
P35564	0.00862487	0.208765	0.680343	FALSE	0.05	0.255	wt-ctrl vs mut-ctrl	0.190479	1.14114	2.09885	3.31858	0.0907538	0.0573977	ebayes	pseudo_batch	29	P35564	>sp|P35564|CALX_MOUSE Calnexin OS=Mus musculus OX=10090 GN=Canx PE=1 SV=1	CANX
Q99LC5	0.00867884	0.208765	0.680343	FALSE	0.05	0.255	wt-ctrl vs mut-ctrl	-0.153499	0.899067	-2.09641	-3.31472	0.0732199	0.0463083	ebayes	pseudo_batch	19	Q99LC5	>sp|Q99LC5|ETFA_MOUSE Electron transfer flavoprotein subunit alpha, mitochondrial OS=Mus musculus OX=10090 GN=Etfa PE=1 SV=2	ETFA
Q923D5	0.00866963	0.208765	0.680343	FALSE	0.05	0.255	wt-ctrl vs mut-ctrl	-0.191026	0.875982	-2.09683	-3.31538	0.0911024	0.0576182	ebayes	pseudo_batch	10	Q923D5	>sp|Q923D5|WBP11_MOUSE WW domain-binding protein 11 OS=Mus musculus OX=10090 GN=Wbp11 PE=1 SV=2	WBP11
O70305	0.00864385	0.208765	0.680343	FALSE	0.05	0.255	wt-ctrl vs mut-ctrl	-0.219509	0.858858	-2.09799	-3.31722	0.104628	0.0661726	ebayes	pseudo_batch	11	O70305	>sp|O70305|ATX2_MOUSE Ataxin-2 OS=Mus musculus OX=10090 GN=Atxn2 PE=1 SV=1	ATXN2
Q9DBR4	0.00866548	0.208765	0.680343	FALSE	0.05	0.255	wt-ctrl vs mut-ctrl	-0.463184	0.725384	-2.09702	-3.31567	0.220878	0.139695	ebayes	pseudo_batch	2	Q9DBR4	>sp|Q9DBR4|APBB2_MOUSE Amyloid beta precursor protein binding family B member 2 OS=Mus musculus OX=10090 GN=Apbb2 PE=1 SV=2	APBB2
P56916	0.00868613	0.208765	0.680343	FALSE	0.05	0.255	wt-ctrl vs mut-ctrl	-0.624118	0.648816	-2.41752	-3.41889	0.258164	0.18255	ebayes	pseudo_batch	1	P56916	>sp|P56916|GSC2_MOUSE Homeobox protein goosecoid-2 OS=Mus musculus OX=10090 GN=Gsc2 PE=2 SV=2	GSC2
P19426	0.00871304	0.208815	0.680238	FALSE	0.05	0.255	wt-ctrl vs mut-ctrl	-0.167608	0.890317	-2.09488	-3.31229	0.0800087	0.0506019	ebayes	pseudo_batch	6	P19426	>sp|P19426|NELFE_MOUSE Negative elongation factor E OS=Mus musculus OX=10090 GN=Nelfe PE=1 SV=2	NELFE
Q8BHH8	0.00893115	0.21283	0.671968	FALSE	0.05	0.255	wt-ctrl vs mut-ctrl	0.298418	1.2298	2.08522	3.29702	0.143111	0.0905115	ebayes	pseudo_batch	3	Q8BHH8	>sp|Q8BHH8|CLRN3_MOUSE Clarin-3 OS=Mus musculus OX=10090 GN=Clrn3 PE=1 SV=1	CLRN3
Q6PIU9	0.00892104	0.21283	0.671968	FALSE	0.05	0.255	wt-ctrl vs mut-ctrl	-0.400855	0.757409	-2.08566	-3.29772	0.192196	0.121555	ebayes	pseudo_batch	8	Q6PIU9	>sp|Q6PIU9|YJ005_MOUSE Uncharacterized protein FLJ45252 homolog OS=Mus musculus OX=10090 PE=1 SV=2	sp|Q6PIU9|YJ005_MOUSE
P58196	0.0091193	0.215058	0.667444	FALSE	0.05	0.255	wt-ctrl vs mut-ctrl	0.202381	1.1506	2.07708	3.28416	0.0974352	0.0616234	ebayes	pseudo_batch	2	P58196	>sp|P58196|PLS4_MOUSE Phospholipid scramblase 4 OS=Mus musculus OX=10090 GN=Plscr4 PE=2 SV=2	PLSCR4
Q9Z2I8	0.0091525	0.215058	0.667444	FALSE	0.05	0.255	wt-ctrl vs mut-ctrl	-0.145745	0.903912	-2.07567	-3.28192	0.0702162	0.0444086	ebayes	pseudo_batch	26	Q9Z2I8	>sp|Q9Z2I8|SUCB2_MOUSE Succinate--CoA ligase [GDP-forming] subunit beta, mitochondrial OS=Mus musculus OX=10090 GN=Suclg2 PE=1 SV=3	SUCLG2
Q9CPT5	0.00908566	0.215058	0.667444	FALSE	0.05	0.255	wt-ctrl vs mut-ctrl	-0.198737	0.871313	-2.07853	-3.28644	0.0956144	0.0604719	ebayes	pseudo_batch	4	Q9CPT5	>sp|Q9CPT5|NOP16_MOUSE Nucleolar protein 16 OS=Mus musculus OX=10090 GN=Nop16 PE=1 SV=1	NOP16
Q7TSG2	0.00914049	0.215058	0.667444	FALSE	0.05	0.255	wt-ctrl vs mut-ctrl	-0.236125	0.849023	-2.07618	-3.28273	0.113731	0.0719296	ebayes	pseudo_batch	6	Q7TSG2	>sp|Q7TSG2|CTDP1_MOUSE RNA polymerase II subunit A C-terminal domain phosphatase OS=Mus musculus OX=10090 GN=Ctdp1 PE=1 SV=1	CTDP1
P24472;P30115	0.00911659	0.215058	0.667444	FALSE	0.05	0.255	wt-ctrl vs mut-ctrl	-0.250914	0.840364	-2.0772	-3.28434	0.120794	0.0763971	ebayes	pseudo_batch	2	P24472;P30115	>sp|P24472|GSTA4_MOUSE Glutathione S-transferase A4 OS=Mus musculus OX=10090 GN=Gsta4 PE=1 SV=3;>sp|P30115|GSTA3_MOUSE Glutathione S-transferase A3 OS=Mus musculus OX=10090 GN=Gsta3 PE=1 SV=2	GSTA4;GSTA3
Q6A068	0.00919969	0.215565	0.666422	FALSE	0.05	0.255	wt-ctrl vs mut-ctrl	-0.216782	0.860483	-2.07366	-3.27874	0.104541	0.0661173	ebayes	pseudo_batch	18	Q6A068	>sp|Q6A068|CDC5L_MOUSE Cell division cycle 5-like protein OS=Mus musculus OX=10090 GN=Cdc5l PE=1 SV=2	CDC5L
Q9EPT5	0.00934742	0.217882	0.661779	FALSE	0.05	0.255	wt-ctrl vs mut-ctrl	0.250646	1.18974	2.06745	3.26892	0.121235	0.0766755	ebayes	pseudo_batch	4	Q9EPT5	>sp|Q9EPT5|SO2A1_MOUSE Solute carrier organic anion transporter family member 2A1 OS=Mus musculus OX=10090 GN=Slco2a1 PE=1 SV=2	SLCO2A1
Q5U3K5	0.00935038	0.217882	0.661779	FALSE	0.05	0.255	wt-ctrl vs mut-ctrl	-0.28662	0.819821	-2.06733	-3.26873	0.138643	0.0876854	ebayes	pseudo_batch	12	Q5U3K5	>sp|Q5U3K5|RABL6_MOUSE Rab-like protein 6 OS=Mus musculus OX=10090 GN=Rabl6 PE=1 SV=2	RABL6
Q91XE4	0.00946071	0.218076	0.661393	FALSE	0.05	0.255	wt-ctrl vs mut-ctrl	0.399391	1.31895	2.06275	3.2615	0.19362	0.122456	ebayes	pseudo_batch	14	Q91XE4	>sp|Q91XE4|ACY3_MOUSE N-acyl-aromatic-L-amino acid amidohydrolase (carboxylate-forming) OS=Mus musculus OX=10090 GN=Acy3 PE=1 SV=1	ACY3
Q78JN3;Q9WUR2	0.00961794	0.218076	0.661393	FALSE	0.05	0.255	wt-ctrl vs mut-ctrl	0.32529	1.25292	2.05634	3.25135	0.158189	0.100048	ebayes	pseudo_batch	6	Q78JN3;Q9WUR2	>sp|Q78JN3|ECI3_MOUSE Enoyl-CoA delta isomerase 3, peroxisomal OS=Mus musculus OX=10090 GN=Eci3 PE=1 SV=1;>sp|Q9WUR2|ECI2_MOUSE Enoyl-CoA delta isomerase 2 OS=Mus musculus OX=10090 GN=Eci2 PE=1 SV=2	ECI3;ECI2
G3UWD9	0.00950589	0.218076	0.661393	FALSE	0.05	0.255	wt-ctrl vs mut-ctrl	0.226244	1.16979	2.0609	3.25857	0.109779	0.0694306	ebayes	pseudo_batch	6	G3UWD9	>tr|G3UWD9|G3UWD9_MOUSE Solute carrier family 17 (sodium phosphate), member 3 OS=Mus musculus OX=10090 GN=Slc17a3 PE=1 SV=2	SLC17A3
Q80U87	0.00956041	0.218076	0.661393	FALSE	0.05	0.255	wt-ctrl vs mut-ctrl	-0.175648	0.88537	-2.05867	-3.25505	0.0853211	0.0539618	ebayes	pseudo_batch	10	Q80U87	>sp|Q80U87|UBP8_MOUSE Ubiquitin carboxyl-terminal hydrolase 8 OS=Mus musculus OX=10090 GN=Usp8 PE=1 SV=2	USP8
Q8K310	0.00948808	0.218076	0.661393	FALSE	0.05	0.255	wt-ctrl vs mut-ctrl	-0.187863	0.877905	-2.06163	-3.25972	0.0911234	0.0576315	ebayes	pseudo_batch	26	Q8K310	>sp|Q8K310|MATR3_MOUSE Matrin-3 OS=Mus musculus OX=10090 GN=Matr3 PE=1 SV=1	MATR3
Q5SVQ0	0.00957349	0.218076	0.661393	FALSE	0.05	0.255	wt-ctrl vs mut-ctrl	-0.192617	0.875017	-2.05814	-3.2542	0.093588	0.0591902	ebayes	pseudo_batch	3	Q5SVQ0	>sp|Q5SVQ0|KAT7_MOUSE Histone acetyltransferase KAT7 OS=Mus musculus OX=10090 GN=Kat7 PE=1 SV=1	KAT7
Q9DAU1	0.00946074	0.218076	0.661393	FALSE	0.05	0.255	wt-ctrl vs mut-ctrl	-0.298716	0.812976	-2.06275	-3.2615	0.144814	0.0915884	ebayes	pseudo_batch	4	Q9DAU1	>sp|Q9DAU1|CNPY3_MOUSE Protein canopy homolog 3 OS=Mus musculus OX=10090 GN=Cnpy3 PE=1 SV=1	CNPY3
O89103	0.00952164	0.218076	0.661393	FALSE	0.05	0.255	wt-ctrl vs mut-ctrl	-0.30973	0.806793	-2.06025	-3.25755	0.150336	0.0950806	ebayes	pseudo_batch	3	O89103	>sp|O89103|C1QR1_MOUSE Complement component C1q receptor OS=Mus musculus OX=10090 GN=Cd93 PE=1 SV=1	CD93
Q5HZG4	0.0095147	0.218076	0.661393	FALSE	0.05	0.255	wt-ctrl vs mut-ctrl	-0.438182	0.738064	-2.25696	-3.35847	0.194147	0.130471	ebayes	pseudo_batch	1	Q5HZG4	>sp|Q5HZG4|TAF3_MOUSE Transcription initiation factor TFIID subunit 3 OS=Mus musculus OX=10090 GN=Taf3 PE=1 SV=2	TAF3
Q8K3J9	0.00959506	0.218076	0.661393	FALSE	0.05	0.255	wt-ctrl vs mut-ctrl	-0.582647	0.667737	-2.05726	-3.25282	0.283215	0.179121	ebayes	pseudo_batch	5	Q8K3J9	>sp|Q8K3J9|GPC5C_MOUSE G-protein coupled receptor family C group 5 member C OS=Mus musculus OX=10090 GN=Gprc5c PE=1 SV=2	GPRC5C
P97318	0.00967869	0.218215	0.661115	FALSE	0.05	0.255	wt-ctrl vs mut-ctrl	0.334153	1.26064	2.3668	3.34717	0.141183	0.0998316	ebayes	pseudo_batch	1	P97318	>sp|P97318|DAB1_MOUSE Disabled homolog 1 OS=Mus musculus OX=10090 GN=Dab1 PE=1 SV=2	DAB1
Q9D5R2	0.00970192	0.218215	0.661115	FALSE	0.05	0.255	wt-ctrl vs mut-ctrl	-0.219534	0.858843	-2.05295	-3.246	0.106936	0.0676321	ebayes	pseudo_batch	3	Q9D5R2	>sp|Q9D5R2|WDR20_MOUSE WD repeat-containing protein 20 OS=Mus musculus OX=10090 GN=Wdr20 PE=2 SV=1	WDR20
Q3UZA1	0.00968871	0.218215	0.661115	FALSE	0.05	0.255	wt-ctrl vs mut-ctrl	-0.256485	0.837125	-2.05348	-3.24684	0.124903	0.0789954	ebayes	pseudo_batch	3	Q3UZA1	>sp|Q3UZA1|CPZIP_MOUSE CapZ-interacting protein OS=Mus musculus OX=10090 GN=Rcsd1 PE=1 SV=1	RCSD1
A0JNU3	0.0103277	0.225079	0.647666	FALSE	0.05	0.255	wt-ctrl vs mut-ctrl	0.444193	1.36055	2.02865	3.20757	0.21896	0.138482	ebayes	pseudo_batch	5	A0JNU3	>sp|A0JNU3|LPP60_MOUSE 60 kDa lysophospholipase OS=Mus musculus OX=10090 GN=Aspg PE=1 SV=1	ASPG
P13808;P16283	0.0101961	0.225079	0.647666	FALSE	0.05	0.255	wt-ctrl vs mut-ctrl	0.42909	1.34638	2.03363	3.21545	0.210997	0.133446	ebayes	pseudo_batch	1	P13808;P16283	>sp|P13808|B3A2_MOUSE Anion exchange protein 2 OS=Mus musculus OX=10090 GN=Slc4a2 PE=1 SV=1;>sp|P16283|B3A3_MOUSE Anion exchange protein 3 OS=Mus musculus OX=10090 GN=Slc4a3 PE=1 SV=2	SLC4A2;SLC4A3
Q9CQU3	0.0102053	0.225079	0.647666	FALSE	0.05	0.255	wt-ctrl vs mut-ctrl	0.168915	1.12421	2.03328	3.2149	0.0830752	0.0525413	ebayes	pseudo_batch	5	Q9CQU3	>sp|Q9CQU3|RER1_MOUSE Protein RER1 OS=Mus musculus OX=10090 GN=Rer1 PE=1 SV=1	RER1
Q8CGB6	0.0100899	0.225079	0.647666	FALSE	0.05	0.255	wt-ctrl vs mut-ctrl	-0.183465	0.880585	-2.0377	-3.22188	0.0900355	0.0569435	ebayes	pseudo_batch	24	Q8CGB6	>sp|Q8CGB6|TNS2_MOUSE Tensin-2 OS=Mus musculus OX=10090 GN=Tns2 PE=1 SV=1	TNS2
Q9JIX8	0.010325	0.225079	0.647666	FALSE	0.05	0.255	wt-ctrl vs mut-ctrl	-0.212578	0.862994	-2.02875	-3.20773	0.104783	0.0662706	ebayes	pseudo_batch	24	Q9JIX8	>sp|Q9JIX8|ACINU_MOUSE Apoptotic chromatin condensation inducer in the nucleus OS=Mus musculus OX=10090 GN=Acin1 PE=1 SV=3	ACIN1
Q920A5	0.0101405	0.225079	0.647666	FALSE	0.05	0.255	wt-ctrl vs mut-ctrl	-0.230239	0.852494	-2.03575	-3.21881	0.113098	0.0715292	ebayes	pseudo_batch	12	Q920A5	>sp|Q920A5|RISC_MOUSE Retinoid-inducible serine carboxypeptidase OS=Mus musculus OX=10090 GN=Scpep1 PE=1 SV=2	SCPEP1
O35955	0.0102953	0.225079	0.647666	FALSE	0.05	0.255	wt-ctrl vs mut-ctrl	-0.248634	0.841693	-2.02987	-3.2095	0.122488	0.0774681	ebayes	pseudo_batch	3	O35955	>sp|O35955|PSB10_MOUSE Proteasome subunit beta type-10 OS=Mus musculus OX=10090 GN=Psmb10 PE=1 SV=1	PSMB10
Q99PG2	0.0102166	0.225079	0.647666	FALSE	0.05	0.255	wt-ctrl vs mut-ctrl	-0.27295	0.827625	-2.03285	-3.21422	0.13427	0.0849196	ebayes	pseudo_batch	3	Q99PG2	>sp|Q99PG2|OGFR_MOUSE Opioid growth factor receptor OS=Mus musculus OX=10090 GN=Ogfr PE=1 SV=1	OGFR
P05532	0.0100439	0.225079	0.647666	FALSE	0.05	0.255	wt-ctrl vs mut-ctrl	-0.333172	0.793789	-2.23293	-3.32271	0.149209	0.100271	ebayes	pseudo_batch	1	P05532	>sp|P05532|KIT_MOUSE Mast/stem cell growth factor receptor Kit OS=Mus musculus OX=10090 GN=Kit PE=1 SV=3	KIT
P06795;P21440;P21447;Q9QY30	0.0103281	0.225079	0.647666	FALSE	0.05	0.255	wt-ctrl vs mut-ctrl	-0.472904	0.720513	-2.02863	-3.20755	0.233115	0.147435	ebayes	pseudo_batch	1	P06795;P21440;P21447;Q9QY30	>sp|P06795|MDR1B_MOUSE ATP-dependent translocase ABCB1 OS=Mus musculus OX=10090 GN=Abcb1b PE=1 SV=1;>sp|P21440|MDR3_MOUSE Phosphatidylcholine translocator ABCB4 OS=Mus musculus OX=10090 GN=Abcb4 PE=1 SV=2;>sp|P21447|MDR1A_MOUSE ATP-dependent translocase ABCB1 OS=Mus musculus OX=10090 GN=Abcb1a PE=1 SV=3;>sp|Q9QY30|ABCBB_MOUSE Bile salt export pump OS=Mus musculus OX=10090 GN=Abcb11 PE=1 SV=2	ABCB1B;ABCB4;ABCB1A;ABCB11
Q9DBX1	0.010292	0.225079	0.647666	FALSE	0.05	0.255	wt-ctrl vs mut-ctrl	-0.915212	0.530266	-2.22212	-3.30662	0.411865	0.276782	ebayes	pseudo_batch	1	Q9DBX1	>sp|Q9DBX1|RGCC_MOUSE Regulator of cell cycle RGCC OS=Mus musculus OX=10090 GN=Rgcc PE=1 SV=1	RGCC
P55002	0.0102232	0.225079	0.647666	FALSE	0.05	0.255	wt-ctrl vs mut-ctrl	-1.11492	0.461716	-2.34126	-3.31104	0.476207	0.336729	ebayes	pseudo_batch	1	P55002	>sp|P55002|MFAP2_MOUSE Microfibrillar-associated protein 2 OS=Mus musculus OX=10090 GN=Mfap2 PE=2 SV=1	MFAP2
Q7TNG8	0.0104225	0.226549	0.644839	FALSE	0.05	0.255	wt-ctrl vs mut-ctrl	0.257413	1.19533	2.0251	3.20196	0.127111	0.0803922	ebayes	pseudo_batch	22	Q7TNG8	>sp|Q7TNG8|LDHD_MOUSE Probable D-lactate dehydrogenase, mitochondrial OS=Mus musculus OX=10090 GN=Ldhd PE=1 SV=1	LDHD
Q9DAT2	0.0104591	0.226757	0.644439	FALSE	0.05	0.255	wt-ctrl vs mut-ctrl	-0.194498	0.873877	-2.02374	-3.19981	0.0961081	0.0607841	ebayes	pseudo_batch	1	Q9DAT2	>sp|Q9DAT2|MRGBP_MOUSE MRG/MORF4L-binding protein OS=Mus musculus OX=10090 GN=Mrgbp PE=1 SV=2	MRGBP
Q9D2V8	0.0105517	0.227367	0.643272	FALSE	0.05	0.255	wt-ctrl vs mut-ctrl	0.254341	1.19279	2.02031	3.1944	0.125892	0.0796209	ebayes	pseudo_batch	3	Q9D2V8	>sp|Q9D2V8|MFS10_MOUSE Major facilitator superfamily domain-containing protein 10 OS=Mus musculus OX=10090 GN=Mfsd10 PE=1 SV=1	MFSD10
Q8C854	0.0105953	0.227367	0.643272	FALSE	0.05	0.255	wt-ctrl vs mut-ctrl	0.164882	1.12107	2.01871	3.19187	0.081677	0.0516571	ebayes	pseudo_batch	10	Q8C854	>sp|Q8C854|MYEF2_MOUSE Myelin expression factor 2 OS=Mus musculus OX=10090 GN=Myef2 PE=1 SV=1	MYEF2
Q99NB9	0.0105231	0.227367	0.643272	FALSE	0.05	0.255	wt-ctrl vs mut-ctrl	-0.155609	0.897753	-2.02137	-3.19607	0.0769818	0.0486876	ebayes	pseudo_batch	48	Q99NB9	>sp|Q99NB9|SF3B1_MOUSE Splicing factor 3B subunit 1 OS=Mus musculus OX=10090 GN=Sf3b1 PE=1 SV=1	SF3B1
Q3USH5	0.0105901	0.227367	0.643272	FALSE	0.05	0.255	wt-ctrl vs mut-ctrl	-0.96106	0.513679	-2.01891	-3.19217	0.47603	0.301068	ebayes	pseudo_batch	1	Q3USH5	>sp|Q3USH5|SFSWA_MOUSE Splicing factor, suppressor of white-apricot homolog OS=Mus musculus OX=10090 GN=Sfswap PE=1 SV=2	SFSWAP
Q9JLQ0	0.0107023	0.227827	0.642395	FALSE	0.05	0.255	wt-ctrl vs mut-ctrl	-0.189828	0.87671	-2.01482	-3.1857	0.0942161	0.0595875	ebayes	pseudo_batch	20	Q9JLQ0	>sp|Q9JLQ0|CD2AP_MOUSE CD2-associated protein OS=Mus musculus OX=10090 GN=Cd2ap PE=1 SV=3	CD2AP
Q8BNW9	0.0106728	0.227827	0.642395	FALSE	0.05	0.255	wt-ctrl vs mut-ctrl	-0.196	0.872968	-2.01589	-3.1874	0.0972274	0.061492	ebayes	pseudo_batch	11	Q8BNW9	>sp|Q8BNW9|KBTBB_MOUSE Kelch repeat and BTB domain-containing protein 11 OS=Mus musculus OX=10090 GN=Kbtbd11 PE=1 SV=3	KBTBD11
Q61166	0.0107262	0.227827	0.642395	FALSE	0.05	0.255	wt-ctrl vs mut-ctrl	-0.225692	0.855185	-2.01395	-3.18433	0.112065	0.0708758	ebayes	pseudo_batch	11	Q61166	>sp|Q61166|MARE1_MOUSE Microtubule-associated protein RP/EB family member 1 OS=Mus musculus OX=10090 GN=Mapre1 PE=1 SV=3	MAPRE1
Q6IQX8	0.0106829	0.227827	0.642395	FALSE	0.05	0.255	wt-ctrl vs mut-ctrl	-0.47334	0.720295	-2.01552	-3.18682	0.234848	0.148531	ebayes	pseudo_batch	1	Q6IQX8	>sp|Q6IQX8|ZN219_MOUSE Zinc finger protein 219 OS=Mus musculus OX=10090 GN=Znf219 PE=1 SV=1	ZNF219
Q6ZPZ3	0.0107522	0.227827	0.642395	FALSE	0.05	0.255	wt-ctrl vs mut-ctrl	-0.645312	0.639354	-2.31777	-3.27783	0.278419	0.196872	ebayes	pseudo_batch	1	Q6ZPZ3	>sp|Q6ZPZ3|ZC3H4_MOUSE Zinc finger CCCH domain-containing protein 4 OS=Mus musculus OX=10090 GN=Zc3h4 PE=1 SV=2	ZC3H4
Q9Z130	0.0108194	0.228534	0.641049	FALSE	0.05	0.255	wt-ctrl vs mut-ctrl	0.207007	1.15429	2.01059	3.17903	0.102958	0.0651165	ebayes	pseudo_batch	7	Q9Z130	>sp|Q9Z130|HNRDL_MOUSE Heterogeneous nuclear ribonucleoprotein D-like OS=Mus musculus OX=10090 GN=Hnrnpdl PE=1 SV=1	HNRNPDL
Q8K4G5	0.0108399	0.228534	0.641049	FALSE	0.05	0.255	wt-ctrl vs mut-ctrl	-0.196372	0.872742	-2.00986	-3.17787	0.0977044	0.0617937	ebayes	pseudo_batch	18	Q8K4G5	>sp|Q8K4G5|ABLM1_MOUSE Actin-binding LIM protein 1 OS=Mus musculus OX=10090 GN=Ablim1 PE=1 SV=1	ABLIM1
Q8CGF1	0.010949	0.230256	0.637788	FALSE	0.05	0.255	wt-ctrl vs mut-ctrl	-0.153673	0.898959	-2.00598	-3.17173	0.0766073	0.0484507	ebayes	pseudo_batch	5	Q8CGF1	>sp|Q8CGF1|RHG29_MOUSE Rho GTPase-activating protein 29 OS=Mus musculus OX=10090 GN=Arhgap29 PE=1 SV=1	ARHGAP29
P97855	0.0109997	0.230748	0.636863	FALSE	0.05	0.255	wt-ctrl vs mut-ctrl	-0.215487	0.861255	-2.00419	-3.1689	0.107518	0.0680007	ebayes	pseudo_batch	15	P97855	>sp|P97855|G3BP1_MOUSE Ras GTPase-activating protein-binding protein 1 OS=Mus musculus OX=10090 GN=G3bp1 PE=1 SV=1	G3BP1
Q9DBH5	0.0111003	0.231027	0.636337	FALSE	0.05	0.255	wt-ctrl vs mut-ctrl	0.162276	1.11905	2.00066	3.16332	0.0811113	0.0512993	ebayes	pseudo_batch	13	Q9DBH5	>sp|Q9DBH5|LMAN2_MOUSE Vesicular integral-membrane protein VIP36 OS=Mus musculus OX=10090 GN=Lman2 PE=1 SV=2	LMAN2
Q9QYC0	0.0111229	0.231027	0.636337	FALSE	0.05	0.255	wt-ctrl vs mut-ctrl	-0.177463	0.884256	-1.99987	-3.16207	0.0887374	0.0561224	ebayes	pseudo_batch	26	Q9QYC0	>sp|Q9QYC0|ADDA_MOUSE Alpha-adducin OS=Mus musculus OX=10090 GN=Add1 PE=1 SV=2	ADD1
Q9D711	0.011053	0.231027	0.636337	FALSE	0.05	0.255	wt-ctrl vs mut-ctrl	-0.184528	0.879937	-2.00232	-3.16594	0.0921575	0.0582855	ebayes	pseudo_batch	3	Q9D711	>sp|Q9D711|PIR_MOUSE Pirin OS=Mus musculus OX=10090 GN=Pir PE=1 SV=1	PIR
Q8BIG7	0.0110911	0.231027	0.636337	FALSE	0.05	0.255	wt-ctrl vs mut-ctrl	-0.327261	0.797048	-2.00098	-3.16383	0.16355	0.103438	ebayes	pseudo_batch	3	Q8BIG7	>sp|Q8BIG7|CMTD1_MOUSE Catechol O-methyltransferase domain-containing protein 1 OS=Mus musculus OX=10090 GN=Comtd1 PE=1 SV=1	COMTD1
Q61464	0.0111829	0.231702	0.635071	FALSE	0.05	0.255	wt-ctrl vs mut-ctrl	-0.195344	0.873364	-1.99779	-3.15878	0.0977804	0.0618418	ebayes	pseudo_batch	13	Q61464	>sp|Q61464|ZN638_MOUSE Zinc finger protein 638 OS=Mus musculus OX=10090 GN=Znf638 PE=1 SV=2	ZNF638
O09173	0.0112746	0.232653	0.633291	FALSE	0.05	0.255	wt-ctrl vs mut-ctrl	0.193102	1.14322	1.99462	3.15377	0.0968114	0.0612289	ebayes	pseudo_batch	23	O09173	>sp|O09173|HGD_MOUSE Homogentisate 1,2-dioxygenase OS=Mus musculus OX=10090 GN=Hgd PE=1 SV=2	HGD
Q9D0B0	0.0112842	0.232653	0.633291	FALSE	0.05	0.255	wt-ctrl vs mut-ctrl	-0.203597	0.868383	-1.99429	-3.15326	0.10209	0.0645671	ebayes	pseudo_batch	6	Q9D0B0	>sp|Q9D0B0|SRSF9_MOUSE Serine/arginine-rich splicing factor 9 OS=Mus musculus OX=10090 GN=Srsf9 PE=1 SV=1	SRSF9
Q9Z1P7	0.0113272	0.232969	0.632702	FALSE	0.05	0.255	wt-ctrl vs mut-ctrl	-0.228599	0.853463	-1.99282	-3.15093	0.114711	0.0725498	ebayes	pseudo_batch	8	Q9Z1P7	>sp|Q9Z1P7|KANK3_MOUSE KN motif and ankyrin repeat domain-containing protein 3 OS=Mus musculus OX=10090 GN=Kank3 PE=1 SV=1	KANK3
Q9CVD2	0.0113676	0.233231	0.632214	FALSE	0.05	0.255	wt-ctrl vs mut-ctrl	-0.367965	0.774875	-1.99144	-3.14874	0.184773	0.116861	ebayes	pseudo_batch	2	Q9CVD2	>sp|Q9CVD2|ATX3_MOUSE Ataxin-3 OS=Mus musculus OX=10090 GN=Atxn3 PE=1 SV=2	ATXN3
Q9D937	0.0114396	0.234135	0.630533	FALSE	0.05	0.255	wt-ctrl vs mut-ctrl	-0.16459	0.892182	-1.989	-3.14488	0.0827499	0.0523357	ebayes	pseudo_batch	2	Q9D937	>sp|Q9D937|CK098_MOUSE Uncharacterized protein C11orf98 homolog OS=Mus musculus OX=10090 PE=1 SV=1	sp|Q9D937|CK098_MOUSE
Q61666	0.0114732	0.234254	0.630313	FALSE	0.05	0.255	wt-ctrl vs mut-ctrl	-0.16369	0.892739	-1.98786	-3.14309	0.0823445	0.0520793	ebayes	pseudo_batch	3	Q61666	>sp|Q61666|HIRA_MOUSE Protein HIRA OS=Mus musculus OX=10090 GN=Hira PE=1 SV=3	HIRA
Q64373	0.0115223	0.234687	0.629511	FALSE	0.05	0.255	wt-ctrl vs mut-ctrl	-0.249499	0.841188	-1.98621	-3.14047	0.125616	0.0794465	ebayes	pseudo_batch	2	Q64373	>sp|Q64373|B2CL1_MOUSE Bcl-2-like protein 1 OS=Mus musculus OX=10090 GN=Bcl2l1 PE=1 SV=1	BCL2L1
Q8BJ05	0.0115541	0.234765	0.629366	FALSE	0.05	0.255	wt-ctrl vs mut-ctrl	-0.255325	0.837798	-1.98514	-3.13879	0.128618	0.0813452	ebayes	pseudo_batch	3	Q8BJ05	>sp|Q8BJ05|ZC3HE_MOUSE Zinc finger CCCH domain-containing protein 14 OS=Mus musculus OX=10090 GN=Zc3h14 PE=1 SV=1	ZC3H14
Q9CWU9	0.0116379	0.234837	0.629234	FALSE	0.05	0.255	wt-ctrl vs mut-ctrl	-0.138276	0.908604	-1.98235	-3.13437	0.0697536	0.0441161	ebayes	pseudo_batch	4	Q9CWU9	>sp|Q9CWU9|NUP37_MOUSE Nucleoporin Nup37 OS=Mus musculus OX=10090 GN=Nup37 PE=1 SV=2	NUP37
P60335	0.0116079	0.234837	0.629234	FALSE	0.05	0.255	wt-ctrl vs mut-ctrl	-0.270124	0.829248	-1.98334	-3.13594	0.136196	0.086138	ebayes	pseudo_batch	9	P60335	>sp|P60335|PCBP1_MOUSE Poly(rC)-binding protein 1 OS=Mus musculus OX=10090 GN=Pcbp1 PE=1 SV=1	PCBP1
O55022;Q80UU9	0.0116413	0.234837	0.629234	FALSE	0.05	0.255	wt-ctrl vs mut-ctrl	-0.698256	0.616317	-1.98223	-3.13418	0.352257	0.222787	ebayes	pseudo_batch	1	O55022;Q80UU9	>sp|O55022|PGRC1_MOUSE Membrane-associated progesterone receptor component 1 OS=Mus musculus OX=10090 GN=Pgrmc1 PE=1 SV=4;>sp|Q80UU9|PGRC2_MOUSE Membrane-associated progesterone receptor component 2 OS=Mus musculus OX=10090 GN=Pgrmc2 PE=1 SV=2	PGRMC1;PGRMC2
A2AIL4	0.0118379	0.23823	0.623003	FALSE	0.05	0.255	wt-ctrl vs mut-ctrl	0.280475	1.21459	1.97576	3.12394	0.141958	0.0897822	ebayes	pseudo_batch	4	A2AIL4	>sp|A2AIL4|NDUF6_MOUSE NADH dehydrogenase (ubiquinone) complex I, assembly factor 6 OS=Mus musculus OX=10090 GN=Ndufaf6 PE=1 SV=1	NDUFAF6
Q8C4U3	0.0119378	0.238432	0.622635	FALSE	0.05	0.255	wt-ctrl vs mut-ctrl	0.192477	1.14272	1.97251	3.11881	0.0975799	0.0617149	ebayes	pseudo_batch	3	Q8C4U3	>sp|Q8C4U3|SFRP1_MOUSE Secreted frizzled-related protein 1 OS=Mus musculus OX=10090 GN=Sfrp1 PE=1 SV=3	SFRP1
Q3U0J8	0.0119106	0.238432	0.622635	FALSE	0.05	0.255	wt-ctrl vs mut-ctrl	-0.157388	0.896647	-1.97339	-3.1202	0.0797552	0.0504416	ebayes	pseudo_batch	4	Q3U0J8	>sp|Q3U0J8|TBD2B_MOUSE TBC1 domain family member 2B OS=Mus musculus OX=10090 GN=Tbc1d2b PE=1 SV=2	TBC1D2B
Q91X58	0.0119088	0.238432	0.622635	FALSE	0.05	0.255	wt-ctrl vs mut-ctrl	-0.270252	0.829175	-1.97345	-3.12029	0.136944	0.0866111	ebayes	pseudo_batch	2	Q91X58	>sp|Q91X58|ZFN2B_MOUSE AN1-type zinc finger protein 2B OS=Mus musculus OX=10090 GN=Zfand2b PE=1 SV=1	ZFAND2B
Q8BP71	0.0119819	0.238432	0.622635	FALSE	0.05	0.255	wt-ctrl vs mut-ctrl	-0.371495	0.772981	-1.97108	-3.11655	0.188473	0.119201	ebayes	pseudo_batch	1	Q8BP71	>sp|Q8BP71|RFOX2_MOUSE RNA binding protein fox-1 homolog 2 OS=Mus musculus OX=10090 GN=Rbfox2 PE=1 SV=2	RBFOX2
P06728	0.0119896	0.238432	0.622635	FALSE	0.05	0.255	wt-ctrl vs mut-ctrl	-1.23047	0.42618	-1.97083	-3.11616	0.624339	0.394867	ebayes	pseudo_batch	16	P06728	>sp|P06728|APOA4_MOUSE Apolipoprotein A-IV OS=Mus musculus OX=10090 GN=Apoa4 PE=1 SV=3	APOA4
Q9ESB3	0.0120325	0.238719	0.622112	FALSE	0.05	0.255	wt-ctrl vs mut-ctrl	-0.444499	0.734839	-1.96945	-3.11398	0.225697	0.142743	ebayes	pseudo_batch	6	Q9ESB3	>sp|Q9ESB3|HRG_MOUSE Histidine-rich glycoprotein OS=Mus musculus OX=10090 GN=Hrg PE=1 SV=2	HRG
Q80VY9	0.0120792	0.238993	0.621615	FALSE	0.05	0.255	wt-ctrl vs mut-ctrl	0.193929	1.14387	2.26382	3.20153	0.0856645	0.060574	ebayes	pseudo_batch	1	Q80VY9	>sp|Q80VY9|DHX33_MOUSE ATP-dependent RNA helicase DHX33 OS=Mus musculus OX=10090 GN=Dhx33 PE=1 SV=1	DHX33
Q8BI72	0.0121031	0.238993	0.621615	FALSE	0.05	0.255	wt-ctrl vs mut-ctrl	-0.217276	0.860188	-1.96719	-3.1104	0.11045	0.0698547	ebayes	pseudo_batch	8	Q8BI72	>sp|Q8BI72|CARF_MOUSE CDKN2A-interacting protein OS=Mus musculus OX=10090 GN=Cdkn2aip PE=1 SV=1	CDKN2AIP
A0A1D5RLM8	0.0121399	0.239158	0.621315	FALSE	0.05	0.255	wt-ctrl vs mut-ctrl	1.73396	3.32639	2.26151	3.19826	0.766725	0.542157	ebayes	pseudo_batch	1	A0A1D5RLM8	>tr|A0A1D5RLM8|A0A1D5RLM8_MOUSE Predicted gene 11639 OS=Mus musculus OX=10090 GN=Gm11639 PE=1 SV=1	GM11639
Q8R146	0.0123561	0.239565	0.620577	FALSE	0.05	0.255	wt-ctrl vs mut-ctrl	0.178115	1.13141	1.9592	3.09776	0.0909125	0.0574981	ebayes	pseudo_batch	27	Q8R146	>sp|Q8R146|APEH_MOUSE Acylamino-acid-releasing enzyme OS=Mus musculus OX=10090 GN=Apeh PE=1 SV=3	APEH
Q9CQ85	0.0123324	0.239565	0.620577	FALSE	0.05	0.255	wt-ctrl vs mut-ctrl	-0.159178	0.895535	-1.95994	-3.09893	0.081216	0.0513655	ebayes	pseudo_batch	4	Q9CQ85	>sp|Q9CQ85|TIM22_MOUSE Mitochondrial import inner membrane translocase subunit Tim22 OS=Mus musculus OX=10090 GN=Timm22 PE=1 SV=1	TIMM22
Q9CQ02	0.0123599	0.239565	0.620577	FALSE	0.05	0.255	wt-ctrl vs mut-ctrl	-0.167551	0.890352	-1.95908	-3.09758	0.0855256	0.0540911	ebayes	pseudo_batch	4	Q9CQ02	>sp|Q9CQ02|COMD4_MOUSE COMM domain-containing protein 4 OS=Mus musculus OX=10090 GN=Commd4 PE=1 SV=1	COMMD4
A2APY7	0.012274	0.239565	0.620577	FALSE	0.05	0.255	wt-ctrl vs mut-ctrl	-0.212541	0.863016	-1.96177	-3.10183	0.108341	0.0685211	ebayes	pseudo_batch	9	A2APY7	>sp|A2APY7|NDUF5_MOUSE Arginine-hydroxylase NDUFAF5, mitochondrial OS=Mus musculus OX=10090 GN=Ndufaf5 PE=1 SV=1	NDUFAF5
Q91YD9	0.0123003	0.239565	0.620577	FALSE	0.05	0.255	wt-ctrl vs mut-ctrl	-0.246885	0.842714	-1.96095	-3.10053	0.125901	0.0796268	ebayes	pseudo_batch	4	Q91YD9	>sp|Q91YD9|WASL_MOUSE Actin nucleation-promoting factor WASL OS=Mus musculus OX=10090 GN=Wasl PE=1 SV=1	WASL
Q91YE3	0.0123597	0.239565	0.620577	FALSE	0.05	0.255	wt-ctrl vs mut-ctrl	-0.319146	0.801544	-1.95909	-3.09759	0.162906	0.103031	ebayes	pseudo_batch	2	Q91YE3	>sp|Q91YE3|EGLN1_MOUSE Egl nine homolog 1 OS=Mus musculus OX=10090 GN=Egln1 PE=1 SV=2	EGLN1
Q80Z24	0.012213	0.239565	0.620577	FALSE	0.05	0.255	wt-ctrl vs mut-ctrl	-0.566952	0.675041	-1.9637	-3.10488	0.288717	0.1826	ebayes	pseudo_batch	1	Q80Z24	>sp|Q80Z24|NEGR1_MOUSE Neuronal growth regulator 1 OS=Mus musculus OX=10090 GN=Negr1 PE=1 SV=1	NEGR1
O70161;P70181;P70182	0.0124372	0.239959	0.619863	FALSE	0.05	0.255	wt-ctrl vs mut-ctrl	0.164609	1.12086	1.95667	3.09377	0.0841274	0.0532068	ebayes	pseudo_batch	1	O70161;P70181;P70182	>sp|O70161|PI51C_MOUSE Phosphatidylinositol 4-phosphate 5-kinase type-1 gamma OS=Mus musculus OX=10090 GN=Pip5k1c PE=1 SV=2;>sp|P70181|PI51B_MOUSE Phosphatidylinositol 4-phosphate 5-kinase type-1 beta OS=Mus musculus OX=10090 GN=Pip5k1b PE=1 SV=1;>sp|P70182|PI51A_MOUSE Phosphatidylinositol 4-phosphate 5-kinase type-1 alpha OS=Mus musculus OX=10090 GN=Pip5k1a PE=1 SV=2	PIP5K1C;PIP5K1B;PIP5K1A
Q9DBR1	0.0124196	0.239959	0.619863	FALSE	0.05	0.255	wt-ctrl vs mut-ctrl	-0.186491	0.878741	-1.95722	-3.09463	0.0952837	0.0602627	ebayes	pseudo_batch	13	Q9DBR1	>sp|Q9DBR1|XRN2_MOUSE 5'-3' exoribonuclease 2 OS=Mus musculus OX=10090 GN=Xrn2 PE=1 SV=1	XRN2
Q8VEH8	0.0124671	0.239984	0.619817	FALSE	0.05	0.255	wt-ctrl vs mut-ctrl	0.171705	1.12639	1.95574	3.0923	0.0877952	0.0555266	ebayes	pseudo_batch	6	Q8VEH8	>sp|Q8VEH8|ERLEC_MOUSE Endoplasmic reticulum lectin 1 OS=Mus musculus OX=10090 GN=Erlec1 PE=1 SV=1	ERLEC1
Q925F2	0.0125481	0.240992	0.617997	FALSE	0.05	0.255	wt-ctrl vs mut-ctrl	-0.155914	0.897564	-1.95324	-3.08835	0.079823	0.0504845	ebayes	pseudo_batch	5	Q925F2	>sp|Q925F2|ESAM_MOUSE Endothelial cell-selective adhesion molecule OS=Mus musculus OX=10090 GN=Esam PE=1 SV=1	ESAM
E9Q0S6	0.0126318	0.242026	0.616138	FALSE	0.05	0.255	wt-ctrl vs mut-ctrl	-0.187571	0.878083	-1.95068	-3.08429	0.0961567	0.0608148	ebayes	pseudo_batch	49	E9Q0S6	>tr|E9Q0S6|E9Q0S6_MOUSE Tensin 1 OS=Mus musculus OX=10090 GN=Tns1 PE=1 SV=1	TNS1
O88746	0.0126595	0.242026	0.616138	FALSE	0.05	0.255	wt-ctrl vs mut-ctrl	-0.248779	0.841608	-1.94983	-3.08296	0.12759	0.080695	ebayes	pseudo_batch	6	O88746	>sp|O88746|TOM1_MOUSE Target of Myb protein 1 OS=Mus musculus OX=10090 GN=Tom1 PE=1 SV=1	TOM1
Q8VC16	0.0127096	0.242433	0.615407	FALSE	0.05	0.255	wt-ctrl vs mut-ctrl	-0.382679	0.767012	-2.24033	-3.16831	0.170813	0.120783	ebayes	pseudo_batch	1	Q8VC16	>sp|Q8VC16|LRC14_MOUSE Leucine-rich repeat-containing protein 14 OS=Mus musculus OX=10090 GN=Lrrc14 PE=1 SV=1	LRRC14
P97449	0.0127501	0.242656	0.615009	FALSE	0.05	0.255	wt-ctrl vs mut-ctrl	0.210337	1.15696	1.94708	3.0786	0.108027	0.0683222	ebayes	pseudo_batch	40	P97449	>sp|P97449|AMPN_MOUSE Aminopeptidase N OS=Mus musculus OX=10090 GN=Anpep PE=1 SV=4	ANPEP
Q8VEK2	0.0128604	0.243538	0.613433	FALSE	0.05	0.255	wt-ctrl vs mut-ctrl	0.266818	1.20315	1.94375	3.07335	0.137269	0.0868168	ebayes	pseudo_batch	2	Q8VEK2	>sp|Q8VEK2|RHBD2_MOUSE Rhomboid domain-containing protein 2 OS=Mus musculus OX=10090 GN=Rhbdd2 PE=1 SV=1	RHBDD2
O09172	0.012873	0.243538	0.613433	FALSE	0.05	0.255	wt-ctrl vs mut-ctrl	0.188368	1.13947	1.94338	3.07275	0.0969279	0.0613026	ebayes	pseudo_batch	8	O09172	>sp|O09172|GSH0_MOUSE Glutamate--cysteine ligase regulatory subunit OS=Mus musculus OX=10090 GN=Gclm PE=1 SV=1	GCLM
Q91Z49	0.0128833	0.243538	0.613433	FALSE	0.05	0.255	wt-ctrl vs mut-ctrl	-0.207883	0.865807	-1.94307	-3.07226	0.106987	0.0676644	ebayes	pseudo_batch	3	Q91Z49	>sp|Q91Z49|UIF_MOUSE UAP56-interacting factor OS=Mus musculus OX=10090 GN=Fyttd1 PE=1 SV=1	FYTTD1
P35803	0.0130356	0.245314	0.610278	FALSE	0.05	0.255	wt-ctrl vs mut-ctrl	0.233915	1.17602	1.93854	3.0651	0.120666	0.0763158	ebayes	pseudo_batch	1	P35803	>sp|P35803|GPM6B_MOUSE Neuronal membrane glycoprotein M6-b OS=Mus musculus OX=10090 GN=Gpm6b PE=1 SV=2	GPM6B
P70279	0.0130347	0.245314	0.610278	FALSE	0.05	0.255	wt-ctrl vs mut-ctrl	-0.273205	0.827479	-1.93856	-3.06514	0.140932	0.0891329	ebayes	pseudo_batch	1	P70279	>sp|P70279|SURF6_MOUSE Surfeit locus protein 6 OS=Mus musculus OX=10090 GN=Surf6 PE=1 SV=1	SURF6
Q8C739	0.0130788	0.245578	0.609811	FALSE	0.05	0.255	wt-ctrl vs mut-ctrl	-0.327716	0.796797	-1.93726	-3.06308	0.169165	0.106989	ebayes	pseudo_batch	1	Q8C739	>sp|Q8C739|F110B_MOUSE Protein FAM110B OS=Mus musculus OX=10090 GN=Fam110b PE=1 SV=1	FAM110B
Q8BJT9	0.013156	0.245952	0.609149	FALSE	0.05	0.255	wt-ctrl vs mut-ctrl	0.206281	1.15371	1.93499	3.05949	0.106606	0.0674234	ebayes	pseudo_batch	1	Q8BJT9	>sp|Q8BJT9|EDEM2_MOUSE ER degradation-enhancing alpha-mannosidase-like protein 2 OS=Mus musculus OX=10090 GN=Edem2 PE=1 SV=1	EDEM2
Q9R0P4	0.0131572	0.245952	0.609149	FALSE	0.05	0.255	wt-ctrl vs mut-ctrl	-0.170659	0.888437	-1.93496	-3.05943	0.0881979	0.0557812	ebayes	pseudo_batch	2	Q9R0P4	>sp|Q9R0P4|SMAP_MOUSE Small acidic protein OS=Mus musculus OX=10090 GN=Smap PE=1 SV=1	SMAP
Q62148	0.0132345	0.246303	0.608531	FALSE	0.05	0.255	wt-ctrl vs mut-ctrl	0.313745	1.24293	1.9327	3.05586	0.162335	0.10267	ebayes	pseudo_batch	7	Q62148	>sp|Q62148|AL1A2_MOUSE Retinal dehydrogenase 2 OS=Mus musculus OX=10090 GN=Aldh1a2 PE=1 SV=2	ALDH1A2
Q9ERG0	0.0132098	0.246303	0.608531	FALSE	0.05	0.255	wt-ctrl vs mut-ctrl	-0.275014	0.826442	-1.93342	-3.057	0.142242	0.0899619	ebayes	pseudo_batch	25	Q9ERG0	>sp|Q9ERG0|LIMA1_MOUSE LIM domain and actin-binding protein 1 OS=Mus musculus OX=10090 GN=Lima1 PE=1 SV=3	LIMA1
O35566	0.0132949	0.24688	0.607515	FALSE	0.05	0.255	wt-ctrl vs mut-ctrl	0.282554	1.21635	1.93094	3.05309	0.14633	0.092547	ebayes	pseudo_batch	2	O35566	>sp|O35566|CD151_MOUSE CD151 antigen OS=Mus musculus OX=10090 GN=Cd151 PE=1 SV=2	CD151
P55194	0.0133533	0.247193	0.606964	FALSE	0.05	0.255	wt-ctrl vs mut-ctrl	-0.178131	0.883847	-1.92925	-3.05042	0.0923316	0.0583956	ebayes	pseudo_batch	3	P55194	>sp|P55194|3BP1_MOUSE SH3 domain-binding protein 1 OS=Mus musculus OX=10090 GN=Sh3bp1 PE=1 SV=3	SH3BP1
Q8BKE9	0.0133705	0.247193	0.606964	FALSE	0.05	0.255	wt-ctrl vs mut-ctrl	-0.471702	0.721113	-1.92876	-3.04963	0.244563	0.154675	ebayes	pseudo_batch	2	Q8BKE9	>sp|Q8BKE9|IFT74_MOUSE Intraflagellar transport protein 74 homolog OS=Mus musculus OX=10090 GN=Ift74 PE=1 SV=2	IFT74
Q60953	0.0134333	0.247592	0.606263	FALSE	0.05	0.255	wt-ctrl vs mut-ctrl	-0.153426	0.899113	-1.92695	-3.04678	0.0796209	0.0503567	ebayes	pseudo_batch	10	Q60953	>sp|Q60953|PML_MOUSE Protein PML OS=Mus musculus OX=10090 GN=Pml PE=1 SV=3	PML
Q9EQF5	0.013451	0.247592	0.606263	FALSE	0.05	0.255	wt-ctrl vs mut-ctrl	-0.47898	0.717485	-1.92645	-3.04598	0.248634	0.15725	ebayes	pseudo_batch	18	Q9EQF5	>sp|Q9EQF5|DPYS_MOUSE Dihydropyrimidinase OS=Mus musculus OX=10090 GN=Dpys PE=1 SV=2	DPYS
Q9R0A1	0.0137622	0.248409	0.604833	FALSE	0.05	0.255	wt-ctrl vs mut-ctrl	0.245485	1.18549	1.91763	3.03204	0.128015	0.0809635	ebayes	pseudo_batch	1	Q9R0A1	>sp|Q9R0A1|CLCN2_MOUSE Chloride channel protein 2 OS=Mus musculus OX=10090 GN=Clcn2 PE=1 SV=2	CLCN2
Q91VU0	0.013791	0.248409	0.604833	FALSE	0.05	0.255	wt-ctrl vs mut-ctrl	0.197043	1.14635	1.91683	3.03077	0.102796	0.065014	ebayes	pseudo_batch	6	Q91VU0	>sp|Q91VU0|FAM3C_MOUSE Protein FAM3C OS=Mus musculus OX=10090 GN=Fam3c PE=1 SV=1	FAM3C
Q3THS6	0.013649	0.248409	0.604833	FALSE	0.05	0.255	wt-ctrl vs mut-ctrl	0.162729	1.1194	1.92082	3.03708	0.0847188	0.0535809	ebayes	pseudo_batch	15	Q3THS6	>sp|Q3THS6|METK2_MOUSE S-adenosylmethionine synthase isoform type-2 OS=Mus musculus OX=10090 GN=Mat2a PE=1 SV=2	MAT2A
A3KGS3	0.0137546	0.248409	0.604833	FALSE	0.05	0.255	wt-ctrl vs mut-ctrl	-0.124855	0.917096	-1.91785	-3.03238	0.0651019	0.041174	ebayes	pseudo_batch	20	A3KGS3	>sp|A3KGS3|RGPA2_MOUSE Ral GTPase-activating protein subunit alpha-2 OS=Mus musculus OX=10090 GN=Ralgapa2 PE=1 SV=2	RALGAPA2
Q8VE88	0.0138	0.248409	0.604833	FALSE	0.05	0.255	wt-ctrl vs mut-ctrl	-0.144898	0.904443	-1.91658	-3.03038	0.0756024	0.0478152	ebayes	pseudo_batch	10	Q8VE88	>sp|Q8VE88|F1142_MOUSE Protein FAM114A2 OS=Mus musculus OX=10090 GN=Fam114a2 PE=1 SV=2	FAM114A2
P52875	0.0138202	0.248409	0.604833	FALSE	0.05	0.255	wt-ctrl vs mut-ctrl	-0.153995	0.898758	-1.91601	-3.02949	0.0803727	0.0508322	ebayes	pseudo_batch	4	P52875	>sp|P52875|TM165_MOUSE Transmembrane protein 165 OS=Mus musculus OX=10090 GN=Tmem165 PE=1 SV=2	TMEM165
Q6PFR5	0.0136083	0.248409	0.604833	FALSE	0.05	0.255	wt-ctrl vs mut-ctrl	-0.16537	0.8917	-1.92196	-3.03889	0.086042	0.0544177	ebayes	pseudo_batch	3	Q6PFR5	>sp|Q6PFR5|TRA2A_MOUSE Transformer-2 protein homolog alpha OS=Mus musculus OX=10090 GN=Tra2a PE=1 SV=1	TRA2A
Q3UH06	0.0136348	0.248409	0.604833	FALSE	0.05	0.255	wt-ctrl vs mut-ctrl	-0.188326	0.877623	-1.92121	-3.03771	0.0980245	0.0619961	ebayes	pseudo_batch	2	Q3UH06	>sp|Q3UH06|RREB1_MOUSE Ras-responsive element-binding protein 1 OS=Mus musculus OX=10090 GN=Rreb1 PE=1 SV=2	RREB1
Q9D2D7	0.0135587	0.248409	0.604833	FALSE	0.05	0.255	wt-ctrl vs mut-ctrl	-0.233229	0.850729	-1.92337	-3.04112	0.12126	0.0766917	ebayes	pseudo_batch	1	Q9D2D7	>sp|Q9D2D7|ZN687_MOUSE Zinc finger protein 687 OS=Mus musculus OX=10090 GN=Znf687 PE=1 SV=1	ZNF687
O70318	0.0135823	0.248409	0.604833	FALSE	0.05	0.255	wt-ctrl vs mut-ctrl	-0.300557	0.811939	-1.9227	-3.04006	0.15632	0.0988656	ebayes	pseudo_batch	26	O70318	>sp|O70318|E41L2_MOUSE Band 4.1-like protein 2 OS=Mus musculus OX=10090 GN=Epb41l2 PE=1 SV=2	EPB41L2
K9J7B2	0.0137939	0.248409	0.604833	FALSE	0.05	0.255	wt-ctrl vs mut-ctrl	-0.72017	0.607026	-2.46574	-3.22841	0.292071	0.223073	ebayes	pseudo_batch	1	K9J7B2	>tr|K9J7B2|K9J7B2_MOUSE UDP-glucuronosyltransferase OS=Mus musculus OX=10090 GN=Ugt1a6b PE=1 SV=1	UGT1A6B
Q9D7A8	0.013853	0.248468	0.604729	FALSE	0.05	0.255	wt-ctrl vs mut-ctrl	-0.167018	0.890682	-1.9151	-3.02804	0.087211	0.0551571	ebayes	pseudo_batch	10	Q9D7A8	>sp|Q9D7A8|ARMC1_MOUSE Armadillo repeat-containing protein 1 OS=Mus musculus OX=10090 GN=Armc1 PE=1 SV=1	ARMC1
Q5XKN4	0.0139184	0.24885	0.604062	FALSE	0.05	0.255	wt-ctrl vs mut-ctrl	0.264531	1.20125	1.91329	3.02517	0.13826	0.0874432	ebayes	pseudo_batch	4	Q5XKN4	>sp|Q5XKN4|JAGN1_MOUSE Protein jagunal homolog 1 OS=Mus musculus OX=10090 GN=Jagn1 PE=1 SV=2	JAGN1
Q9WUB6	0.0139335	0.24885	0.604062	FALSE	0.05	0.255	wt-ctrl vs mut-ctrl	0.202316	1.15054	1.91287	3.02451	0.105766	0.0668921	ebayes	pseudo_batch	6	Q9WUB6	>sp|Q9WUB6|CLCKB_MOUSE Chloride channel protein ClC-Kb OS=Mus musculus OX=10090 GN=Clcnkb PE=1 SV=2	CLCNKB
Q9DBT9	0.0139719	0.248908	0.603961	FALSE	0.05	0.255	wt-ctrl vs mut-ctrl	0.266566	1.20294	1.91181	3.02284	0.139431	0.0881839	ebayes	pseudo_batch	39	Q9DBT9	>sp|Q9DBT9|M2GD_MOUSE Dimethylglycine dehydrogenase, mitochondrial OS=Mus musculus OX=10090 GN=Dmgdh PE=1 SV=1	DMGDH
Q8CI51	0.0139959	0.248908	0.603961	FALSE	0.05	0.255	wt-ctrl vs mut-ctrl	-0.253091	0.839097	-1.91115	-3.02179	0.132429	0.0837552	ebayes	pseudo_batch	21	Q8CI51	>sp|Q8CI51|PDLI5_MOUSE PDZ and LIM domain protein 5 OS=Mus musculus OX=10090 GN=Pdlim5 PE=1 SV=4	PDLIM5
Q8K2T1	0.014039	0.249147	0.603544	FALSE	0.05	0.255	wt-ctrl vs mut-ctrl	-0.217656	0.859962	-1.90997	-3.01993	0.113958	0.0720733	ebayes	pseudo_batch	9	Q8K2T1	>sp|Q8K2T1|NMRL1_MOUSE NmrA-like family domain-containing protein 1 OS=Mus musculus OX=10090 GN=Nmral1 PE=1 SV=1	NMRAL1
Q03145	0.014115	0.249969	0.602114	FALSE	0.05	0.255	wt-ctrl vs mut-ctrl	0.356222	1.28007	1.90789	3.01664	0.18671	0.118086	ebayes	pseudo_batch	2	Q03145	>sp|Q03145|EPHA2_MOUSE Ephrin type-A receptor 2 OS=Mus musculus OX=10090 GN=Epha2 PE=1 SV=3	EPHA2
Q8R4D1	0.0142122	0.250815	0.600646	FALSE	0.05	0.255	wt-ctrl vs mut-ctrl	0.184552	1.13646	1.90525	3.01246	0.0968652	0.0612629	ebayes	pseudo_batch	2	Q8R4D1	>sp|Q8R4D1|SL9A8_MOUSE Sodium/hydrogen exchanger 8 OS=Mus musculus OX=10090 GN=Slc9a8 PE=1 SV=1	SLC9A8
Q05117	0.0142224	0.250815	0.600646	FALSE	0.05	0.255	wt-ctrl vs mut-ctrl	-0.325736	0.797891	-1.90497	-3.01203	0.170992	0.108145	ebayes	pseudo_batch	5	Q05117	>sp|Q05117|PPA5_MOUSE Tartrate-resistant acid phosphatase type 5 OS=Mus musculus OX=10090 GN=Acp5 PE=1 SV=2	ACP5
Q9Z2A0	0.014299	0.251639	0.599222	FALSE	0.05	0.255	wt-ctrl vs mut-ctrl	-0.170752	0.888379	-1.90291	-3.00876	0.0897323	0.0567517	ebayes	pseudo_batch	8	Q9Z2A0	>sp|Q9Z2A0|PDPK1_MOUSE 3-phosphoinositide-dependent protein kinase 1 OS=Mus musculus OX=10090 GN=Pdpk1 PE=1 SV=2	PDPK1
P15208;Q60751	0.0143697	0.252355	0.597988	FALSE	0.05	0.255	wt-ctrl vs mut-ctrl	-0.203115	0.868673	-1.90101	-3.00576	0.106846	0.0675754	ebayes	pseudo_batch	5	P15208;Q60751	>sp|P15208|INSR_MOUSE Insulin receptor OS=Mus musculus OX=10090 GN=Insr PE=1 SV=2;>sp|Q60751|IGF1R_MOUSE Insulin-like growth factor 1 receptor OS=Mus musculus OX=10090 GN=Igf1r PE=1 SV=3	INSR;IGF1R
Q8BHZ4	0.0145094	0.253748	0.595598	FALSE	0.05	0.255	wt-ctrl vs mut-ctrl	-0.192969	0.874804	-1.89729	-2.99988	0.101708	0.0643256	ebayes	pseudo_batch	5	Q8BHZ4	>sp|Q8BHZ4|ZN592_MOUSE Zinc finger protein 592 OS=Mus musculus OX=10090 GN=Znf592 PE=1 SV=3	ZNF592
P48722;Q61316;Q61699	0.0144972	0.253748	0.595598	FALSE	0.05	0.255	wt-ctrl vs mut-ctrl	-0.257334	0.836632	-1.89761	-3.00039	0.13561	0.085767	ebayes	pseudo_batch	2	P48722;Q61316;Q61699	>sp|P48722|HS74L_MOUSE Heat shock 70 kDa protein 4L OS=Mus musculus OX=10090 GN=Hspa4l PE=1 SV=2;>sp|Q61316|HSP74_MOUSE Heat shock 70 kDa protein 4 OS=Mus musculus OX=10090 GN=Hspa4 PE=1 SV=1;>sp|Q61699|HS105_MOUSE Heat shock protein 105 kDa OS=Mus musculus OX=10090 GN=Hsph1 PE=1 SV=2	HSPA4L;HSPA4;HSPH1
Q922Q1	0.0146114	0.255002	0.593457	FALSE	0.05	0.255	wt-ctrl vs mut-ctrl	-0.179212	0.883185	-1.8946	-2.99562	0.0945912	0.0598247	ebayes	pseudo_batch	15	Q922Q1	>sp|Q922Q1|MARC2_MOUSE Mitochondrial amidoxime reducing component 2 OS=Mus musculus OX=10090 GN=Mtarc2 PE=1 SV=1	MTARC2
Q6NVF9	0.0147565	0.255415	0.592753	FALSE	0.05	0.255	wt-ctrl vs mut-ctrl	-0.172216	0.887478	-1.89079	-2.98961	0.0910813	0.0576049	ebayes	pseudo_batch	9	Q6NVF9	>sp|Q6NVF9|CPSF6_MOUSE Cleavage and polyadenylation specificity factor subunit 6 OS=Mus musculus OX=10090 GN=Cpsf6 PE=1 SV=1	CPSF6
Q8BWT1	0.0146848	0.255415	0.592753	FALSE	0.05	0.255	wt-ctrl vs mut-ctrl	-0.198953	0.871182	-1.89267	-2.99257	0.105118	0.0664824	ebayes	pseudo_batch	33	Q8BWT1	>sp|Q8BWT1|THIM_MOUSE 3-ketoacyl-CoA thiolase, mitochondrial OS=Mus musculus OX=10090 GN=Acaa2 PE=1 SV=3	ACAA2
O08579	0.0147527	0.255415	0.592753	FALSE	0.05	0.255	wt-ctrl vs mut-ctrl	-0.258853	0.835752	-1.89089	-2.98976	0.136895	0.0865797	ebayes	pseudo_batch	4	O08579	>sp|O08579|EMD_MOUSE Emerin OS=Mus musculus OX=10090 GN=Emd PE=1 SV=1	EMD
Q8VDV3	0.0147523	0.255415	0.592753	FALSE	0.05	0.255	wt-ctrl vs mut-ctrl	-0.278599	0.824391	-1.89091	-2.98978	0.147336	0.0931837	ebayes	pseudo_batch	6	Q8VDV3	>sp|Q8VDV3|R3GEF_MOUSE Guanine nucleotide exchange factor for Rab-3A OS=Mus musculus OX=10090 GN=Rab3il1 PE=1 SV=1	RAB3IL1
Q9D2P4	0.0148415	0.2555	0.59261	FALSE	0.05	0.255	wt-ctrl vs mut-ctrl	0.379431	1.30083	1.88859	2.98612	0.200908	0.127065	ebayes	pseudo_batch	1	Q9D2P4	>sp|Q9D2P4|URM1_MOUSE Ubiquitin-related modifier 1 OS=Mus musculus OX=10090 GN=Urm1 PE=1 SV=1	URM1
O08912	0.0148525	0.2555	0.59261	FALSE	0.05	0.255	wt-ctrl vs mut-ctrl	0.180535	1.1333	1.8883	2.98567	0.0956072	0.0604673	ebayes	pseudo_batch	9	O08912	>sp|O08912|GALT1_MOUSE Polypeptide N-acetylgalactosaminyltransferase 1 OS=Mus musculus OX=10090 GN=Galnt1 PE=1 SV=1	GALNT1
Q9D1Q6	0.0148081	0.2555	0.59261	FALSE	0.05	0.255	wt-ctrl vs mut-ctrl	0.173044	1.12743	1.88945	2.98749	0.0915841	0.0579229	ebayes	pseudo_batch	11	Q9D1Q6	>sp|Q9D1Q6|ERP44_MOUSE Endoplasmic reticulum resident protein 44 OS=Mus musculus OX=10090 GN=Erp44 PE=1 SV=1	ERP44
E9PZM7	0.0149068	0.255909	0.591914	FALSE	0.05	0.255	wt-ctrl vs mut-ctrl	-0.2895	0.818185	-1.8869	-2.98345	0.153426	0.0970354	ebayes	pseudo_batch	3	E9PZM7	>tr|E9PZM7|E9PZM7_MOUSE SR-related CTD-associated factor 11 OS=Mus musculus OX=10090 GN=Scaf11 PE=1 SV=1	SCAF11
Q8CB77	0.0149943	0.256888	0.590257	FALSE	0.05	0.255	wt-ctrl vs mut-ctrl	-0.506308	0.704022	-1.88465	-2.9799	0.268648	0.169908	ebayes	pseudo_batch	3	Q8CB77	>sp|Q8CB77|ELOA1_MOUSE Elongin-A OS=Mus musculus OX=10090 GN=Eloa PE=1 SV=3	ELOA
O54962	0.0152457	0.25751	0.589206	FALSE	0.05	0.255	wt-ctrl vs mut-ctrl	0.653053	1.57249	1.87826	2.9698	0.34769	0.219898	ebayes	pseudo_batch	1	O54962	>sp|O54962|BAF_MOUSE Barrier-to-autointegration factor OS=Mus musculus OX=10090 GN=Banf1 PE=1 SV=1	BANF1
P50172	0.0153626	0.25751	0.589206	FALSE	0.05	0.255	wt-ctrl vs mut-ctrl	0.176877	1.13043	1.87533	2.96515	0.0943181	0.059652	ebayes	pseudo_batch	12	P50172	>sp|P50172|DHI1_MOUSE 11-beta-hydroxysteroid dehydrogenase 1 OS=Mus musculus OX=10090 GN=Hsd11b1 PE=1 SV=3	HSD11B1
G5E8K5;Q02357	0.0153223	0.25751	0.589206	FALSE	0.05	0.255	wt-ctrl vs mut-ctrl	0.176223	1.12992	1.87634	2.96675	0.0939188	0.0593994	ebayes	pseudo_batch	1	G5E8K5;Q02357	>sp|G5E8K5|ANK3_MOUSE Ankyrin-3 OS=Mus musculus OX=10090 GN=Ank3 PE=1 SV=1;>sp|Q02357|ANK1_MOUSE Ankyrin-1 OS=Mus musculus OX=10090 GN=Ank1 PE=1 SV=2	ANK3;ANK1
Q6NZC7	0.0153782	0.25751	0.589206	FALSE	0.05	0.255	wt-ctrl vs mut-ctrl	0.114221	1.08239	1.87494	2.96454	0.0609196	0.0385289	ebayes	pseudo_batch	20	Q6NZC7	>sp|Q6NZC7|S23IP_MOUSE SEC23-interacting protein OS=Mus musculus OX=10090 GN=Sec23ip PE=1 SV=2	SEC23IP
Q8VEJ4	0.0150957	0.25751	0.589206	FALSE	0.05	0.255	wt-ctrl vs mut-ctrl	-0.147542	0.902787	-1.88206	-2.9758	0.0783937	0.0495805	ebayes	pseudo_batch	2	Q8VEJ4	>sp|Q8VEJ4|NLE1_MOUSE Notchless protein homolog 1 OS=Mus musculus OX=10090 GN=Nle1 PE=1 SV=4	NLE1
O35892	0.0150883	0.25751	0.589206	FALSE	0.05	0.255	wt-ctrl vs mut-ctrl	-0.153296	0.899194	-1.88225	-2.9761	0.081443	0.0515091	ebayes	pseudo_batch	3	O35892	>sp|O35892|SP100_MOUSE Nuclear autoantigen Sp-100 OS=Mus musculus OX=10090 GN=Sp100 PE=1 SV=2	SP100
P56380	0.0153955	0.25751	0.589206	FALSE	0.05	0.255	wt-ctrl vs mut-ctrl	-0.159959	0.89505	-1.87451	-2.96386	0.0853339	0.0539699	ebayes	pseudo_batch	9	P56380	>sp|P56380|AP4A_MOUSE Bis(5'-nucleosyl)-tetraphosphatase [asymmetrical] OS=Mus musculus OX=10090 GN=Nudt2 PE=1 SV=3	NUDT2
Q91XU0	0.0153569	0.25751	0.589206	FALSE	0.05	0.255	wt-ctrl vs mut-ctrl	-0.166868	0.890774	-1.87547	-2.96538	0.0889741	0.0562722	ebayes	pseudo_batch	7	Q91XU0	>sp|Q91XU0|WRIP1_MOUSE ATPase WRNIP1 OS=Mus musculus OX=10090 GN=Wrnip1 PE=1 SV=2	WRNIP1
Q9CXS4	0.0153979	0.25751	0.589206	FALSE	0.05	0.255	wt-ctrl vs mut-ctrl	-0.168974	0.889475	-1.87445	-2.96376	0.0901462	0.0570135	ebayes	pseudo_batch	12	Q9CXS4	>sp|Q9CXS4|CENPV_MOUSE Centromere protein V OS=Mus musculus OX=10090 GN=Cenpv PE=1 SV=2	CENPV
Q9D787	0.015271	0.25751	0.589206	FALSE	0.05	0.255	wt-ctrl vs mut-ctrl	-0.18528	0.879478	-1.87763	-2.96879	0.0986778	0.0624093	ebayes	pseudo_batch	7	Q9D787	>sp|Q9D787|PPIL2_MOUSE RING-type E3 ubiquitin-protein ligase PPIL2 OS=Mus musculus OX=10090 GN=Ppil2 PE=1 SV=2	PPIL2
Q9CRC0	0.0153167	0.25751	0.589206	FALSE	0.05	0.255	wt-ctrl vs mut-ctrl	-0.53525	0.690039	-1.87648	-2.96697	0.285242	0.180403	ebayes	pseudo_batch	1	Q9CRC0	>sp|Q9CRC0|VKOR1_MOUSE Vitamin K epoxide reductase complex subunit 1 OS=Mus musculus OX=10090 GN=Vkorc1 PE=1 SV=1	VKORC1
Q6PE65	0.0153419	0.25751	0.589206	FALSE	0.05	0.255	wt-ctrl vs mut-ctrl	-0.773759	0.584892	-2.04701	-3.04604	0.377995	0.254021	ebayes	pseudo_batch	1	Q6PE65	>sp|Q6PE65|GPT2L_MOUSE G patch domain-containing protein 2-like OS=Mus musculus OX=10090 GN=Gpatch2l PE=1 SV=1	GPATCH2L
Q9JHE3	0.0155091	0.258342	0.587805	FALSE	0.05	0.255	wt-ctrl vs mut-ctrl	0.33433	1.26079	1.87168	2.95939	0.178625	0.112972	ebayes	pseudo_batch	9	Q9JHE3	>sp|Q9JHE3|ASAH2_MOUSE Neutral ceramidase OS=Mus musculus OX=10090 GN=Asah2 PE=1 SV=1	ASAH2
Q91WQ5	0.0154816	0.258342	0.587805	FALSE	0.05	0.255	wt-ctrl vs mut-ctrl	-0.2547	0.838162	-2.14973	-3.04018	0.11848	0.0837778	ebayes	pseudo_batch	1	Q91WQ5	>sp|Q91WQ5|TAF5L_MOUSE TAF5-like RNA polymerase II p300/CBP-associated factor-associated factor 65 kDa subunit 5L OS=Mus musculus OX=10090 GN=Taf5l PE=2 SV=1	TAF5L
P16294	0.0156058	0.259438	0.585966	FALSE	0.05	0.255	wt-ctrl vs mut-ctrl	0.136247	1.09904	1.8693	2.95562	0.0728868	0.0460977	ebayes	pseudo_batch	7	P16294	>sp|P16294|FA9_MOUSE Coagulation factor IX OS=Mus musculus OX=10090 GN=F9 PE=2 SV=3	F9
P11688	0.0156664	0.259932	0.58514	FALSE	0.05	0.255	wt-ctrl vs mut-ctrl	-0.146479	0.903453	-1.86781	-2.95327	0.0784227	0.0495989	ebayes	pseudo_batch	6	P11688	>sp|P11688|ITA5_MOUSE Integrin alpha-5 OS=Mus musculus OX=10090 GN=Itga5 PE=1 SV=3	ITGA5
D3Z7P3	0.0158229	0.261498	0.582532	FALSE	0.05	0.255	wt-ctrl vs mut-ctrl	0.139911	1.10184	1.86399	2.94723	0.0750597	0.0474719	ebayes	pseudo_batch	24	D3Z7P3	>sp|D3Z7P3|GLSK_MOUSE Glutaminase kidney isoform, mitochondrial OS=Mus musculus OX=10090 GN=Gls PE=1 SV=1	GLS
P16460	0.0158217	0.261498	0.582532	FALSE	0.05	0.255	wt-ctrl vs mut-ctrl	-0.196699	0.872545	-1.86402	-2.94728	0.105524	0.0667392	ebayes	pseudo_batch	33	P16460	>sp|P16460|ASSY_MOUSE Argininosuccinate synthase OS=Mus musculus OX=10090 GN=Ass1 PE=1 SV=1	ASS1
Q6P9R2	0.015985	0.263658	0.578959	FALSE	0.05	0.255	wt-ctrl vs mut-ctrl	-0.209781	0.864668	-1.86008	-2.94105	0.112781	0.0713287	ebayes	pseudo_batch	10	Q6P9R2	>sp|Q6P9R2|OXSR1_MOUSE Serine/threonine-protein kinase OSR1 OS=Mus musculus OX=10090 GN=Oxsr1 PE=1 SV=1	OXSR1
O35728;O88833	0.0162322	0.264814	0.577059	FALSE	0.05	0.255	wt-ctrl vs mut-ctrl	0.369411	1.29183	1.8542	2.93174	0.19923	0.126004	ebayes	pseudo_batch	3	O35728;O88833	>sp|O35728|CP4AE_MOUSE Cytochrome P450 4A14 OS=Mus musculus OX=10090 GN=Cyp4a14 PE=1 SV=1;>sp|O88833|CP4AA_MOUSE Cytochrome P450 4A10 OS=Mus musculus OX=10090 GN=Cyp4a10 PE=1 SV=2	CYP4A14;CYP4A10
Q6P6M5	0.0164103	0.264814	0.577059	FALSE	0.05	0.255	wt-ctrl vs mut-ctrl	0.307634	1.23768	1.85001	2.92512	0.166288	0.10517	ebayes	pseudo_batch	2	Q6P6M5	>sp|Q6P6M5|PX11C_MOUSE Peroxisomal membrane protein 11C OS=Mus musculus OX=10090 GN=Pex11g PE=1 SV=2	PEX11G
Q3U0Y2	0.0162087	0.264814	0.577059	FALSE	0.05	0.255	wt-ctrl vs mut-ctrl	0.300669	1.23172	1.85475	2.93262	0.162107	0.102526	ebayes	pseudo_batch	1	Q3U0Y2	>sp|Q3U0Y2|TM35B_MOUSE Transmembrane protein 35B OS=Mus musculus OX=10090 GN=Tmem35b PE=1 SV=2	TMEM35B
Q9D7X8	0.0164328	0.264814	0.577059	FALSE	0.05	0.255	wt-ctrl vs mut-ctrl	0.263884	1.20071	1.84949	2.92429	0.14268	0.0902384	ebayes	pseudo_batch	7	Q9D7X8	>sp|Q9D7X8|GGCT_MOUSE Gamma-glutamylcyclotransferase OS=Mus musculus OX=10090 GN=Ggct PE=1 SV=1	GGCT
Q99JW1	0.0162941	0.264814	0.577059	FALSE	0.05	0.255	wt-ctrl vs mut-ctrl	0.216864	1.1622	1.85274	2.92944	0.117051	0.0740294	ebayes	pseudo_batch	1	Q99JW1	>sp|Q99JW1|AB17A_MOUSE Alpha/beta hydrolase domain-containing protein 17A OS=Mus musculus OX=10090 GN=Abhd17a PE=1 SV=1	ABHD17A
Q91WL8	0.016357	0.264814	0.577059	FALSE	0.05	0.255	wt-ctrl vs mut-ctrl	0.20135	1.14977	1.85126	2.9271	0.108764	0.0687885	ebayes	pseudo_batch	5	Q91WL8	>sp|Q91WL8|WWOX_MOUSE WW domain-containing oxidoreductase OS=Mus musculus OX=10090 GN=Wwox PE=1 SV=1	WWOX
Q8BRH0	0.0164258	0.264814	0.577059	FALSE	0.05	0.255	wt-ctrl vs mut-ctrl	0.116306	1.08396	1.84965	2.92455	0.0628803	0.039769	ebayes	pseudo_batch	7	Q8BRH0	>sp|Q8BRH0|TMTC3_MOUSE Protein O-mannosyl-transferase TMTC3 OS=Mus musculus OX=10090 GN=Tmtc3 PE=1 SV=2	TMTC3
Q6A028	0.0162835	0.264814	0.577059	FALSE	0.05	0.255	wt-ctrl vs mut-ctrl	-0.145965	0.903775	-1.85299	-2.92983	0.078773	0.0498204	ebayes	pseudo_batch	12	Q6A028	>sp|Q6A028|SWP70_MOUSE Switch-associated protein 70 OS=Mus musculus OX=10090 GN=Swap70 PE=1 SV=2	SWAP70
E9Q3C1	0.0161815	0.264814	0.577059	FALSE	0.05	0.255	wt-ctrl vs mut-ctrl	-0.177286	0.884365	-1.8554	-2.93364	0.0955518	0.0604322	ebayes	pseudo_batch	4	E9Q3C1	>sp|E9Q3C1|C2CD2_MOUSE C2 domain-containing protein 2 OS=Mus musculus OX=10090 GN=C2cd2 PE=1 SV=1	C2CD2
Q9WUB0	0.0163278	0.264814	0.577059	FALSE	0.05	0.255	wt-ctrl vs mut-ctrl	-0.209558	0.864802	-1.85194	-2.92818	0.113156	0.071566	ebayes	pseudo_batch	3	Q9WUB0	>sp|Q9WUB0|HOIL1_MOUSE RanBP-type and C3HC4-type zinc finger-containing protein 1 OS=Mus musculus OX=10090 GN=Rbck1 PE=1 SV=2	RBCK1
Q7TSC1	0.0163675	0.264814	0.577059	FALSE	0.05	0.255	wt-ctrl vs mut-ctrl	-0.229511	0.852924	-1.85101	-2.92671	0.123992	0.0784194	ebayes	pseudo_batch	4	Q7TSC1	>sp|Q7TSC1|PRC2A_MOUSE Protein PRRC2A OS=Mus musculus OX=10090 GN=Prrc2a PE=1 SV=1	PRRC2A
Q9CYX7	0.0162442	0.264814	0.577059	FALSE	0.05	0.255	wt-ctrl vs mut-ctrl	-0.471052	0.721438	-1.85391	-2.93129	0.254085	0.160698	ebayes	pseudo_batch	1	Q9CYX7	>sp|Q9CYX7|RRP15_MOUSE RRP15-like protein OS=Mus musculus OX=10090 GN=Rrp15 PE=1 SV=2	RRP15
Q3UC65	0.0164648	0.264821	0.577047	FALSE	0.05	0.255	wt-ctrl vs mut-ctrl	-0.292896	0.816262	-2.19491	-3.10407	0.133443	0.0943587	ebayes	pseudo_batch	1	Q3UC65	>sp|Q3UC65|RSRP1_MOUSE Arginine/serine-rich protein 1 OS=Mus musculus OX=10090 GN=Rsrp1 PE=1 SV=1	RSRP1
B2RXV4	0.0166	0.266487	0.574323	FALSE	0.05	0.255	wt-ctrl vs mut-ctrl	-0.372397	0.772498	-1.8456	-2.91816	0.201775	0.127614	ebayes	pseudo_batch	1	B2RXV4	>sp|B2RXV4|FLVC1_MOUSE Feline leukemia virus subgroup C receptor-related protein 1 OS=Mus musculus OX=10090 GN=Flvcr1 PE=2 SV=1	FLVCR1
P29699	0.0166858	0.267355	0.572912	FALSE	0.05	0.255	wt-ctrl vs mut-ctrl	-0.460053	0.72696	-1.84363	-2.91503	0.249537	0.157821	ebayes	pseudo_batch	5	P29699	>sp|P29699|FETUA_MOUSE Alpha-2-HS-glycoprotein OS=Mus musculus OX=10090 GN=Ahsg PE=1 SV=1	AHSG
P62774	0.0172262	0.268231	0.571491	FALSE	0.05	0.255	wt-ctrl vs mut-ctrl	0.899712	1.86569	1.83141	2.89572	0.491266	0.310704	ebayes	pseudo_batch	2	P62774	>sp|P62774|MTPN_MOUSE Myotrophin OS=Mus musculus OX=10090 GN=Mtpn PE=1 SV=2	MTPN
Q9CYN9	0.0169668	0.268231	0.571491	FALSE	0.05	0.255	wt-ctrl vs mut-ctrl	0.247928	1.1875	1.83723	2.90491	0.134947	0.0853477	ebayes	pseudo_batch	3	Q9CYN9	>sp|Q9CYN9|RENR_MOUSE Renin receptor OS=Mus musculus OX=10090 GN=Atp6ap2 PE=1 SV=2	ATP6AP2
Q60604	0.0171957	0.268231	0.571491	FALSE	0.05	0.255	wt-ctrl vs mut-ctrl	0.196856	1.1462	1.83209	2.89679	0.107449	0.0679565	ebayes	pseudo_batch	22	Q60604	>sp|Q60604|SCIN_MOUSE Scinderin OS=Mus musculus OX=10090 GN=Scin PE=1 SV=3	SCIN
Q9Z2G9	0.0169973	0.268231	0.571491	FALSE	0.05	0.255	wt-ctrl vs mut-ctrl	0.194401	1.14425	1.83654	2.90382	0.105852	0.0669466	ebayes	pseudo_batch	10	Q9Z2G9	>sp|Q9Z2G9|HTAI2_MOUSE Oxidoreductase HTATIP2 OS=Mus musculus OX=10090 GN=Htatip2 PE=1 SV=3	HTATIP2
Q8K183	0.0168568	0.268231	0.571491	FALSE	0.05	0.255	wt-ctrl vs mut-ctrl	0.166277	1.12216	1.83972	2.90885	0.0903818	0.0571625	ebayes	pseudo_batch	15	Q8K183	>sp|Q8K183|PDXK_MOUSE Pyridoxal kinase OS=Mus musculus OX=10090 GN=Pdxk PE=1 SV=1	PDXK
Q9CR61	0.017137	0.268231	0.571491	FALSE	0.05	0.255	wt-ctrl vs mut-ctrl	0.155106	1.1135	1.8334	2.89886	0.0846003	0.0535059	ebayes	pseudo_batch	8	Q9CR61	>sp|Q9CR61|NDUB7_MOUSE NADH dehydrogenase [ubiquinone] 1 beta subcomplex subunit 7 OS=Mus musculus OX=10090 GN=Ndufb7 PE=1 SV=3	NDUFB7
Q7TSQ8	0.0169063	0.268231	0.571491	FALSE	0.05	0.255	wt-ctrl vs mut-ctrl	0.119376	1.08627	1.8386	2.90708	0.0649279	0.041064	ebayes	pseudo_batch	15	Q7TSQ8	>sp|Q7TSQ8|PDPR_MOUSE Pyruvate dehydrogenase phosphatase regulatory subunit, mitochondrial OS=Mus musculus OX=10090 GN=Pdpr PE=1 SV=1	PDPR
Q9WU40	0.0172751	0.268231	0.571491	FALSE	0.05	0.255	wt-ctrl vs mut-ctrl	-0.151882	0.900076	-1.83033	-2.894	0.0829805	0.0524815	ebayes	pseudo_batch	8	Q9WU40	>sp|Q9WU40|MAN1_MOUSE Inner nuclear membrane protein Man1 OS=Mus musculus OX=10090 GN=Lemd3 PE=1 SV=2	LEMD3
P05784;P19001	0.0170635	0.268231	0.571491	FALSE	0.05	0.255	wt-ctrl vs mut-ctrl	-0.172927	0.887041	-1.83505	-2.90147	0.0942356	0.0595998	ebayes	pseudo_batch	1	P05784;P19001	>sp|P05784|K1C18_MOUSE Keratin, type I cytoskeletal 18 OS=Mus musculus OX=10090 GN=Krt18 PE=1 SV=5;>sp|P19001|K1C19_MOUSE Keratin, type I cytoskeletal 19 OS=Mus musculus OX=10090 GN=Krt19 PE=1 SV=1	KRT18;KRT19
Q62417	0.0169392	0.268231	0.571491	FALSE	0.05	0.255	wt-ctrl vs mut-ctrl	-0.175141	0.885681	-1.83785	-2.9059	0.0952967	0.060271	ebayes	pseudo_batch	25	Q62417	>sp|Q62417|SRBS1_MOUSE Sorbin and SH3 domain-containing protein 1 OS=Mus musculus OX=10090 GN=Sorbs1 PE=1 SV=2	SORBS1
Q3UH68	0.0171885	0.268231	0.571491	FALSE	0.05	0.255	wt-ctrl vs mut-ctrl	-0.196581	0.872616	-1.83225	-2.89705	0.107289	0.0678556	ebayes	pseudo_batch	14	Q3UH68	>sp|Q3UH68|LIMC1_MOUSE LIM and calponin homology domains-containing protein 1 OS=Mus musculus OX=10090 GN=Limch1 PE=1 SV=2	LIMCH1
Q9QWG7	0.0169183	0.268231	0.571491	FALSE	0.05	0.255	wt-ctrl vs mut-ctrl	-0.197948	0.87179	-1.83832	-2.90665	0.107678	0.0681018	ebayes	pseudo_batch	3	Q9QWG7	>sp|Q9QWG7|ST1B1_MOUSE Sulfotransferase 1B1 OS=Mus musculus OX=10090 GN=Sult1b1 PE=1 SV=2	SULT1B1
Q8BGD9	0.017182	0.268231	0.571491	FALSE	0.05	0.255	wt-ctrl vs mut-ctrl	-0.232782	0.850992	-1.8324	-2.89727	0.127037	0.0803453	ebayes	pseudo_batch	12	Q8BGD9	>sp|Q8BGD9|IF4B_MOUSE Eukaryotic translation initiation factor 4B OS=Mus musculus OX=10090 GN=Eif4b PE=1 SV=1	EIF4B
P70313	0.0168604	0.268231	0.571491	FALSE	0.05	0.255	wt-ctrl vs mut-ctrl	-0.234994	0.849688	-1.83964	-2.90872	0.127739	0.0807895	ebayes	pseudo_batch	3	P70313	>sp|P70313|NOS3_MOUSE Nitric oxide synthase, endothelial OS=Mus musculus OX=10090 GN=Nos3 PE=1 SV=4	NOS3
P22361;P27889	0.0172826	0.268231	0.571491	FALSE	0.05	0.255	wt-ctrl vs mut-ctrl	-0.243157	0.844895	-1.83016	-2.89374	0.132861	0.0840285	ebayes	pseudo_batch	1	P22361;P27889	>sp|P22361|HNF1A_MOUSE Hepatocyte nuclear factor 1-alpha OS=Mus musculus OX=10090 GN=Hnf1a PE=1 SV=2;>sp|P27889|HNF1B_MOUSE Hepatocyte nuclear factor 1-beta OS=Mus musculus OX=10090 GN=Hnf1b PE=1 SV=2	HNF1A;HNF1B
A0A571BEV2	0.0171955	0.268231	0.571491	FALSE	0.05	0.255	wt-ctrl vs mut-ctrl	-0.253324	0.838961	-1.8321	-2.8968	0.13827	0.0874495	ebayes	pseudo_batch	1	A0A571BEV2	>tr|A0A571BEV2|A0A571BEV2_MOUSE Predicted gene 8251 OS=Mus musculus OX=10090 GN=Gm8251 PE=4 SV=1	GM8251
Q80WK2	0.0168896	0.268231	0.571491	FALSE	0.05	0.255	wt-ctrl vs mut-ctrl	-0.542407	0.686624	-1.83898	-2.90768	0.294951	0.186543	ebayes	pseudo_batch	2	Q80WK2	>sp|Q80WK2|OSTB_MOUSE Organic solute transporter subunit beta OS=Mus musculus OX=10090 GN=Slc51b PE=1 SV=1	SLC51B
Q9R210	0.0173431	0.268674	0.570775	FALSE	0.05	0.255	wt-ctrl vs mut-ctrl	-0.343525	0.788113	-1.82882	-2.89162	0.187839	0.1188	ebayes	pseudo_batch	1	Q9R210	>sp|Q9R210|TFEB_MOUSE Transcription factor EB OS=Mus musculus OX=10090 GN=Tfeb PE=1 SV=2	TFEB
Q9Z0E8	0.0174748	0.269721	0.569085	FALSE	0.05	0.255	wt-ctrl vs mut-ctrl	0.193892	1.14385	1.82593	2.88704	0.106188	0.0671595	ebayes	pseudo_batch	7	Q9Z0E8	>sp|Q9Z0E8|S22A5_MOUSE Solute carrier family 22 member 5 OS=Mus musculus OX=10090 GN=Slc22a5 PE=1 SV=1	SLC22A5
Q8BVY0	0.0174692	0.269721	0.569085	FALSE	0.05	0.255	wt-ctrl vs mut-ctrl	-0.216236	0.860809	-1.82605	-2.88723	0.118417	0.0748937	ebayes	pseudo_batch	13	Q8BVY0	>sp|Q8BVY0|RL1D1_MOUSE Ribosomal L1 domain-containing protein 1 OS=Mus musculus OX=10090 GN=Rsl1d1 PE=1 SV=1	RSL1D1
Q8QZZ8	0.0175724	0.270731	0.567461	FALSE	0.05	0.255	wt-ctrl vs mut-ctrl	0.253836	1.19237	1.82379	2.88367	0.13918	0.0880253	ebayes	pseudo_batch	1	Q8QZZ8	>sp|Q8QZZ8|RAB38_MOUSE Ras-related protein Rab-38 OS=Mus musculus OX=10090 GN=Rab38 PE=1 SV=1	RAB38
Q9R0Y5	0.0176762	0.27143	0.566342	FALSE	0.05	0.255	wt-ctrl vs mut-ctrl	0.165997	1.12194	1.82154	2.8801	0.0911302	0.0576358	ebayes	pseudo_batch	11	Q9R0Y5	>sp|Q9R0Y5|KAD1_MOUSE Adenylate kinase isoenzyme 1 OS=Mus musculus OX=10090 GN=Ak1 PE=1 SV=1	AK1
Q8VCW8	0.0176823	0.27143	0.566342	FALSE	0.05	0.255	wt-ctrl vs mut-ctrl	-0.283856	0.821393	-1.8214	-2.87989	0.155845	0.0985648	ebayes	pseudo_batch	24	Q8VCW8	>sp|Q8VCW8|ACSF2_MOUSE Medium-chain acyl-CoA ligase ACSF2, mitochondrial OS=Mus musculus OX=10090 GN=Acsf2 PE=1 SV=1	ACSF2
Q8CI43	0.0177746	0.272349	0.564873	FALSE	0.05	0.255	wt-ctrl vs mut-ctrl	-0.424174	0.745265	-1.81941	-2.87674	0.233138	0.147449	ebayes	pseudo_batch	2	Q8CI43	>sp|Q8CI43|MYL6B_MOUSE Myosin light chain 6B OS=Mus musculus OX=10090 GN=Myl6b PE=1 SV=1	MYL6B
Q9D6M3	0.0180693	0.27586	0.559312	FALSE	0.05	0.255	wt-ctrl vs mut-ctrl	-0.284398	0.821084	-1.81312	-2.86679	0.156856	0.0992044	ebayes	pseudo_batch	8	Q9D6M3	>sp|Q9D6M3|GHC1_MOUSE Mitochondrial glutamate carrier 1 OS=Mus musculus OX=10090 GN=Slc25a22 PE=1 SV=1	SLC25A22
Q80X50	0.018044	0.27586	0.559312	FALSE	0.05	0.255	wt-ctrl vs mut-ctrl	-0.314712	0.804012	-1.81365	-2.86764	0.173524	0.109746	ebayes	pseudo_batch	4	Q80X50	>sp|Q80X50|UBP2L_MOUSE Ubiquitin-associated protein 2-like OS=Mus musculus OX=10090 GN=Ubap2l PE=1 SV=1	UBAP2L
P09581	0.018107	0.275934	0.559194	FALSE	0.05	0.255	wt-ctrl vs mut-ctrl	-0.379621	0.76864	-1.81232	-2.86553	0.209467	0.132479	ebayes	pseudo_batch	1	P09581	>sp|P09581|CSF1R_MOUSE Macrophage colony-stimulating factor 1 receptor OS=Mus musculus OX=10090 GN=Csf1r PE=1 SV=3	CSF1R
Q9CQE7	0.0181897	0.276281	0.558649	FALSE	0.05	0.255	wt-ctrl vs mut-ctrl	0.131023	1.09507	1.81057	2.86277	0.0723653	0.0457678	ebayes	pseudo_batch	8	Q9CQE7	>sp|Q9CQE7|ERGI3_MOUSE Endoplasmic reticulum-Golgi intermediate compartment protein 3 OS=Mus musculus OX=10090 GN=Ergic3 PE=1 SV=1	ERGIC3
Q6A0A2	0.0181954	0.276281	0.558649	FALSE	0.05	0.255	wt-ctrl vs mut-ctrl	-0.264338	0.83258	-1.81045	-2.86258	0.146007	0.0923428	ebayes	pseudo_batch	3	Q6A0A2	>sp|Q6A0A2|LAR4B_MOUSE La-related protein 4B OS=Mus musculus OX=10090 GN=Larp4b PE=1 SV=2	LARP4B
P30285	0.0183279	0.277511	0.55672	FALSE	0.05	0.255	wt-ctrl vs mut-ctrl	-0.160514	0.894706	-1.80768	-2.85819	0.0887958	0.0561594	ebayes	pseudo_batch	5	P30285	>sp|P30285|CDK4_MOUSE Cyclin-dependent kinase 4 OS=Mus musculus OX=10090 GN=Cdk4 PE=1 SV=1	CDK4
P48962	0.0183754	0.277511	0.55672	FALSE	0.05	0.255	wt-ctrl vs mut-ctrl	-0.200389	0.870316	-1.80669	-2.85662	0.110915	0.0701489	ebayes	pseudo_batch	12	P48962	>sp|P48962|ADT1_MOUSE ADP/ATP translocase 1 OS=Mus musculus OX=10090 GN=Slc25a4 PE=1 SV=4	SLC25A4
Q3U0S6	0.0183672	0.277511	0.55672	FALSE	0.05	0.255	wt-ctrl vs mut-ctrl	-0.281905	0.822504	-1.80686	-2.85689	0.156019	0.0986754	ebayes	pseudo_batch	12	Q3U0S6	>sp|Q3U0S6|RAIN_MOUSE Ras-interacting protein 1 OS=Mus musculus OX=10090 GN=Rasip1 PE=1 SV=3	RASIP1
Q9CPX8	0.0187548	0.278806	0.554697	FALSE	0.05	0.255	wt-ctrl vs mut-ctrl	0.584907	1.49994	1.79887	2.84426	0.325153	0.205645	ebayes	pseudo_batch	1	Q9CPX8	>sp|Q9CPX8|QCR10_MOUSE Cytochrome b-c1 complex subunit 10 OS=Mus musculus OX=10090 GN=Uqcr11 PE=1 SV=1	UQCR11
Q63836	0.018576	0.278806	0.554697	FALSE	0.05	0.255	wt-ctrl vs mut-ctrl	0.315171	1.24416	1.80253	2.85005	0.174849	0.110584	ebayes	pseudo_batch	3	Q63836	>sp|Q63836|SBP2_MOUSE Selenium-binding protein 2 OS=Mus musculus OX=10090 GN=Selenbp2 PE=1 SV=2	SELENBP2
Q2HXL6	0.0188123	0.278806	0.554697	FALSE	0.05	0.255	wt-ctrl vs mut-ctrl	0.22473	1.16856	1.7977	2.84241	0.12501	0.0790633	ebayes	pseudo_batch	4	Q2HXL6	>sp|Q2HXL6|EDEM3_MOUSE ER degradation-enhancing alpha-mannosidase-like protein 3 OS=Mus musculus OX=10090 GN=Edem3 PE=1 SV=2	EDEM3
Q8VE70	0.0186621	0.278806	0.554697	FALSE	0.05	0.255	wt-ctrl vs mut-ctrl	0.141794	1.10328	1.80076	2.84726	0.0787409	0.0498001	ebayes	pseudo_batch	9	Q8VE70	>sp|Q8VE70|PDC10_MOUSE Programmed cell death protein 10 OS=Mus musculus OX=10090 GN=Pdcd10 PE=1 SV=1	PDCD10
Q01341	0.018665	0.278806	0.554697	FALSE	0.05	0.255	wt-ctrl vs mut-ctrl	0.133199	1.09672	1.8007	2.84716	0.0739704	0.046783	ebayes	pseudo_batch	10	Q01341	>sp|Q01341|ADCY6_MOUSE Adenylate cyclase type 6 OS=Mus musculus OX=10090 GN=Adcy6 PE=1 SV=1	ADCY6
A2APT9	0.0188085	0.278806	0.554697	FALSE	0.05	0.255	wt-ctrl vs mut-ctrl	-0.162118	0.893712	-1.79778	-2.84253	0.0901772	0.0570331	ebayes	pseudo_batch	13	A2APT9	>sp|A2APT9|KLD7A_MOUSE Kelch domain-containing protein 7A OS=Mus musculus OX=10090 GN=Klhdc7a PE=1 SV=3	KLHDC7A
P35295	0.0186618	0.278806	0.554697	FALSE	0.05	0.255	wt-ctrl vs mut-ctrl	-0.172629	0.887224	-1.80077	-2.84727	0.0958641	0.0606298	ebayes	pseudo_batch	3	P35295	>sp|P35295|RAB20_MOUSE Ras-related protein Rab-20 OS=Mus musculus OX=10090 GN=Rab20 PE=2 SV=2	RAB20
Q8R179	0.0188427	0.278806	0.554697	FALSE	0.05	0.255	wt-ctrl vs mut-ctrl	-0.200901	0.870007	-1.79708	-2.84143	0.111793	0.070704	ebayes	pseudo_batch	2	Q8R179	>sp|Q8R179|KBTB4_MOUSE Kelch repeat and BTB domain-containing protein 4 OS=Mus musculus OX=10090 GN=Kbtbd4 PE=2 SV=1	KBTBD4
O35609	0.0187697	0.278806	0.554697	FALSE	0.05	0.255	wt-ctrl vs mut-ctrl	-0.208934	0.865176	-1.79857	-2.84378	0.116167	0.0734704	ebayes	pseudo_batch	8	O35609	>sp|O35609|SCAM3_MOUSE Secretory carrier-associated membrane protein 3 OS=Mus musculus OX=10090 GN=Scamp3 PE=1 SV=3	SCAMP3
P63323	0.0188589	0.278806	0.554697	FALSE	0.05	0.255	wt-ctrl vs mut-ctrl	-0.243004	0.844984	-1.79675	-2.84091	0.135246	0.0855371	ebayes	pseudo_batch	6	P63323	>sp|P63323|RS12_MOUSE 40S ribosomal protein S12 OS=Mus musculus OX=10090 GN=Rps12 PE=1 SV=2	RPS12
P15105	0.018518	0.278806	0.554697	FALSE	0.05	0.255	wt-ctrl vs mut-ctrl	-0.410128	0.752557	-1.80373	-2.85195	0.227377	0.143806	ebayes	pseudo_batch	15	P15105	>sp|P15105|GLNA_MOUSE Glutamine synthetase OS=Mus musculus OX=10090 GN=Glul PE=1 SV=6	GLUL
Q9WTQ5	0.0188357	0.278806	0.554697	FALSE	0.05	0.255	wt-ctrl vs mut-ctrl	-0.447934	0.733092	-1.79722	-2.84166	0.249237	0.157631	ebayes	pseudo_batch	9	Q9WTQ5	>sp|Q9WTQ5|AKA12_MOUSE A-kinase anchor protein 12 OS=Mus musculus OX=10090 GN=Akap12 PE=1 SV=1	AKAP12
Q9CW42	0.0190004	0.280406	0.552213	FALSE	0.05	0.255	wt-ctrl vs mut-ctrl	-0.742112	0.597864	-1.79389	-2.83639	0.413688	0.261639	ebayes	pseudo_batch	3	Q9CW42	>sp|Q9CW42|MARC1_MOUSE Mitochondrial amidoxime-reducing component 1 OS=Mus musculus OX=10090 GN=Mtarc1 PE=1 SV=2	MTARC1
Q9JKZ2	0.0190472	0.280461	0.552128	FALSE	0.05	0.255	wt-ctrl vs mut-ctrl	0.263923	1.20074	1.79295	2.83491	0.1472	0.0930976	ebayes	pseudo_batch	6	Q9JKZ2	>sp|Q9JKZ2|SC5A3_MOUSE Sodium/myo-inositol cotransporter OS=Mus musculus OX=10090 GN=Slc5a3 PE=1 SV=2	SLC5A3
Q9QYR7	0.0190708	0.280461	0.552128	FALSE	0.05	0.255	wt-ctrl vs mut-ctrl	0.231852	1.17434	1.79248	2.83416	0.129347	0.0818062	ebayes	pseudo_batch	6	Q9QYR7	>sp|Q9QYR7|ACOT3_MOUSE Acyl-coenzyme A thioesterase 3 OS=Mus musculus OX=10090 GN=Acot3 PE=1 SV=1	ACOT3
Q9R097	0.019129	0.28052	0.552036	FALSE	0.05	0.255	wt-ctrl vs mut-ctrl	0.16947	1.12465	1.79131	2.83231	0.0946065	0.0598344	ebayes	pseudo_batch	7	Q9R097	>sp|Q9R097|SPIT1_MOUSE Kunitz-type protease inhibitor 1 OS=Mus musculus OX=10090 GN=Spint1 PE=1 SV=2	SPINT1
Q9WV69	0.0191749	0.28052	0.552036	FALSE	0.05	0.255	wt-ctrl vs mut-ctrl	-0.147538	0.90279	-1.7904	-2.83087	0.0824051	0.0521175	ebayes	pseudo_batch	16	Q9WV69	>sp|Q9WV69|DEMA_MOUSE Dematin OS=Mus musculus OX=10090 GN=Dmtn PE=1 SV=1	DMTN
O89090	0.0191418	0.28052	0.552036	FALSE	0.05	0.255	wt-ctrl vs mut-ctrl	-0.353225	0.782832	-1.79106	-2.83191	0.197216	0.12473	ebayes	pseudo_batch	1	O89090	>sp|O89090|SP1_MOUSE Transcription factor Sp1 OS=Mus musculus OX=10090 GN=Sp1 PE=1 SV=2	SP1
Q9D7S7	0.019301	0.281386	0.550698	FALSE	0.05	0.255	wt-ctrl vs mut-ctrl	-0.211058	0.863904	-1.78789	-2.8269	0.118048	0.0746603	ebayes	pseudo_batch	2	Q9D7S7	>sp|Q9D7S7|RL22L_MOUSE 60S ribosomal protein L22-like 1 OS=Mus musculus OX=10090 GN=Rpl22l1 PE=1 SV=1	RPL22L1
Q06770	0.0192994	0.281386	0.550698	FALSE	0.05	0.255	wt-ctrl vs mut-ctrl	-0.606764	0.656668	-1.78792	-2.82695	0.339368	0.214635	ebayes	pseudo_batch	6	Q06770	>sp|Q06770|CBG_MOUSE Corticosteroid-binding globulin OS=Mus musculus OX=10090 GN=Serpina6 PE=1 SV=1	SERPINA6
Q9QZS5	0.0193643	0.281821	0.550027	FALSE	0.05	0.255	wt-ctrl vs mut-ctrl	-0.198126	0.871682	-1.78664	-2.82492	0.110893	0.070135	ebayes	pseudo_batch	10	Q9QZS5	>sp|Q9QZS5|SGK2_MOUSE Serine/threonine-protein kinase Sgk2 OS=Mus musculus OX=10090 GN=Sgk2 PE=1 SV=1	SGK2
P15208	0.0194375	0.281911	0.549888	FALSE	0.05	0.255	wt-ctrl vs mut-ctrl	-0.161003	0.894403	-1.7852	-2.82264	0.0901881	0.05704	ebayes	pseudo_batch	8	P15208	>sp|P15208|INSR_MOUSE Insulin receptor OS=Mus musculus OX=10090 GN=Insr PE=1 SV=2	INSR
Q99K28	0.0194144	0.281911	0.549888	FALSE	0.05	0.255	wt-ctrl vs mut-ctrl	-0.164919	0.891979	-1.78565	-2.82336	0.0923577	0.0584121	ebayes	pseudo_batch	14	Q99K28	>sp|Q99K28|ARFG2_MOUSE ADP-ribosylation factor GTPase-activating protein 2 OS=Mus musculus OX=10090 GN=Arfgap2 PE=1 SV=1	ARFGAP2
Q60716	0.0196817	0.284212	0.546358	FALSE	0.05	0.255	wt-ctrl vs mut-ctrl	0.159141	1.11662	1.78042	2.8151	0.0893838	0.0565313	ebayes	pseudo_batch	6	Q60716	>sp|Q60716|P4HA2_MOUSE Prolyl 4-hydroxylase subunit alpha-2 OS=Mus musculus OX=10090 GN=P4ha2 PE=1 SV=1	P4HA2
Q6ZQ58	0.01965	0.284212	0.546358	FALSE	0.05	0.255	wt-ctrl vs mut-ctrl	-0.164054	0.892514	-1.78104	-2.81607	0.0921111	0.0582562	ebayes	pseudo_batch	15	Q6ZQ58	>sp|Q6ZQ58|LARP1_MOUSE La-related protein 1 OS=Mus musculus OX=10090 GN=Larp1 PE=1 SV=3	LARP1
P20065	0.0196975	0.284212	0.546358	FALSE	0.05	0.255	wt-ctrl vs mut-ctrl	-0.478424	0.717761	-1.78012	-2.81461	0.26876	0.169979	ebayes	pseudo_batch	1	P20065	>sp|P20065|TYB4_MOUSE Thymosin beta-4 OS=Mus musculus OX=10090 GN=Tmsb4x PE=1 SV=1	TMSB4X
Q9CQ91	0.019839	0.284853	0.545379	FALSE	0.05	0.255	wt-ctrl vs mut-ctrl	0.34094	1.26658	1.77738	2.81029	0.191822	0.121319	ebayes	pseudo_batch	3	Q9CQ91	>sp|Q9CQ91|NDUA3_MOUSE NADH dehydrogenase [ubiquinone] 1 alpha subcomplex subunit 3 OS=Mus musculus OX=10090 GN=Ndufa3 PE=1 SV=1	NDUFA3
Q9Z1R9	0.0198435	0.284853	0.545379	FALSE	0.05	0.255	wt-ctrl vs mut-ctrl	-0.433253	0.74059	-1.77729	-2.81015	0.243771	0.154174	ebayes	pseudo_batch	1	Q9Z1R9	>tr|Q9Z1R9|Q9Z1R9_MOUSE Protease, serine 1 (trypsin 1) OS=Mus musculus OX=10090 GN=Prss1 PE=1 SV=1	PRSS1
P70459	0.019801	0.284853	0.545379	FALSE	0.05	0.255	wt-ctrl vs mut-ctrl	-0.437485	0.738421	-2.27284	-2.97584	0.192484	0.147012	ebayes	pseudo_batch	1	P70459	>sp|P70459|ERF_MOUSE ETS domain-containing transcription factor ERF OS=Mus musculus OX=10090 GN=Erf PE=1 SV=1	ERF
Q9JHU2	0.0199562	0.285982	0.543662	FALSE	0.05	0.255	wt-ctrl vs mut-ctrl	-0.606698	0.656698	-1.77513	-2.80673	0.341777	0.216158	ebayes	pseudo_batch	1	Q9JHU2	>sp|Q9JHU2|PALMD_MOUSE Palmdelphin OS=Mus musculus OX=10090 GN=Palmd PE=1 SV=1	PALMD
Q6ZQI3	0.0202265	0.287671	0.541103	FALSE	0.05	0.255	wt-ctrl vs mut-ctrl	0.21332	1.15935	1.76999	2.7986	0.12052	0.0762237	ebayes	pseudo_batch	16	Q6ZQI3	>sp|Q6ZQI3|MLEC_MOUSE Malectin OS=Mus musculus OX=10090 GN=Mlec PE=1 SV=2	MLEC
Q91WN4	0.0202189	0.287671	0.541103	FALSE	0.05	0.255	wt-ctrl vs mut-ctrl	-0.163406	0.892915	-1.77013	-2.79883	0.0923127	0.0583837	ebayes	pseudo_batch	22	Q91WN4	>sp|Q91WN4|KMO_MOUSE Kynurenine 3-monooxygenase OS=Mus musculus OX=10090 GN=Kmo PE=1 SV=1	KMO
O54804	0.0202451	0.287671	0.541103	FALSE	0.05	0.255	wt-ctrl vs mut-ctrl	-0.27218	0.828067	-1.76964	-2.79805	0.153805	0.097275	ebayes	pseudo_batch	2	O54804	>sp|O54804|CHKA_MOUSE Choline kinase alpha OS=Mus musculus OX=10090 GN=Chka PE=1 SV=3	CHKA
Q9JII5	0.020211	0.287671	0.541103	FALSE	0.05	0.255	wt-ctrl vs mut-ctrl	-0.358114	0.780184	-1.77028	-2.79906	0.202292	0.12794	ebayes	pseudo_batch	5	Q9JII5	>sp|Q9JII5|DAZP1_MOUSE DAZ-associated protein 1 OS=Mus musculus OX=10090 GN=Dazap1 PE=1 SV=2	DAZAP1
P62137;P63087	0.020126	0.287671	0.541103	FALSE	0.05	0.255	wt-ctrl vs mut-ctrl	-0.626539	0.647729	-1.77189	-2.80161	0.353598	0.223635	ebayes	pseudo_batch	1	P62137;P63087	>sp|P62137|PP1A_MOUSE Serine/threonine-protein phosphatase PP1-alpha catalytic subunit OS=Mus musculus OX=10090 GN=Ppp1ca PE=1 SV=1;>sp|P63087|PP1G_MOUSE Serine/threonine-protein phosphatase PP1-gamma catalytic subunit OS=Mus musculus OX=10090 GN=Ppp1cc PE=1 SV=1	PPP1CA;PPP1CC
P60904	0.0204697	0.288296	0.540161	FALSE	0.05	0.255	wt-ctrl vs mut-ctrl	0.178529	1.13173	1.76543	2.79138	0.101125	0.0639573	ebayes	pseudo_batch	4	P60904	>sp|P60904|DNJC5_MOUSE DnaJ homolog subfamily C member 5 OS=Mus musculus OX=10090 GN=Dnajc5 PE=1 SV=1	DNAJC5
Q9CQV7	0.0204947	0.288296	0.540161	FALSE	0.05	0.255	wt-ctrl vs mut-ctrl	-0.178258	0.883769	-1.76496	-2.79065	0.100998	0.063877	ebayes	pseudo_batch	6	Q9CQV7	>sp|Q9CQV7|TIM14_MOUSE Mitochondrial import inner membrane translocase subunit TIM14 OS=Mus musculus OX=10090 GN=Dnajc19 PE=1 SV=3	DNAJC19
Q9CWD8	0.0203732	0.288296	0.540161	FALSE	0.05	0.255	wt-ctrl vs mut-ctrl	-0.181111	0.882023	-1.76723	-2.79424	0.102483	0.064816	ebayes	pseudo_batch	9	Q9CWD8	>sp|Q9CWD8|NUBPL_MOUSE Iron-sulfur protein NUBPL OS=Mus musculus OX=10090 GN=Nubpl PE=1 SV=2	NUBPL
Q9Z0V7	0.0204268	0.288296	0.540161	FALSE	0.05	0.255	wt-ctrl vs mut-ctrl	-0.210565	0.864199	-1.76623	-2.79265	0.119217	0.0753997	ebayes	pseudo_batch	4	Q9Z0V7	>sp|Q9Z0V7|TI17B_MOUSE Mitochondrial import inner membrane translocase subunit Tim17-B OS=Mus musculus OX=10090 GN=Timm17b PE=1 SV=1	TIMM17B
Q69ZC8	0.0204612	0.288296	0.540161	FALSE	0.05	0.255	wt-ctrl vs mut-ctrl	-0.292303	0.816597	-1.76558	-2.79163	0.165556	0.104707	ebayes	pseudo_batch	3	Q69ZC8	>sp|Q69ZC8|GPAM1_MOUSE GPALPP motifs-containing protein 1 OS=Mus musculus OX=10090 GN=Gpalpp1 PE=1 SV=2	GPALPP1
O88986	0.0204399	0.288296	0.540161	FALSE	0.05	0.255	wt-ctrl vs mut-ctrl	-0.342956	0.788424	-1.76598	-2.79226	0.194201	0.122824	ebayes	pseudo_batch	15	O88986	>sp|O88986|KBL_MOUSE 2-amino-3-ketobutyrate coenzyme A ligase, mitochondrial OS=Mus musculus OX=10090 GN=Gcat PE=1 SV=2	GCAT
P26150	0.0207038	0.288556	0.539769	FALSE	0.05	0.255	wt-ctrl vs mut-ctrl	0.317478	1.24615	1.76108	2.78451	0.180275	0.114016	ebayes	pseudo_batch	7	P26150	>sp|P26150|3BHS3_MOUSE 3 beta-hydroxysteroid dehydrogenase/Delta 5-->4-isomerase type 3 OS=Mus musculus OX=10090 GN=Hsd3b3 PE=1 SV=3	HSD3B3
P22361;P27889;Q8BJA3	0.0208462	0.288556	0.539769	FALSE	0.05	0.255	wt-ctrl vs mut-ctrl	0.284295	1.21781	1.75846	2.78038	0.161672	0.102251	ebayes	pseudo_batch	1	P22361;P27889;Q8BJA3	>sp|P22361|HNF1A_MOUSE Hepatocyte nuclear factor 1-alpha OS=Mus musculus OX=10090 GN=Hnf1a PE=1 SV=2;>sp|P27889|HNF1B_MOUSE Hepatocyte nuclear factor 1-beta OS=Mus musculus OX=10090 GN=Hnf1b PE=1 SV=2;>sp|Q8BJA3|HMBX1_MOUSE Homeobox-containing protein 1 OS=Mus musculus OX=10090 GN=Hmbox1 PE=1 SV=1	HNF1A;HNF1B;HMBOX1
Q8CBG9	0.0207818	0.288556	0.539769	FALSE	0.05	0.255	wt-ctrl vs mut-ctrl	0.176219	1.12992	1.75964	2.78224	0.100145	0.0633369	ebayes	pseudo_batch	2	Q8CBG9	>sp|Q8CBG9|RN170_MOUSE E3 ubiquitin-protein ligase RNF170 OS=Mus musculus OX=10090 GN=Rnf170 PE=1 SV=1	RNF170
Q9D0F3	0.0206148	0.288556	0.539769	FALSE	0.05	0.255	wt-ctrl vs mut-ctrl	0.13694	1.09957	1.76273	2.78711	0.0776866	0.0491333	ebayes	pseudo_batch	13	Q9D0F3	>sp|Q9D0F3|LMAN1_MOUSE Protein ERGIC-53 OS=Mus musculus OX=10090 GN=Lman1 PE=1 SV=1	LMAN1
Q5SRX1	0.0205533	0.288556	0.539769	FALSE	0.05	0.255	wt-ctrl vs mut-ctrl	-0.138838	0.90825	-1.76387	-2.78892	0.0787123	0.049782	ebayes	pseudo_batch	9	Q5SRX1	>sp|Q5SRX1|TM1L2_MOUSE TOM1-like protein 2 OS=Mus musculus OX=10090 GN=Tom1l2 PE=1 SV=1	TOM1L2
Q8WTY4	0.0207469	0.288556	0.539769	FALSE	0.05	0.255	wt-ctrl vs mut-ctrl	-0.195656	0.873176	-1.76029	-2.78326	0.11115	0.0702974	ebayes	pseudo_batch	7	Q8WTY4	>sp|Q8WTY4|CPIN1_MOUSE Anamorsin OS=Mus musculus OX=10090 GN=Ciapin1 PE=1 SV=1	CIAPIN1
Q3TKY6	0.020804	0.288556	0.539769	FALSE	0.05	0.255	wt-ctrl vs mut-ctrl	-0.205557	0.867204	-1.75924	-2.7816	0.116845	0.073899	ebayes	pseudo_batch	4	Q3TKY6	>sp|Q3TKY6|CWC27_MOUSE Spliceosome-associated protein CWC27 homolog OS=Mus musculus OX=10090 GN=Cwc27 PE=1 SV=1	CWC27
P35123;Q8R5H1	0.0206551	0.288556	0.539769	FALSE	0.05	0.255	wt-ctrl vs mut-ctrl	-0.229652	0.852841	-1.76198	-2.78594	0.130337	0.0824325	ebayes	pseudo_batch	1	P35123;Q8R5H1	>sp|P35123|UBP4_MOUSE Ubiquitin carboxyl-terminal hydrolase 4 OS=Mus musculus OX=10090 GN=Usp4 PE=1 SV=3;>sp|Q8R5H1|UBP15_MOUSE Ubiquitin carboxyl-terminal hydrolase 15 OS=Mus musculus OX=10090 GN=Usp15 PE=1 SV=1	USP4;USP15
Q9WTU0	0.0208562	0.288556	0.539769	FALSE	0.05	0.255	wt-ctrl vs mut-ctrl	-0.2732	0.827482	-1.75828	-2.78009	0.155379	0.0982703	ebayes	pseudo_batch	3	Q9WTU0	>sp|Q9WTU0|PHF2_MOUSE Lysine-specific demethylase PHF2 OS=Mus musculus OX=10090 GN=Phf2 PE=1 SV=2	PHF2
P54116	0.0206927	0.288556	0.539769	FALSE	0.05	0.255	wt-ctrl vs mut-ctrl	-0.330804	0.795093	-1.76129	-2.78484	0.18782	0.118787	ebayes	pseudo_batch	7	P54116	>sp|P54116|STOM_MOUSE Stomatin OS=Mus musculus OX=10090 GN=Stom PE=1 SV=3	STOM
Q9D0L8	0.0209108	0.288836	0.539348	FALSE	0.05	0.255	wt-ctrl vs mut-ctrl	-0.18458	0.879905	-1.75728	-2.77851	0.105037	0.0664315	ebayes	pseudo_batch	9	Q9D0L8	>sp|Q9D0L8|MCES_MOUSE mRNA cap guanine-N7 methyltransferase OS=Mus musculus OX=10090 GN=Rnmt PE=1 SV=1	RNMT
Q60598	0.0210584	0.290399	0.537004	FALSE	0.05	0.255	wt-ctrl vs mut-ctrl	-0.210973	0.863955	-1.7546	-2.77426	0.12024	0.0760464	ebayes	pseudo_batch	19	Q60598	>sp|Q60598|SRC8_MOUSE Src substrate cortactin OS=Mus musculus OX=10090 GN=Cttn PE=1 SV=2	CTTN
Q9ESX5	0.0211142	0.290691	0.536568	FALSE	0.05	0.255	wt-ctrl vs mut-ctrl	-0.156447	0.897232	-1.75359	-2.77266	0.0892157	0.0564249	ebayes	pseudo_batch	15	Q9ESX5	>sp|Q9ESX5|DKC1_MOUSE H/ACA ribonucleoprotein complex subunit DKC1 OS=Mus musculus OX=10090 GN=Dkc1 PE=1 SV=4	DKC1
Q6PEE3	0.0213948	0.290804	0.5364	FALSE	0.05	0.255	wt-ctrl vs mut-ctrl	0.26308	1.20004	1.74855	2.76469	0.150456	0.0951569	ebayes	pseudo_batch	2	Q6PEE3	>sp|Q6PEE3|RIR2B_MOUSE Ribonucleoside-diphosphate reductase subunit M2 B OS=Mus musculus OX=10090 GN=Rrm2b PE=1 SV=1	RRM2B
Q60866	0.021365	0.290804	0.5364	FALSE	0.05	0.255	wt-ctrl vs mut-ctrl	0.228712	1.17179	1.74908	2.76553	0.130762	0.0827009	ebayes	pseudo_batch	21	Q60866	>sp|Q60866|PTER_MOUSE Phosphotriesterase-related protein OS=Mus musculus OX=10090 GN=Pter PE=1 SV=1	PTER
Q9CRG1	0.0212438	0.290804	0.5364	FALSE	0.05	0.255	wt-ctrl vs mut-ctrl	0.202614	1.15078	1.75125	2.76897	0.115697	0.073173	ebayes	pseudo_batch	4	Q9CRG1	>sp|Q9CRG1|TM7S3_MOUSE Transmembrane 7 superfamily member 3 OS=Mus musculus OX=10090 GN=Tm7sf3 PE=2 SV=2	TM7SF3
Q8BKU8	0.0213089	0.290804	0.5364	FALSE	0.05	0.255	wt-ctrl vs mut-ctrl	0.194499	1.14433	1.75008	2.76712	0.111137	0.0702895	ebayes	pseudo_batch	1	Q8BKU8	>sp|Q8BKU8|TM87B_MOUSE Transmembrane protein 87B OS=Mus musculus OX=10090 GN=Tmem87b PE=2 SV=1	TMEM87B
Q9CXY9	0.0214335	0.290804	0.5364	FALSE	0.05	0.255	wt-ctrl vs mut-ctrl	0.142904	1.10413	1.74786	2.7636	0.0817593	0.0517091	ebayes	pseudo_batch	7	Q9CXY9	>sp|Q9CXY9|GPI8_MOUSE GPI-anchor transamidase OS=Mus musculus OX=10090 GN=Pigk PE=1 SV=2	PIGK
Q9CWT6	0.0211937	0.290804	0.5364	FALSE	0.05	0.255	wt-ctrl vs mut-ctrl	-0.160938	0.894443	-1.75215	-2.77039	0.0918518	0.0580922	ebayes	pseudo_batch	6	Q9CWT6	>sp|Q9CWT6|DDX28_MOUSE Probable ATP-dependent RNA helicase DDX28 OS=Mus musculus OX=10090 GN=Ddx28 PE=2 SV=2	DDX28
Q8VBT9	0.0213	0.290804	0.5364	FALSE	0.05	0.255	wt-ctrl vs mut-ctrl	-0.167681	0.890273	-1.75024	-2.76737	0.0958045	0.0605921	ebayes	pseudo_batch	11	Q8VBT9	>sp|Q8VBT9|ASPC1_MOUSE Tether containing UBX domain for GLUT4 OS=Mus musculus OX=10090 GN=Aspscr1 PE=1 SV=1	ASPSCR1
P98203	0.0211897	0.290804	0.5364	FALSE	0.05	0.255	wt-ctrl vs mut-ctrl	-0.236518	0.848792	-1.75222	-2.77051	0.134981	0.0853698	ebayes	pseudo_batch	25	P98203	>sp|P98203|ARVC_MOUSE Splicing regulator ARVCF OS=Mus musculus OX=10090 GN=Arvcf PE=1 SV=2	ARVCF
Q80VJ2	0.0214091	0.290804	0.5364	FALSE	0.05	0.255	wt-ctrl vs mut-ctrl	-0.318511	0.801897	-1.74829	-2.76429	0.182184	0.115224	ebayes	pseudo_batch	3	Q80VJ2	>sp|Q80VJ2|SRA1_MOUSE Steroid receptor RNA activator 1 OS=Mus musculus OX=10090 GN=Sra1 PE=1 SV=4	SRA1
Q6PHP4	0.0215197	0.291504	0.535355	FALSE	0.05	0.255	wt-ctrl vs mut-ctrl	-0.31954	0.801325	-1.74632	-2.76118	0.182979	0.115726	ebayes	pseudo_batch	2	Q6PHP4	Q6PHP4	Q6PHP4
Q5F2E7	0.0216117	0.292279	0.534203	FALSE	0.05	0.255	wt-ctrl vs mut-ctrl	-0.317902	0.802236	-1.7447	-2.75861	0.182211	0.11524	ebayes	pseudo_batch	3	Q5F2E7	>sp|Q5F2E7|NUFP2_MOUSE FMR1-interacting protein NUFIP2 OS=Mus musculus OX=10090 GN=Nufip2 PE=1 SV=1	NUFIP2
Q80VL1	0.0218186	0.294478	0.530947	FALSE	0.05	0.255	wt-ctrl vs mut-ctrl	-0.247564	0.842317	-1.74106	-2.75285	0.142192	0.08993	ebayes	pseudo_batch	4	Q80VL1	>sp|Q80VL1|TDRKH_MOUSE Tudor and KH domain-containing protein OS=Mus musculus OX=10090 GN=Tdrkh PE=1 SV=1	TDRKH
Q3TUF7	0.0218599	0.294478	0.530947	FALSE	0.05	0.255	wt-ctrl vs mut-ctrl	-0.364647	0.776659	-1.99294	-2.81844	0.18297	0.129379	ebayes	pseudo_batch	1	Q3TUF7	>sp|Q3TUF7|YETS2_MOUSE YEATS domain-containing protein 2 OS=Mus musculus OX=10090 GN=Yeats2 PE=1 SV=2	YEATS2
Q60994	0.0218793	0.294478	0.530947	FALSE	0.05	0.255	wt-ctrl vs mut-ctrl	-0.906425	0.533505	-1.74	-2.75118	0.520935	0.329468	ebayes	pseudo_batch	5	Q60994	>sp|Q60994|ADIPO_MOUSE Adiponectin OS=Mus musculus OX=10090 GN=Adipoq PE=1 SV=2	ADIPOQ
Q99KR7	0.0220651	0.296504	0.52797	FALSE	0.05	0.255	wt-ctrl vs mut-ctrl	-0.220557	0.858234	-1.73677	-2.74608	0.126992	0.080317	ebayes	pseudo_batch	7	Q99KR7	>sp|Q99KR7|PPIF_MOUSE Peptidyl-prolyl cis-trans isomerase F, mitochondrial OS=Mus musculus OX=10090 GN=Ppif PE=1 SV=1	PPIF
Q9D8V0	0.0222249	0.297227	0.526911	FALSE	0.05	0.255	wt-ctrl vs mut-ctrl	0.145109	1.10581	1.73402	2.74172	0.0836839	0.0529263	ebayes	pseudo_batch	6	Q9D8V0	>sp|Q9D8V0|HM13_MOUSE Minor histocompatibility antigen H13 OS=Mus musculus OX=10090 GN=Hm13 PE=1 SV=1	HM13
Q8BIJ7	0.0221961	0.297227	0.526911	FALSE	0.05	0.255	wt-ctrl vs mut-ctrl	-0.116637	0.922335	-1.73451	-2.7425	0.0672449	0.0425294	ebayes	pseudo_batch	20	Q8BIJ7	>sp|Q8BIJ7|RUFY1_MOUSE RUN and FYVE domain-containing protein 1 OS=Mus musculus OX=10090 GN=Rufy1 PE=1 SV=1	RUFY1
P54227;P55821	0.022155	0.297227	0.526911	FALSE	0.05	0.255	wt-ctrl vs mut-ctrl	-0.334201	0.793223	-1.73522	-2.74362	0.192599	0.12181	ebayes	pseudo_batch	1	P54227;P55821	>sp|P54227|STMN1_MOUSE Stathmin OS=Mus musculus OX=10090 GN=Stmn1 PE=1 SV=2;>sp|P55821|STMN2_MOUSE Stathmin-2 OS=Mus musculus OX=10090 GN=Stmn2 PE=1 SV=1	STMN1;STMN2
Q9CYF5	0.022363	0.297931	0.525884	FALSE	0.05	0.255	wt-ctrl vs mut-ctrl	-0.116331	0.922531	-1.73165	-2.73798	0.0671791	0.0424878	ebayes	pseudo_batch	6	Q9CYF5	>sp|Q9CYF5|RCC1L_MOUSE RCC1-like G exchanging factor-like protein OS=Mus musculus OX=10090 GN=Rcc1l PE=1 SV=1	RCC1L
Q9QY06	0.0223838	0.297931	0.525884	FALSE	0.05	0.255	wt-ctrl vs mut-ctrl	-0.410859	0.752175	-1.7313	-2.73742	0.237313	0.15009	ebayes	pseudo_batch	2	Q9QY06	>sp|Q9QY06|MYO9B_MOUSE Unconventional myosin-IXb OS=Mus musculus OX=10090 GN=Myo9b PE=1 SV=2	MYO9B
Q9ET47	0.0223669	0.297931	0.525884	FALSE	0.05	0.255	wt-ctrl vs mut-ctrl	-0.49246	0.710812	-1.73159	-2.73788	0.284398	0.179869	ebayes	pseudo_batch	1	Q9ET47	>sp|Q9ET47|ESPN_MOUSE Espin OS=Mus musculus OX=10090 GN=Espn PE=1 SV=2	ESPN
Q9R0B9	0.0225381	0.298099	0.52564	FALSE	0.05	0.255	wt-ctrl vs mut-ctrl	0.248334	1.18783	1.97914	2.79892	0.125476	0.0887249	ebayes	pseudo_batch	3	Q9R0B9	>sp|Q9R0B9|PLOD2_MOUSE Procollagen-lysine,2-oxoglutarate 5-dioxygenase 2 OS=Mus musculus OX=10090 GN=Plod2 PE=1 SV=2	PLOD2
Q9DC70	0.0224881	0.298099	0.52564	FALSE	0.05	0.255	wt-ctrl vs mut-ctrl	0.133781	1.09717	1.72952	2.73462	0.0773512	0.0489212	ebayes	pseudo_batch	7	Q9DC70	>sp|Q9DC70|NDUS7_MOUSE NADH dehydrogenase [ubiquinone] iron-sulfur protein 7, mitochondrial OS=Mus musculus OX=10090 GN=Ndufs7 PE=1 SV=1	NDUFS7
P52840	0.022514	0.298099	0.52564	FALSE	0.05	0.255	wt-ctrl vs mut-ctrl	-0.369838	0.773869	-1.72909	-2.73393	0.213892	0.135277	ebayes	pseudo_batch	8	P52840	>sp|P52840|ST1A1_MOUSE Sulfotransferase 1A1 OS=Mus musculus OX=10090 GN=Sult1a1 PE=1 SV=1	SULT1A1
O70400	0.0225254	0.298099	0.52564	FALSE	0.05	0.255	wt-ctrl vs mut-ctrl	-0.507804	0.703292	-1.72889	-2.73362	0.293717	0.185763	ebayes	pseudo_batch	1	O70400	>sp|O70400|PDLI1_MOUSE PDZ and LIM domain protein 1 OS=Mus musculus OX=10090 GN=Pdlim1 PE=1 SV=4	PDLIM1
Q80WW9	0.0226235	0.298758	0.524681	FALSE	0.05	0.255	wt-ctrl vs mut-ctrl	0.152849	1.11176	1.72724	2.731	0.0884936	0.0559683	ebayes	pseudo_batch	3	Q80WW9	>sp|Q80WW9|DDRGK_MOUSE DDRGK domain-containing protein 1 OS=Mus musculus OX=10090 GN=Ddrgk1 PE=1 SV=2	DDRGK1
Q8C025	0.0230479	0.300537	0.522102	FALSE	0.05	0.255	wt-ctrl vs mut-ctrl	0.22337	1.16746	1.72015	2.71979	0.129855	0.0821277	ebayes	pseudo_batch	3	Q8C025	>sp|Q8C025|CHPT1_MOUSE Cholinephosphotransferase 1 OS=Mus musculus OX=10090 GN=Chpt1 PE=1 SV=1	CHPT1
Q9DD20	0.0232226	0.300537	0.522102	FALSE	0.05	0.255	wt-ctrl vs mut-ctrl	0.198989	1.14789	1.71726	2.71523	0.115876	0.0732861	ebayes	pseudo_batch	10	Q9DD20	>sp|Q9DD20|MET7B_MOUSE Thiol S-methyltransferase METTL7B OS=Mus musculus OX=10090 GN=Mettl7b PE=1 SV=2	METTL7B
O35469;P26149;P26150	0.0230786	0.300537	0.522102	FALSE	0.05	0.255	wt-ctrl vs mut-ctrl	0.142253	1.10363	1.71964	2.71899	0.0827226	0.0523184	ebayes	pseudo_batch	5	O35469;P26149;P26150	>sp|O35469|3BHS6_MOUSE 3 beta-hydroxysteroid dehydrogenase/Delta 5-->4-isomerase type 6 OS=Mus musculus OX=10090 GN=Hsd3b6 PE=1 SV=4;>sp|P26149|3BHS2_MOUSE 3 beta-hydroxysteroid dehydrogenase/Delta 5-->4-isomerase type 2 OS=Mus musculus OX=10090 GN=Hsd3b2 PE=1 SV=4;>sp|P26150|3BHS3_MOUSE 3 beta-hydroxysteroid dehydrogenase/Delta 5-->4-isomerase type 3 OS=Mus musculus OX=10090 GN=Hsd3b3 PE=1 SV=3	HSD3B6;HSD3B2;HSD3B3
Q3U5Q7	0.0231944	0.300537	0.522102	FALSE	0.05	0.255	wt-ctrl vs mut-ctrl	-0.165477	0.891634	-1.71773	-2.71597	0.0963346	0.0609274	ebayes	pseudo_batch	19	Q3U5Q7	>sp|Q3U5Q7|CMPK2_MOUSE UMP-CMP kinase 2, mitochondrial OS=Mus musculus OX=10090 GN=Cmpk2 PE=1 SV=2	CMPK2
Q8BZR9	0.0231611	0.300537	0.522102	FALSE	0.05	0.255	wt-ctrl vs mut-ctrl	-0.170033	0.888823	-1.71828	-2.71683	0.0989554	0.0625849	ebayes	pseudo_batch	7	Q8BZR9	>sp|Q8BZR9|NCBP3_MOUSE Nuclear cap-binding protein subunit 3 OS=Mus musculus OX=10090 GN=Ncbp3 PE=1 SV=1	NCBP3
Q3UIL6	0.0231947	0.300537	0.522102	FALSE	0.05	0.255	wt-ctrl vs mut-ctrl	-0.170803	0.888348	-1.71772	-2.71596	0.0994355	0.0628886	ebayes	pseudo_batch	33	Q3UIL6	>sp|Q3UIL6|PKHA7_MOUSE Pleckstrin homology domain-containing family A member 7 OS=Mus musculus OX=10090 GN=Plekha7 PE=1 SV=2	PLEKHA7
G3X987	0.0228571	0.300537	0.522102	FALSE	0.05	0.255	wt-ctrl vs mut-ctrl	-0.240399	0.846511	-1.72332	-2.7248	0.139498	0.0882262	ebayes	pseudo_batch	1	G3X987	>sp|G3X987|GIMA9_MOUSE GTPase IMAP family member 9 OS=Mus musculus OX=10090 GN=Gimap9 PE=1 SV=1	GIMAP9
Q8C6B9	0.0229577	0.300537	0.522102	FALSE	0.05	0.255	wt-ctrl vs mut-ctrl	-0.2416	0.845807	-1.72164	-2.72215	0.140331	0.0887534	ebayes	pseudo_batch	2	Q8C6B9	>sp|Q8C6B9|AROS_MOUSE Active regulator of SIRT1 OS=Mus musculus OX=10090 GN=Rps19bp1 PE=1 SV=1	RPS19BP1
Q8BG60	0.0229011	0.300537	0.522102	FALSE	0.05	0.255	wt-ctrl vs mut-ctrl	-0.267521	0.830746	-1.72258	-2.72364	0.155302	0.0982218	ebayes	pseudo_batch	6	Q8BG60	>sp|Q8BG60|TXNIP_MOUSE Thioredoxin-interacting protein OS=Mus musculus OX=10090 GN=Txnip PE=1 SV=1	TXNIP
Q9ERB0	0.0229055	0.300537	0.522102	FALSE	0.05	0.255	wt-ctrl vs mut-ctrl	-0.277676	0.824919	-1.72251	-2.72353	0.161204	0.101954	ebayes	pseudo_batch	6	Q9ERB0	>sp|Q9ERB0|SNP29_MOUSE Synaptosomal-associated protein 29 OS=Mus musculus OX=10090 GN=Snap29 PE=1 SV=1	SNAP29
Q5HZI1	0.0230148	0.300537	0.522102	FALSE	0.05	0.255	wt-ctrl vs mut-ctrl	-0.343665	0.788037	-1.72069	-2.72066	0.199725	0.126317	ebayes	pseudo_batch	5	Q5HZI1	>sp|Q5HZI1|MTUS1_MOUSE Microtubule-associated tumor suppressor 1 homolog OS=Mus musculus OX=10090 GN=Mtus1 PE=1 SV=2	MTUS1
Q9CR70	0.0228931	0.300537	0.522102	FALSE	0.05	0.255	wt-ctrl vs mut-ctrl	-0.436941	0.738699	-1.97208	-2.78895	0.221563	0.156669	ebayes	pseudo_batch	1	Q9CR70	>sp|Q9CR70|LAGE3_MOUSE EKC/KEOPS complex subunit Lage3 OS=Mus musculus OX=10090 GN=Lage3 PE=2 SV=1	LAGE3
Q8R4I1	0.0232025	0.300537	0.522102	FALSE	0.05	0.255	wt-ctrl vs mut-ctrl	-0.450078	0.732003	-1.71759	-2.71576	0.26204	0.165728	ebayes	pseudo_batch	1	Q8R4I1	>sp|Q8R4I1|ATX7_MOUSE Ataxin-7 OS=Mus musculus OX=10090 GN=Atxn7 PE=1 SV=2	ATXN7
Q9D2Y9	0.0233605	0.301208	0.521134	FALSE	0.05	0.255	wt-ctrl vs mut-ctrl	0.137443	1.09995	1.71501	2.71166	0.0801415	0.050686	ebayes	pseudo_batch	2	Q9D2Y9	>sp|Q9D2Y9|ELOV7_MOUSE Elongation of very long chain fatty acids protein 7 OS=Mus musculus OX=10090 GN=Elovl7 PE=2 SV=1	ELOVL7
Q8R502	0.0234124	0.301208	0.521134	FALSE	0.05	0.255	wt-ctrl vs mut-ctrl	-0.163862	0.892633	-1.71416	-2.71033	0.0955929	0.0604582	ebayes	pseudo_batch	3	Q8R502	>sp|Q8R502|LRC8C_MOUSE Volume-regulated anion channel subunit LRRC8C OS=Mus musculus OX=10090 GN=Lrrc8c PE=1 SV=1	LRRC8C
Q9JHI0	0.0233855	0.301208	0.521134	FALSE	0.05	0.255	wt-ctrl vs mut-ctrl	-0.25263	0.839365	-1.7146	-2.71102	0.147341	0.0931864	ebayes	pseudo_batch	1	Q9JHI0	>sp|Q9JHI0|MMP19_MOUSE Matrix metalloproteinase-19 OS=Mus musculus OX=10090 GN=Mmp19 PE=2 SV=1	MMP19
Q62406	0.0234535	0.301208	0.521134	FALSE	0.05	0.255	wt-ctrl vs mut-ctrl	-0.283163	0.821788	-1.86386	-2.77352	0.151922	0.102095	ebayes	pseudo_batch	1	Q62406	>sp|Q62406|IRAK1_MOUSE Interleukin-1 receptor-associated kinase 1 OS=Mus musculus OX=10090 GN=Irak1 PE=1 SV=3	IRAK1
Q9D6I7	0.0234439	0.301208	0.521134	FALSE	0.05	0.255	wt-ctrl vs mut-ctrl	-0.289314	0.818291	-1.71365	-2.70952	0.168829	0.106777	ebayes	pseudo_batch	1	Q9D6I7	>sp|Q9D6I7|DIK1A_MOUSE Divergent protein kinase domain 1A OS=Mus musculus OX=10090 GN=Dipk1a PE=2 SV=1	DIPK1A
Q6P9Z1;Q99JR8	0.023567	0.301744	0.520361	FALSE	0.05	0.255	wt-ctrl vs mut-ctrl	0.262893	1.19988	1.71165	2.70636	0.15359	0.0971391	ebayes	pseudo_batch	1	Q6P9Z1;Q99JR8	>sp|Q6P9Z1|SMRD3_MOUSE SWI/SNF-related matrix-associated actin-dependent regulator of chromatin subfamily D member 3 OS=Mus musculus OX=10090 GN=Smarcd3 PE=1 SV=2;>sp|Q99JR8|SMRD2_MOUSE SWI/SNF-related matrix-associated actin-dependent regulator of chromatin subfamily D member 2 OS=Mus musculus OX=10090 GN=Smarcd2 PE=1 SV=2	SMARCD3;SMARCD2
Q8BMF3	0.0235562	0.301744	0.520361	FALSE	0.05	0.255	wt-ctrl vs mut-ctrl	0.148324	1.10828	1.71182	2.70663	0.0866468	0.0548003	ebayes	pseudo_batch	20	Q8BMF3	>sp|Q8BMF3|MAON_MOUSE NADP-dependent malic enzyme, mitochondrial OS=Mus musculus OX=10090 GN=Me3 PE=1 SV=2	ME3
Q5U419	0.0237013	0.303002	0.518554	FALSE	0.05	0.255	wt-ctrl vs mut-ctrl	-0.266003	0.831621	-2.17834	-2.85212	0.122113	0.093265	ebayes	pseudo_batch	1	Q5U419	>sp|Q5U419|MFSD3_MOUSE Major facilitator superfamily domain-containing protein 3 OS=Mus musculus OX=10090 GN=Mfsd3 PE=1 SV=1	MFSD3
Q924M7	0.0238777	0.303998	0.517129	FALSE	0.05	0.255	wt-ctrl vs mut-ctrl	0.151138	1.11044	1.70666	2.69846	0.088558	0.056009	ebayes	pseudo_batch	15	Q924M7	>sp|Q924M7|MPI_MOUSE Mannose-6-phosphate isomerase OS=Mus musculus OX=10090 GN=Mpi PE=1 SV=1	MPI
P51655	0.0238581	0.303998	0.517129	FALSE	0.05	0.255	wt-ctrl vs mut-ctrl	0.129923	1.09423	1.70697	2.69895	0.076113	0.0481381	ebayes	pseudo_batch	13	P51655	>sp|P51655|GPC4_MOUSE Glypican-4 OS=Mus musculus OX=10090 GN=Gpc4 PE=1 SV=2	GPC4
Q5SWW4	0.0238876	0.303998	0.517129	FALSE	0.05	0.255	wt-ctrl vs mut-ctrl	-0.492668	0.710709	-1.9529	-2.76182	0.252275	0.178385	ebayes	pseudo_batch	1	Q5SWW4	>sp|Q5SWW4|MED13_MOUSE Mediator of RNA polymerase II transcription subunit 13 OS=Mus musculus OX=10090 GN=Med13 PE=1 SV=1	MED13
Q8BYR5	0.0240455	0.305521	0.514959	FALSE	0.05	0.255	wt-ctrl vs mut-ctrl	0.20389	1.1518	1.94993	2.75762	0.104562	0.0739368	ebayes	pseudo_batch	1	Q8BYR5	>sp|Q8BYR5|CAPS2_MOUSE Calcium-dependent secretion activator 2 OS=Mus musculus OX=10090 GN=Cadps2 PE=1 SV=2	CADPS2
P41216	0.02408	0.305521	0.514959	FALSE	0.05	0.255	wt-ctrl vs mut-ctrl	-0.21098	0.86395	-1.70344	-2.69337	0.123855	0.0783328	ebayes	pseudo_batch	34	P41216	>sp|P41216|ACSL1_MOUSE Long-chain-fatty-acid--CoA ligase 1 OS=Mus musculus OX=10090 GN=Acsl1 PE=1 SV=2	ACSL1
O70145	0.0241555	0.306018	0.514252	FALSE	0.05	0.255	wt-ctrl vs mut-ctrl	-0.337493	0.791415	-1.70225	-2.69149	0.198264	0.125393	ebayes	pseudo_batch	1	O70145	>sp|O70145|NCF2_MOUSE Neutrophil cytosol factor 2 OS=Mus musculus OX=10090 GN=Ncf2 PE=1 SV=1	NCF2
Q9WUD1	0.0243473	0.306146	0.514071	FALSE	0.05	0.255	wt-ctrl vs mut-ctrl	-0.123292	0.91809	-1.69923	-2.68672	0.0725575	0.0458894	ebayes	pseudo_batch	9	Q9WUD1	>sp|Q9WUD1|CHIP_MOUSE E3 ubiquitin-protein ligase CHIP OS=Mus musculus OX=10090 GN=Stub1 PE=1 SV=1	STUB1
Q58A65	0.0242944	0.306146	0.514071	FALSE	0.05	0.255	wt-ctrl vs mut-ctrl	-0.142529	0.905929	-1.70006	-2.68803	0.0838379	0.0530237	ebayes	pseudo_batch	28	Q58A65	>sp|Q58A65|JIP4_MOUSE C-Jun-amino-terminal kinase-interacting protein 4 OS=Mus musculus OX=10090 GN=Spag9 PE=1 SV=2	SPAG9
Q9CZ42	0.0243606	0.306146	0.514071	FALSE	0.05	0.255	wt-ctrl vs mut-ctrl	-0.155207	0.898004	-1.69902	-2.68639	0.0913506	0.0577752	ebayes	pseudo_batch	13	Q9CZ42	>sp|Q9CZ42|NNRD_MOUSE ATP-dependent (S)-NAD(P)H-hydrate dehydratase OS=Mus musculus OX=10090 GN=Naxd PE=1 SV=1	NAXD
Q9JI10	0.024204	0.306146	0.514071	FALSE	0.05	0.255	wt-ctrl vs mut-ctrl	-0.183456	0.880591	-1.70148	-2.69028	0.107821	0.0681921	ebayes	pseudo_batch	4	Q9JI10	>sp|Q9JI10|STK3_MOUSE Serine/threonine-protein kinase 3 OS=Mus musculus OX=10090 GN=Stk3 PE=1 SV=1	STK3
Q8C078	0.024384	0.306146	0.514071	FALSE	0.05	0.255	wt-ctrl vs mut-ctrl	-0.199201	0.871033	-1.69866	-2.68581	0.11727	0.074168	ebayes	pseudo_batch	2	Q8C078	>sp|Q8C078|KKCC2_MOUSE Calcium/calmodulin-dependent protein kinase kinase 2 OS=Mus musculus OX=10090 GN=Camkk2 PE=1 SV=2	CAMKK2
P23298	0.0243763	0.306146	0.514071	FALSE	0.05	0.255	wt-ctrl vs mut-ctrl	-0.227066	0.854371	-1.69878	-2.686	0.133664	0.0845366	ebayes	pseudo_batch	3	P23298	>sp|P23298|KPCL_MOUSE Protein kinase C eta type OS=Mus musculus OX=10090 GN=Prkch PE=1 SV=2	PRKCH
O35469;P26150	0.0244689	0.306755	0.513209	FALSE	0.05	0.255	wt-ctrl vs mut-ctrl	0.241839	1.1825	1.69733	2.68372	0.142482	0.0901133	ebayes	pseudo_batch	2	O35469;P26150	>sp|O35469|3BHS6_MOUSE 3 beta-hydroxysteroid dehydrogenase/Delta 5-->4-isomerase type 6 OS=Mus musculus OX=10090 GN=Hsd3b6 PE=1 SV=4;>sp|P26150|3BHS3_MOUSE 3 beta-hydroxysteroid dehydrogenase/Delta 5-->4-isomerase type 3 OS=Mus musculus OX=10090 GN=Hsd3b3 PE=1 SV=3	HSD3B6;HSD3B3
Q80X80	0.0245924	0.306756	0.513206	FALSE	0.05	0.255	wt-ctrl vs mut-ctrl	-0.152365	0.899774	-1.69541	-2.68068	0.089869	0.0568382	ebayes	pseudo_batch	20	Q80X80	>sp|Q80X80|C2C2L_MOUSE Phospholipid transfer protein C2CD2L OS=Mus musculus OX=10090 GN=C2cd2l PE=1 SV=3	C2CD2L
Q7TQH0	0.024553	0.306756	0.513206	FALSE	0.05	0.255	wt-ctrl vs mut-ctrl	-0.180353	0.882487	-1.69602	-2.68165	0.106339	0.0672546	ebayes	pseudo_batch	8	Q7TQH0	>sp|Q7TQH0|ATX2L_MOUSE Ataxin-2-like protein OS=Mus musculus OX=10090 GN=Atxn2l PE=1 SV=1	ATXN2L
P0C0A3	0.0245207	0.306756	0.513206	FALSE	0.05	0.255	wt-ctrl vs mut-ctrl	-0.217346	0.860146	-1.69653	-2.68244	0.128113	0.0810255	ebayes	pseudo_batch	3	P0C0A3	>sp|P0C0A3|CHMP6_MOUSE Charged multivesicular body protein 6 OS=Mus musculus OX=10090 GN=Chmp6 PE=1 SV=2	CHMP6
Q8JZV7	0.0246149	0.306756	0.513206	FALSE	0.05	0.255	wt-ctrl vs mut-ctrl	-0.23805	0.847891	-1.69506	-2.68013	0.140437	0.0888203	ebayes	pseudo_batch	11	Q8JZV7	>sp|Q8JZV7|NAGA_MOUSE N-acetylglucosamine-6-phosphate deacetylase OS=Mus musculus OX=10090 GN=Amdhd2 PE=1 SV=1	AMDHD2
Q3TVI8	0.0249088	0.308585	0.510625	FALSE	0.05	0.255	wt-ctrl vs mut-ctrl	0.391421	1.31168	1.69054	2.67298	0.231536	0.146436	ebayes	pseudo_batch	2	Q3TVI8	>sp|Q3TVI8|PBIP1_MOUSE Pre-B-cell leukemia transcription factor-interacting protein 1 OS=Mus musculus OX=10090 GN=Pbxip1 PE=1 SV=2	PBXIP1
Q8VCS3	0.0249105	0.308585	0.510625	FALSE	0.05	0.255	wt-ctrl vs mut-ctrl	0.162507	1.11923	1.69051	2.67294	0.0961289	0.0607973	ebayes	pseudo_batch	9	Q8VCS3	>sp|Q8VCS3|XYLK_MOUSE Glycosaminoglycan xylosylkinase OS=Mus musculus OX=10090 GN=Fam20b PE=1 SV=1	FAM20B
Q9JL56	0.0248534	0.308585	0.510625	FALSE	0.05	0.255	wt-ctrl vs mut-ctrl	0.156616	1.11467	1.69139	2.67432	0.0925959	0.0585628	ebayes	pseudo_batch	7	Q9JL56	>sp|Q9JL56|GDE1_MOUSE Glycerophosphodiester phosphodiesterase 1 OS=Mus musculus OX=10090 GN=Gde1 PE=1 SV=1	GDE1
P47856	0.0249451	0.308585	0.510625	FALSE	0.05	0.255	wt-ctrl vs mut-ctrl	0.126701	1.09179	1.68998	2.6721	0.0749715	0.0474161	ebayes	pseudo_batch	19	P47856	>sp|P47856|GFPT1_MOUSE Glutamine--fructose-6-phosphate aminotransferase [isomerizing] 1 OS=Mus musculus OX=10090 GN=Gfpt1 PE=1 SV=3	GFPT1
O35643;Q9DBG3	0.0248018	0.308585	0.510625	FALSE	0.05	0.255	wt-ctrl vs mut-ctrl	-0.183476	0.880579	-1.69218	-2.67557	0.108426	0.0685745	ebayes	pseudo_batch	18	O35643;Q9DBG3	>sp|O35643|AP1B1_MOUSE AP-1 complex subunit beta-1 OS=Mus musculus OX=10090 GN=Ap1b1 PE=1 SV=2;>sp|Q9DBG3|AP2B1_MOUSE AP-2 complex subunit beta OS=Mus musculus OX=10090 GN=Ap2b1 PE=1 SV=1	AP1B1;AP2B1
Q8BXJ9	0.0251695	0.309089	0.509916	FALSE	0.05	0.255	wt-ctrl vs mut-ctrl	0.410228	1.3289	1.68657	2.6667	0.243232	0.153834	ebayes	pseudo_batch	3	Q8BXJ9	>sp|Q8BXJ9|TMM62_MOUSE Transmembrane protein 62 OS=Mus musculus OX=10090 GN=Tmem62 PE=2 SV=1	TMEM62
P17563	0.0251053	0.309089	0.509916	FALSE	0.05	0.255	wt-ctrl vs mut-ctrl	0.206044	1.15352	1.68754	2.66824	0.122097	0.0772211	ebayes	pseudo_batch	8	P17563	>sp|P17563|SBP1_MOUSE Methanethiol oxidase OS=Mus musculus OX=10090 GN=Selenbp1 PE=1 SV=2	SELENBP1
Q9R088	0.025146	0.309089	0.509916	FALSE	0.05	0.255	wt-ctrl vs mut-ctrl	-0.234382	0.850049	-1.68693	-2.66726	0.13894	0.0878736	ebayes	pseudo_batch	4	Q9R088	>sp|Q9R088|KITM_MOUSE Thymidine kinase 2, mitochondrial OS=Mus musculus OX=10090 GN=Tk2 PE=1 SV=2	TK2
Q63886	0.0250624	0.309089	0.509916	FALSE	0.05	0.255	wt-ctrl vs mut-ctrl	-0.380282	0.768287	-1.6882	-2.66927	0.225259	0.142467	ebayes	pseudo_batch	6	Q63886	>sp|Q63886|UD11_MOUSE UDP-glucuronosyltransferase 1A1 OS=Mus musculus OX=10090 GN=Ugt1a1 PE=1 SV=2	UGT1A1
E9Q1P8	0.0251566	0.309089	0.509916	FALSE	0.05	0.255	wt-ctrl vs mut-ctrl	-0.590644	0.664046	-1.92959	-2.72885	0.306099	0.216445	ebayes	pseudo_batch	1	E9Q1P8	>sp|E9Q1P8|I2BP2_MOUSE Interferon regulatory factor 2-binding protein 2 OS=Mus musculus OX=10090 GN=Irf2bp2 PE=1 SV=1	IRF2BP2
P15392;P20852	0.0253506	0.310859	0.507436	FALSE	0.05	0.255	wt-ctrl vs mut-ctrl	0.262884	1.19987	1.68384	2.66238	0.156122	0.0987401	ebayes	pseudo_batch	16	P15392;P20852	>sp|P15392|CP2A4_MOUSE Cytochrome P450 2A4 OS=Mus musculus OX=10090 GN=Cyp2a4 PE=2 SV=3;>sp|P20852|CP2A5_MOUSE Cytochrome P450 2A5 OS=Mus musculus OX=10090 GN=Cyp2a5 PE=2 SV=1	CYP2A4;CYP2A5
Q8R344	0.0254737	0.311373	0.506719	FALSE	0.05	0.255	wt-ctrl vs mut-ctrl	-0.245198	0.8437	-1.68199	-2.65946	0.145779	0.0921984	ebayes	pseudo_batch	1	Q8R344	>sp|Q8R344|CCD12_MOUSE Coiled-coil domain-containing protein 12 OS=Mus musculus OX=10090 GN=Ccdc12 PE=1 SV=2	CCDC12
Q60779	0.0254636	0.311373	0.506719	FALSE	0.05	0.255	wt-ctrl vs mut-ctrl	-0.25283	0.839249	-1.92413	-2.72112	0.1314	0.0929137	ebayes	pseudo_batch	1	Q60779	>sp|Q60779|DRC4_MOUSE Dynein regulatory complex subunit 4 OS=Mus musculus OX=10090 GN=Gas8 PE=1 SV=2	GAS8
O55143;Q64518	0.0255036	0.311373	0.506719	FALSE	0.05	0.255	wt-ctrl vs mut-ctrl	-0.36062	0.77883	-1.68154	-2.65876	0.214457	0.135635	ebayes	pseudo_batch	5	O55143;Q64518	>sp|O55143|AT2A2_MOUSE Sarcoplasmic/endoplasmic reticulum calcium ATPase 2 OS=Mus musculus OX=10090 GN=Atp2a2 PE=1 SV=2;>sp|Q64518|AT2A3_MOUSE Sarcoplasmic/endoplasmic reticulum calcium ATPase 3 OS=Mus musculus OX=10090 GN=Atp2a3 PE=1 SV=4	ATP2A2;ATP2A3
P97496;Q6PDG5	0.0255615	0.311628	0.506363	FALSE	0.05	0.255	wt-ctrl vs mut-ctrl	-0.199144	0.871067	-1.68068	-2.65739	0.11849	0.0749398	ebayes	pseudo_batch	6	P97496;Q6PDG5	>sp|P97496|SMRC1_MOUSE SWI/SNF complex subunit SMARCC1 OS=Mus musculus OX=10090 GN=Smarcc1 PE=1 SV=2;>sp|Q6PDG5|SMRC2_MOUSE SWI/SNF complex subunit SMARCC2 OS=Mus musculus OX=10090 GN=Smarcc2 PE=1 SV=2	SMARCC1;SMARCC2
Q8R310	0.0256158	0.311838	0.506071	FALSE	0.05	0.255	wt-ctrl vs mut-ctrl	-0.144356	0.904783	-1.67987	-2.65611	0.0859329	0.0543487	ebayes	pseudo_batch	3	Q8R310	>sp|Q8R310|TMCC3_MOUSE Transmembrane and coiled-coil domain protein 3 OS=Mus musculus OX=10090 GN=Tmcc3 PE=1 SV=2	TMCC3
Q6P2L6	0.0256896	0.312285	0.505449	FALSE	0.05	0.255	wt-ctrl vs mut-ctrl	-0.272288	0.828005	-1.67877	-2.65438	0.162195	0.102581	ebayes	pseudo_batch	3	Q6P2L6	>sp|Q6P2L6|NSD3_MOUSE Histone-lysine N-methyltransferase NSD3 OS=Mus musculus OX=10090 GN=Nsd3 PE=1 SV=2	NSD3
Q9DCP4	0.0259465	0.31428	0.502683	FALSE	0.05	0.255	wt-ctrl vs mut-ctrl	0.342728	1.26815	1.67498	2.64838	0.204616	0.12941	ebayes	pseudo_batch	2	Q9DCP4	>tr|Q9DCP4|Q9DCP4_MOUSE Novel Thioesterase superfamily domain and Saposin A-type domain containing protein (0610012H03Rik) OS=Mus musculus OX=10090 GN=Them7 PE=1 SV=1	THEM7
Q8R2L5	0.0260406	0.31428	0.502683	FALSE	0.05	0.255	wt-ctrl vs mut-ctrl	0.307261	1.23736	1.91404	2.70687	0.16053	0.113512	ebayes	pseudo_batch	2	Q8R2L5	>sp|Q8R2L5|RT18C_MOUSE 28S ribosomal protein S18c, mitochondrial OS=Mus musculus OX=10090 GN=Mrps18c PE=1 SV=1	MRPS18C
B9EJ86	0.0259439	0.31428	0.502683	FALSE	0.05	0.255	wt-ctrl vs mut-ctrl	0.15042	1.10989	1.67502	2.64844	0.0898017	0.0567956	ebayes	pseudo_batch	19	B9EJ86	>sp|B9EJ86|OSBL8_MOUSE Oxysterol-binding protein-related protein 8 OS=Mus musculus OX=10090 GN=Osbpl8 PE=1 SV=1	OSBPL8
P30999	0.0260214	0.31428	0.502683	FALSE	0.05	0.255	wt-ctrl vs mut-ctrl	-0.133956	0.911329	-1.67388	-2.64664	0.0800271	0.0506136	ebayes	pseudo_batch	31	P30999	>sp|P30999|CTND1_MOUSE Catenin delta-1 OS=Mus musculus OX=10090 GN=Ctnnd1 PE=1 SV=2	CTNND1
Q9CSN1	0.0260095	0.31428	0.502683	FALSE	0.05	0.255	wt-ctrl vs mut-ctrl	-0.159262	0.895483	-1.67406	-2.64692	0.095135	0.0601687	ebayes	pseudo_batch	16	Q9CSN1	>sp|Q9CSN1|SNW1_MOUSE SNW domain-containing protein 1 OS=Mus musculus OX=10090 GN=Snw1 PE=1 SV=3	SNW1
Q8VI56	0.0261612	0.314511	0.502364	FALSE	0.05	0.255	wt-ctrl vs mut-ctrl	0.229493	1.17242	1.67184	2.64342	0.137269	0.0868167	ebayes	pseudo_batch	2	Q8VI56	>sp|Q8VI56|LRP4_MOUSE Low-density lipoprotein receptor-related protein 4 OS=Mus musculus OX=10090 GN=Lrp4 PE=1 SV=3	LRP4
P31750	0.0261719	0.314511	0.502364	FALSE	0.05	0.255	wt-ctrl vs mut-ctrl	-0.348717	0.785282	-1.67169	-2.64317	0.208602	0.131931	ebayes	pseudo_batch	3	P31750	>sp|P31750|AKT1_MOUSE RAC-alpha serine/threonine-protein kinase OS=Mus musculus OX=10090 GN=Akt1 PE=1 SV=2	AKT1
Q8BRK9	0.0261135	0.314511	0.502364	FALSE	0.05	0.255	wt-ctrl vs mut-ctrl	-0.979021	0.507324	-1.91278	-2.70509	0.51183	0.361919	ebayes	pseudo_batch	1	Q8BRK9	>sp|Q8BRK9|MA2A2_MOUSE Alpha-mannosidase 2x OS=Mus musculus OX=10090 GN=Man2a2 PE=1 SV=2	MAN2A2
P03930	0.0264049	0.314626	0.502206	FALSE	0.05	0.255	wt-ctrl vs mut-ctrl	0.207223	1.15446	1.66831	2.63783	0.124211	0.0785581	ebayes	pseudo_batch	3	P03930	>sp|P03930|ATP8_MOUSE ATP synthase protein 8 OS=Mus musculus OX=10090 GN=Mtatp8 PE=1 SV=1	MTATP8
Q3URS9	0.0263769	0.314626	0.502206	FALSE	0.05	0.255	wt-ctrl vs mut-ctrl	0.135796	1.0987	1.66871	2.63847	0.0813777	0.0514678	ebayes	pseudo_batch	11	Q3URS9	>sp|Q3URS9|MITOK_MOUSE Mitochondrial potassium channel OS=Mus musculus OX=10090 GN=Ccdc51 PE=1 SV=1	CCDC51
Q8CES0	0.0264058	0.314626	0.502206	FALSE	0.05	0.255	wt-ctrl vs mut-ctrl	-0.130405	0.913575	-1.6683	-2.63781	0.0781668	0.049437	ebayes	pseudo_batch	4	Q8CES0	>sp|Q8CES0|NAA30_MOUSE N-alpha-acetyltransferase 30 OS=Mus musculus OX=10090 GN=Naa30 PE=1 SV=2	NAA30
P11679;Q922U2	0.0262825	0.314626	0.502206	FALSE	0.05	0.255	wt-ctrl vs mut-ctrl	-0.183745	0.880414	-1.67008	-2.64063	0.110022	0.069584	ebayes	pseudo_batch	1	P11679;Q922U2	>sp|P11679|K2C8_MOUSE Keratin, type II cytoskeletal 8 OS=Mus musculus OX=10090 GN=Krt8 PE=1 SV=4;>sp|Q922U2|K2C5_MOUSE Keratin, type II cytoskeletal 5 OS=Mus musculus OX=10090 GN=Krt5 PE=1 SV=1	KRT8;KRT5
P49710	0.0263792	0.314626	0.502206	FALSE	0.05	0.255	wt-ctrl vs mut-ctrl	-0.363772	0.77713	-1.66868	-2.63842	0.218	0.137875	ebayes	pseudo_batch	1	P49710	>sp|P49710|HCLS1_MOUSE Hematopoietic lineage cell-specific protein OS=Mus musculus OX=10090 GN=Hcls1 PE=1 SV=2	HCLS1
Q9D6J3	0.0263065	0.314626	0.502206	FALSE	0.05	0.255	wt-ctrl vs mut-ctrl	-0.629203	0.646534	-1.66973	-2.64008	0.376829	0.238327	ebayes	pseudo_batch	1	Q9D6J3	>sp|Q9D6J3|YJU2_MOUSE Splicing factor YJU2 OS=Mus musculus OX=10090 GN=Yju2 PE=1 SV=1	YJU2
P62137;P62141;P63087	0.0264478	0.31468	0.50213	FALSE	0.05	0.255	wt-ctrl vs mut-ctrl	-0.377435	0.769805	-1.66769	-2.63685	0.226322	0.143139	ebayes	pseudo_batch	11	P62137;P62141;P63087	>sp|P62137|PP1A_MOUSE Serine/threonine-protein phosphatase PP1-alpha catalytic subunit OS=Mus musculus OX=10090 GN=Ppp1ca PE=1 SV=1;>sp|P62141|PP1B_MOUSE Serine/threonine-protein phosphatase PP1-beta catalytic subunit OS=Mus musculus OX=10090 GN=Ppp1cb PE=1 SV=3;>sp|P63087|PP1G_MOUSE Serine/threonine-protein phosphatase PP1-gamma catalytic subunit OS=Mus musculus OX=10090 GN=Ppp1cc PE=1 SV=1	PPP1CA;PPP1CB;PPP1CC
P28028;Q99N57	0.0267076	0.316487	0.499644	FALSE	0.05	0.255	wt-ctrl vs mut-ctrl	0.301551	1.23247	1.66397	2.63096	0.181224	0.114616	ebayes	pseudo_batch	1	P28028;Q99N57	>sp|P28028|BRAF_MOUSE Serine/threonine-protein kinase B-raf OS=Mus musculus OX=10090 GN=Braf PE=1 SV=4;>sp|Q99N57|RAF1_MOUSE RAF proto-oncogene serine/threonine-protein kinase OS=Mus musculus OX=10090 GN=Raf1 PE=1 SV=2	BRAF;RAF1
A2AGH6	0.0267502	0.316487	0.499644	FALSE	0.05	0.255	wt-ctrl vs mut-ctrl	0.265727	1.20224	1.66336	2.63	0.159753	0.101037	ebayes	pseudo_batch	1	A2AGH6	>sp|A2AGH6|MED12_MOUSE Mediator of RNA polymerase II transcription subunit 12 OS=Mus musculus OX=10090 GN=Med12 PE=1 SV=1	MED12
Q60870	0.0267291	0.316487	0.499644	FALSE	0.05	0.255	wt-ctrl vs mut-ctrl	0.256304	1.19442	1.66366	2.63048	0.154061	0.0974365	ebayes	pseudo_batch	2	Q60870	>sp|Q60870|REEP5_MOUSE Receptor expression-enhancing protein 5 OS=Mus musculus OX=10090 GN=Reep5 PE=1 SV=1	REEP5
Q8BGV3	0.0266557	0.316487	0.499644	FALSE	0.05	0.255	wt-ctrl vs mut-ctrl	0.164705	1.12094	1.66471	2.63213	0.0989395	0.0625749	ebayes	pseudo_batch	10	Q8BGV3	>sp|Q8BGV3|TACD2_MOUSE Tumor-associated calcium signal transducer 2 OS=Mus musculus OX=10090 GN=Tacstd2 PE=1 SV=1	TACSTD2
Q9D8B7	0.0268853	0.31764	0.498065	FALSE	0.05	0.255	wt-ctrl vs mut-ctrl	-0.230418	0.852388	-1.66144	-2.62697	0.138686	0.0877126	ebayes	pseudo_batch	3	Q9D8B7	>sp|Q9D8B7|JAM3_MOUSE Junctional adhesion molecule C OS=Mus musculus OX=10090 GN=Jam3 PE=1 SV=2	JAM3
P61460	0.0269569	0.318039	0.49752	FALSE	0.05	0.255	wt-ctrl vs mut-ctrl	0.290188	1.2228	1.89849	2.68487	0.152852	0.108082	ebayes	pseudo_batch	2	P61460	>sp|P61460|DEPD5_MOUSE GATOR complex protein DEPDC5 OS=Mus musculus OX=10090 GN=Depdc5 PE=1 SV=2	DEPDC5
Q3TGF2	0.0270837	0.318819	0.496455	FALSE	0.05	0.255	wt-ctrl vs mut-ctrl	-0.218856	0.859247	-1.65864	-2.62254	0.131949	0.0834519	ebayes	pseudo_batch	7	Q3TGF2	>sp|Q3TGF2|F107B_MOUSE Protein FAM107B OS=Mus musculus OX=10090 GN=Fam107b PE=1 SV=2	FAM107B
Q8R2Y2	0.0270989	0.318819	0.496455	FALSE	0.05	0.255	wt-ctrl vs mut-ctrl	-0.290207	0.817785	-1.65842	-2.6222	0.174989	0.110673	ebayes	pseudo_batch	9	Q8R2Y2	>sp|Q8R2Y2|MUC18_MOUSE Cell surface glycoprotein MUC18 OS=Mus musculus OX=10090 GN=Mcam PE=1 SV=1	MCAM
Q3US41;Q8K0G8	0.0273166	0.319079	0.496101	FALSE	0.05	0.255	wt-ctrl vs mut-ctrl	0.232636	1.17498	1.65538	2.61738	0.140534	0.0888812	ebayes	pseudo_batch	1	Q3US41;Q8K0G8	>sp|Q3US41|ESRP1_MOUSE Epithelial splicing regulatory protein 1 OS=Mus musculus OX=10090 GN=Esrp1 PE=1 SV=2;>sp|Q8K0G8|ESRP2_MOUSE Epithelial splicing regulatory protein 2 OS=Mus musculus OX=10090 GN=Esrp2 PE=1 SV=1	ESRP1;ESRP2
P62509	0.0272939	0.319079	0.496101	FALSE	0.05	0.255	wt-ctrl vs mut-ctrl	0.198123	1.1472	1.65569	2.61788	0.119662	0.0756807	ebayes	pseudo_batch	3	P62509	>sp|P62509|ERR3_MOUSE Estrogen-related receptor gamma OS=Mus musculus OX=10090 GN=Esrrg PE=1 SV=1	ESRRG
Q7TNL7	0.0272737	0.319079	0.496101	FALSE	0.05	0.255	wt-ctrl vs mut-ctrl	0.189887	1.14067	1.65597	2.61833	0.114668	0.0725224	ebayes	pseudo_batch	3	Q7TNL7	>tr|Q7TNL7|Q7TNL7_MOUSE Dual specificity protein phosphatase OS=Mus musculus OX=10090 GN=Dusp9 PE=1 SV=1	DUSP9
Q99KF1	0.0273521	0.319079	0.496101	FALSE	0.05	0.255	wt-ctrl vs mut-ctrl	0.183084	1.13531	1.65488	2.6166	0.110633	0.0699704	ebayes	pseudo_batch	7	Q99KF1	>sp|Q99KF1|TMED9_MOUSE Transmembrane emp24 domain-containing protein 9 OS=Mus musculus OX=10090 GN=Tmed9 PE=1 SV=2	TMED9
O09174	0.0274244	0.319079	0.496101	FALSE	0.05	0.255	wt-ctrl vs mut-ctrl	0.123795	1.0896	1.65388	2.61501	0.0748517	0.0473404	ebayes	pseudo_batch	18	O09174	>sp|O09174|AMACR_MOUSE Alpha-methylacyl-CoA racemase OS=Mus musculus OX=10090 GN=Amacr PE=1 SV=4	AMACR
Q9R1J0	0.0274012	0.319079	0.496101	FALSE	0.05	0.255	wt-ctrl vs mut-ctrl	-0.152368	0.899773	-1.6542	-2.61552	0.0921097	0.0582553	ebayes	pseudo_batch	11	Q9R1J0	>sp|Q9R1J0|NSDHL_MOUSE Sterol-4-alpha-carboxylate 3-dehydrogenase, decarboxylating OS=Mus musculus OX=10090 GN=Nsdhl PE=1 SV=1	NSDHL
Q8CH25	0.0273473	0.319079	0.496101	FALSE	0.05	0.255	wt-ctrl vs mut-ctrl	-0.197135	0.872281	-1.65495	-2.6167	0.119119	0.0753373	ebayes	pseudo_batch	5	Q8CH25	>sp|Q8CH25|SLTM_MOUSE SAFB-like transcription modulator OS=Mus musculus OX=10090 GN=Sltm PE=1 SV=1	SLTM
Q8BHB9;Q8BXK9	0.0272411	0.319079	0.496101	FALSE	0.05	0.255	wt-ctrl vs mut-ctrl	-0.335719	0.792389	-1.65643	-2.61905	0.202676	0.128183	ebayes	pseudo_batch	2	Q8BHB9;Q8BXK9	>sp|Q8BHB9|CLIC6_MOUSE Chloride intracellular channel protein 6 OS=Mus musculus OX=10090 GN=Clic6 PE=1 SV=1;>sp|Q8BXK9|CLIC5_MOUSE Chloride intracellular channel protein 5 OS=Mus musculus OX=10090 GN=Clic5 PE=1 SV=1	CLIC6;CLIC5
P26262	0.0274743	0.319218	0.495913	FALSE	0.05	0.255	wt-ctrl vs mut-ctrl	-0.192221	0.875258	-1.65318	-2.61391	0.116273	0.0735375	ebayes	pseudo_batch	10	P26262	>sp|P26262|KLKB1_MOUSE Plasma kallikrein OS=Mus musculus OX=10090 GN=Klkb1 PE=1 SV=2	KLKB1
E9PV38;Q6PDB7	0.0277621	0.320789	0.49378	FALSE	0.05	0.255	wt-ctrl vs mut-ctrl	0.453814	1.36966	1.64921	2.60764	0.27517	0.174033	ebayes	pseudo_batch	1	E9PV38;Q6PDB7	>tr|E9PV38|E9PV38_MOUSE Carboxylic ester hydrolase OS=Mus musculus OX=10090 GN=Ces2g PE=1 SV=1;>tr|Q6PDB7|Q6PDB7_MOUSE Carboxylic ester hydrolase OS=Mus musculus OX=10090 GN=Ces2b PE=1 SV=1	CES2G;CES2B
P35363	0.0276831	0.320789	0.49378	FALSE	0.05	0.255	wt-ctrl vs mut-ctrl	0.288402	1.22129	1.6503	2.60935	0.174757	0.110526	ebayes	pseudo_batch	1	P35363	>sp|P35363|5HT2A_MOUSE 5-hydroxytryptamine receptor 2A OS=Mus musculus OX=10090 GN=Htr2a PE=1 SV=1	HTR2A
Q8K353	0.0277446	0.320789	0.49378	FALSE	0.05	0.255	wt-ctrl vs mut-ctrl	0.237508	1.17895	1.64945	2.60801	0.143992	0.0910684	ebayes	pseudo_batch	2	Q8K353	>sp|Q8K353|CYTM1_MOUSE Cysteine-rich and transmembrane domain-containing protein 1 OS=Mus musculus OX=10090 GN=Cystm1 PE=1 SV=1	CYSTM1
Q8VCE2	0.0277176	0.320789	0.49378	FALSE	0.05	0.255	wt-ctrl vs mut-ctrl	-0.225475	0.855314	-1.64982	-2.6086	0.136666	0.0864351	ebayes	pseudo_batch	1	Q8VCE2	>sp|Q8VCE2|GPN1_MOUSE GPN-loop GTPase 1 OS=Mus musculus OX=10090 GN=Gpn1 PE=1 SV=1	GPN1
Q9D273	0.0280241	0.322488	0.491487	FALSE	0.05	0.255	wt-ctrl vs mut-ctrl	-0.164969	0.891948	-1.64564	-2.60198	0.100246	0.0634012	ebayes	pseudo_batch	10	Q9D273	>sp|Q9D273|MMAB_MOUSE Corrinoid adenosyltransferase MMAB OS=Mus musculus OX=10090 GN=Mmab PE=1 SV=1	MMAB
P51661	0.0280066	0.322488	0.491487	FALSE	0.05	0.255	wt-ctrl vs mut-ctrl	-0.259292	0.835498	-1.64587	-2.60235	0.15754	0.0996373	ebayes	pseudo_batch	10	P51661	>sp|P51661|DHI2_MOUSE 11-beta-hydroxysteroid dehydrogenase type 2 OS=Mus musculus OX=10090 GN=Hsd11b2 PE=1 SV=2	HSD11B2
P62631	0.0280097	0.322488	0.491487	FALSE	0.05	0.255	wt-ctrl vs mut-ctrl	-0.376538	0.770284	-1.88128	-2.66053	0.20015	0.141528	ebayes	pseudo_batch	1	P62631	>sp|P62631|EF1A2_MOUSE Elongation factor 1-alpha 2 OS=Mus musculus OX=10090 GN=Eef1a2 PE=1 SV=1	EEF1A2
P61804	0.0283652	0.322695	0.491208	FALSE	0.05	0.255	wt-ctrl vs mut-ctrl	0.30737	1.23745	1.64103	2.59469	0.187304	0.118461	ebayes	pseudo_batch	3	P61804	>sp|P61804|DAD1_MOUSE Dolichyl-diphosphooligosaccharide--protein glycosyltransferase subunit DAD1 OS=Mus musculus OX=10090 GN=Dad1 PE=1 SV=3	DAD1
Q61153	0.0286705	0.322695	0.491208	FALSE	0.05	0.255	wt-ctrl vs mut-ctrl	0.230773	1.17346	1.63695	2.58824	0.140977	0.0891619	ebayes	pseudo_batch	4	Q61153	>sp|Q61153|IOD1_MOUSE Type I iodothyronine deiodinase OS=Mus musculus OX=10090 GN=Dio1 PE=1 SV=3	DIO1
Q4VAE3	0.0286975	0.322695	0.491208	FALSE	0.05	0.255	wt-ctrl vs mut-ctrl	0.226422	1.16993	1.63659	2.58768	0.13835	0.0875001	ebayes	pseudo_batch	6	Q4VAE3	>sp|Q4VAE3|TMM65_MOUSE Transmembrane protein 65 OS=Mus musculus OX=10090 GN=Tmem65 PE=1 SV=1	TMEM65
Q9CXI5	0.0284773	0.322695	0.491208	FALSE	0.05	0.255	wt-ctrl vs mut-ctrl	0.216521	1.16193	1.63952	2.59232	0.132063	0.0835243	ebayes	pseudo_batch	8	Q9CXI5	>sp|Q9CXI5|MANF_MOUSE Mesencephalic astrocyte-derived neurotrophic factor OS=Mus musculus OX=10090 GN=Manf PE=1 SV=1	MANF
O88335	0.0283863	0.322695	0.491208	FALSE	0.05	0.255	wt-ctrl vs mut-ctrl	0.210279	1.15691	1.64074	2.59424	0.128161	0.0810559	ebayes	pseudo_batch	3	O88335	>sp|O88335|KCNJ1_MOUSE ATP-sensitive inward rectifier potassium channel 1 OS=Mus musculus OX=10090 GN=Kcnj1 PE=2 SV=1	KCNJ1
Q99KU0	0.0280855	0.322695	0.491208	FALSE	0.05	0.255	wt-ctrl vs mut-ctrl	0.175201	1.12912	1.6448	2.60066	0.106518	0.067368	ebayes	pseudo_batch	3	Q99KU0	>sp|Q99KU0|VMP1_MOUSE Vacuole membrane protein 1 OS=Mus musculus OX=10090 GN=Vmp1 PE=1 SV=2	VMP1
Q99N23	0.0285384	0.322695	0.491208	FALSE	0.05	0.255	wt-ctrl vs mut-ctrl	0.161798	1.11868	1.63871	2.59102	0.098735	0.0624455	ebayes	pseudo_batch	7	Q99N23	>sp|Q99N23|CAH15_MOUSE Carbonic anhydrase 15 OS=Mus musculus OX=10090 GN=Ca15 PE=1 SV=1	CA15
Q99LD4	0.0287326	0.322695	0.491208	FALSE	0.05	0.255	wt-ctrl vs mut-ctrl	-0.119521	0.920493	-1.63612	-2.58694	0.0730512	0.0462016	ebayes	pseudo_batch	18	Q99LD4	>sp|Q99LD4|CSN1_MOUSE COP9 signalosome complex subunit 1 OS=Mus musculus OX=10090 GN=Gps1 PE=1 SV=1	GPS1
Q62318	0.0285316	0.322695	0.491208	FALSE	0.05	0.255	wt-ctrl vs mut-ctrl	-0.133925	0.911349	-1.6388	-2.59117	0.0817212	0.051685	ebayes	pseudo_batch	18	Q62318	>sp|Q62318|TIF1B_MOUSE Transcription intermediary factor 1-beta OS=Mus musculus OX=10090 GN=Trim28 PE=1 SV=3	TRIM28
E9Q3H6	0.0283166	0.322695	0.491208	FALSE	0.05	0.255	wt-ctrl vs mut-ctrl	-0.13925	0.907991	-1.64168	-2.59572	0.0848214	0.0536458	ebayes	pseudo_batch	5	E9Q3H6	>tr|E9Q3H6|E9Q3H6_MOUSE Coenzyme Q10A OS=Mus musculus OX=10090 GN=Coq10a PE=1 SV=1	COQ10A
Q569Z6	0.0285728	0.322695	0.491208	FALSE	0.05	0.255	wt-ctrl vs mut-ctrl	-0.192861	0.874869	-1.63825	-2.5903	0.117724	0.0744552	ebayes	pseudo_batch	18	Q569Z6	>sp|Q569Z6|TR150_MOUSE Thyroid hormone receptor-associated protein 3 OS=Mus musculus OX=10090 GN=Thrap3 PE=1 SV=1	THRAP3
Q6PAQ4	0.0286455	0.322695	0.491208	FALSE	0.05	0.255	wt-ctrl vs mut-ctrl	-0.234261	0.85012	-1.63728	-2.58877	0.143079	0.0904914	ebayes	pseudo_batch	3	Q6PAQ4	>sp|Q6PAQ4|REXO4_MOUSE RNA exonuclease 4 OS=Mus musculus OX=10090 GN=Rexo4 PE=2 SV=2	REXO4
A2ALU4;Q9QXN0	0.028703	0.322695	0.491208	FALSE	0.05	0.255	wt-ctrl vs mut-ctrl	-0.244632	0.844031	-2.0786	-2.72152	0.117691	0.0898879	ebayes	pseudo_batch	1	A2ALU4;Q9QXN0	>sp|A2ALU4|SHRM2_MOUSE Protein Shroom2 OS=Mus musculus OX=10090 GN=Shroom2 PE=1 SV=1;>sp|Q9QXN0|SHRM3_MOUSE Protein Shroom3 OS=Mus musculus OX=10090 GN=Shroom3 PE=1 SV=2	SHROOM2;SHROOM3
Q8BJE2	0.0285492	0.322695	0.491208	FALSE	0.05	0.255	wt-ctrl vs mut-ctrl	-0.248154	0.841973	-1.63856	-2.5908	0.151446	0.0957828	ebayes	pseudo_batch	6	Q8BJE2	>sp|Q8BJE2|BTNL9_MOUSE Butyrophilin-like protein 9 OS=Mus musculus OX=10090 GN=Btnl9 PE=1 SV=1	BTNL9
P28700	0.0284066	0.322695	0.491208	FALSE	0.05	0.255	wt-ctrl vs mut-ctrl	-0.342678	0.788576	-1.64047	-2.59381	0.20889	0.132114	ebayes	pseudo_batch	2	P28700	>sp|P28700|RXRA_MOUSE Retinoic acid receptor RXR-alpha OS=Mus musculus OX=10090 GN=Rxra PE=1 SV=1	RXRA
Q8BHC9	0.028247	0.322695	0.491208	FALSE	0.05	0.255	wt-ctrl vs mut-ctrl	-0.359858	0.779241	-1.64262	-2.59721	0.219076	0.138556	ebayes	pseudo_batch	1	Q8BHC9	>sp|Q8BHC9|FUT11_MOUSE Alpha-(1,3)-fucosyltransferase 11 OS=Mus musculus OX=10090 GN=Fut11 PE=1 SV=1	FUT11
Q08879	0.0284361	0.322695	0.491208	FALSE	0.05	0.255	wt-ctrl vs mut-ctrl	-0.476901	0.71852	-1.64008	-2.59319	0.29078	0.183905	ebayes	pseudo_batch	6	Q08879	>sp|Q08879|FBLN1_MOUSE Fibulin-1 OS=Mus musculus OX=10090 GN=Fbln1 PE=1 SV=2	FBLN1
G5E872	0.0287017	0.322695	0.491208	FALSE	0.05	0.255	wt-ctrl vs mut-ctrl	-0.530082	0.692515	-1.77752	-2.64503	0.298215	0.200407	ebayes	pseudo_batch	1	G5E872	>sp|G5E872|RNPL1_MOUSE Aminopeptidase RNPEPL1 OS=Mus musculus OX=10090 GN=Rnpepl1 PE=3 SV=2	RNPEPL1
Q99JW5	0.0287806	0.322804	0.491061	FALSE	0.05	0.255	wt-ctrl vs mut-ctrl	0.211075	1.15755	1.63549	2.58593	0.129059	0.0816244	ebayes	pseudo_batch	11	Q99JW5	>sp|Q99JW5|EPCAM_MOUSE Epithelial cell adhesion molecule OS=Mus musculus OX=10090 GN=Epcam PE=1 SV=1	EPCAM
P15066	0.0288282	0.322907	0.490923	FALSE	0.05	0.255	wt-ctrl vs mut-ctrl	0.335106	1.26147	1.63486	2.58494	0.204976	0.129638	ebayes	pseudo_batch	1	P15066	>sp|P15066|JUND_MOUSE Transcription factor JunD OS=Mus musculus OX=10090 GN=Jund PE=1 SV=1	JUND
P20444;P68404	0.0289296	0.323122	0.490634	FALSE	0.05	0.255	wt-ctrl vs mut-ctrl	0.131934	1.09576	1.63352	2.58282	0.0807668	0.0510814	ebayes	pseudo_batch	2	P20444;P68404	>sp|P20444|KPCA_MOUSE Protein kinase C alpha type OS=Mus musculus OX=10090 GN=Prkca PE=1 SV=3;>sp|P68404|KPCB_MOUSE Protein kinase C beta type OS=Mus musculus OX=10090 GN=Prkcb PE=1 SV=4	PRKCA;PRKCB
Q7TNV0	0.0289715	0.323122	0.490634	FALSE	0.05	0.255	wt-ctrl vs mut-ctrl	-0.131838	0.912668	-1.63297	-2.58195	0.0807351	0.0510613	ebayes	pseudo_batch	11	Q7TNV0	>sp|Q7TNV0|DEK_MOUSE Protein DEK OS=Mus musculus OX=10090 GN=Dek PE=1 SV=1	DEK
P70441	0.0289314	0.323122	0.490634	FALSE	0.05	0.255	wt-ctrl vs mut-ctrl	-0.219041	0.859136	-1.6335	-2.58279	0.134093	0.084808	ebayes	pseudo_batch	24	P70441	>sp|P70441|NHRF1_MOUSE Na(+)/H(+) exchange regulatory cofactor NHE-RF1 OS=Mus musculus OX=10090 GN=Slc9a3r1 PE=1 SV=3	SLC9A3R1
P70206;P70207;Q80UG2	0.0290011	0.323122	0.490634	FALSE	0.05	0.255	wt-ctrl vs mut-ctrl	-0.672431	0.627448	-1.63258	-2.58134	0.411882	0.260497	ebayes	pseudo_batch	1	P70206;P70207;Q80UG2	>sp|P70206|PLXA1_MOUSE Plexin-A1 OS=Mus musculus OX=10090 GN=Plxna1 PE=1 SV=1;>sp|P70207|PLXA2_MOUSE Plexin-A2 OS=Mus musculus OX=10090 GN=Plxna2 PE=1 SV=2;>sp|Q80UG2|PLXA4_MOUSE Plexin-A4 OS=Mus musculus OX=10090 GN=Plxna4 PE=1 SV=3	PLXNA1;PLXNA2;PLXNA4
Q3T9X0	0.0291029	0.323345	0.490334	FALSE	0.05	0.255	wt-ctrl vs mut-ctrl	-0.136093	0.90998	-1.63125	-2.57923	0.0834289	0.0527651	ebayes	pseudo_batch	4	Q3T9X0	>sp|Q3T9X0|GTR9_MOUSE Solute carrier family 2, facilitated glucose transporter member 9 OS=Mus musculus OX=10090 GN=Slc2a9 PE=1 SV=1	SLC2A9
Q60707	0.0291364	0.323345	0.490334	FALSE	0.05	0.255	wt-ctrl vs mut-ctrl	-0.138108	0.90871	-1.63081	-2.57853	0.0846867	0.0535606	ebayes	pseudo_batch	2	Q60707	>sp|Q60707|TBX2_MOUSE T-box transcription factor TBX2 OS=Mus musculus OX=10090 GN=Tbx2 PE=1 SV=3	TBX2
Q8VCC2	0.0291262	0.323345	0.490334	FALSE	0.05	0.255	wt-ctrl vs mut-ctrl	-0.330038	0.795515	-1.63094	-2.57874	0.202361	0.127984	ebayes	pseudo_batch	5	Q8VCC2	>sp|Q8VCC2|EST1_MOUSE Liver carboxylesterase 1 OS=Mus musculus OX=10090 GN=Ces1 PE=1 SV=1	CES1
Q9D279	0.0294606	0.323482	0.490149	FALSE	0.05	0.255	wt-ctrl vs mut-ctrl	0.563708	1.47806	1.8586	2.62846	0.303296	0.214463	ebayes	pseudo_batch	2	Q9D279	>sp|Q9D279|MISP_MOUSE Mitotic interactor and substrate of PLK1 OS=Mus musculus OX=10090 GN=Misp PE=1 SV=1	MISP
Q80TQ5	0.0292821	0.323482	0.490149	FALSE	0.05	0.255	wt-ctrl vs mut-ctrl	0.29661	1.22825	1.86133	2.63232	0.159354	0.11268	ebayes	pseudo_batch	1	Q80TQ5	>sp|Q80TQ5|PKHM2_MOUSE Pleckstrin homology domain-containing family M member 2 OS=Mus musculus OX=10090 GN=Plekhm2 PE=1 SV=2	PLEKHM2
Q99JF5	0.0294728	0.323482	0.490149	FALSE	0.05	0.255	wt-ctrl vs mut-ctrl	0.266393	1.2028	1.62643	2.57162	0.16379	0.10359	ebayes	pseudo_batch	6	Q99JF5	>sp|Q99JF5|MVD1_MOUSE Diphosphomevalonate decarboxylase OS=Mus musculus OX=10090 GN=Mvd PE=1 SV=2	MVD
Q61576	0.0292204	0.323482	0.490149	FALSE	0.05	0.255	wt-ctrl vs mut-ctrl	0.255928	1.1941	1.62971	2.5768	0.157039	0.0993199	ebayes	pseudo_batch	2	Q61576	>sp|Q61576|FKB10_MOUSE Peptidyl-prolyl cis-trans isomerase FKBP10 OS=Mus musculus OX=10090 GN=Fkbp10 PE=1 SV=2	FKBP10
P49717	0.0295412	0.323482	0.490149	FALSE	0.05	0.255	wt-ctrl vs mut-ctrl	0.209571	1.15634	1.62555	2.57022	0.128923	0.0815382	ebayes	pseudo_batch	2	P49717	>sp|P49717|MCM4_MOUSE DNA replication licensing factor MCM4 OS=Mus musculus OX=10090 GN=Mcm4 PE=1 SV=1	MCM4
O89110	0.0293489	0.323482	0.490149	FALSE	0.05	0.255	wt-ctrl vs mut-ctrl	-0.124193	0.917517	-1.62804	-2.57416	0.076284	0.0482462	ebayes	pseudo_batch	9	O89110	>sp|O89110|CASP8_MOUSE Caspase-8 OS=Mus musculus OX=10090 GN=Casp8 PE=1 SV=1	CASP8
O88544	0.0295158	0.323482	0.490149	FALSE	0.05	0.255	wt-ctrl vs mut-ctrl	-0.148005	0.902498	-1.62588	-2.57074	0.0910306	0.0575728	ebayes	pseudo_batch	18	O88544	>sp|O88544|CSN4_MOUSE COP9 signalosome complex subunit 4 OS=Mus musculus OX=10090 GN=Cops4 PE=1 SV=1	COPS4
Q99K95	0.0294447	0.323482	0.490149	FALSE	0.05	0.255	wt-ctrl vs mut-ctrl	-0.193415	0.874533	-1.6268	-2.57219	0.118893	0.0751946	ebayes	pseudo_batch	1	Q99K95	>sp|Q99K95|RTF2_MOUSE Replication termination factor 2 OS=Mus musculus OX=10090 GN=Rtf2 PE=1 SV=1	RTF2
Q6P3A8	0.0295653	0.323482	0.490149	FALSE	0.05	0.255	wt-ctrl vs mut-ctrl	-0.233618	0.850499	-1.62524	-2.56973	0.143744	0.0909115	ebayes	pseudo_batch	8	Q6P3A8	>sp|Q6P3A8|ODBB_MOUSE 2-oxoisovalerate dehydrogenase subunit beta, mitochondrial OS=Mus musculus OX=10090 GN=Bckdhb PE=1 SV=2	BCKDHB
Q99K67	0.0292426	0.323482	0.490149	FALSE	0.05	0.255	wt-ctrl vs mut-ctrl	-0.286916	0.819653	-1.62942	-2.57634	0.176084	0.111365	ebayes	pseudo_batch	45	Q99K67	>sp|Q99K67|AASS_MOUSE Alpha-aminoadipic semialdehyde synthase, mitochondrial OS=Mus musculus OX=10090 GN=Aass PE=1 SV=1	AASS
Q6P5F6	0.0295771	0.323482	0.490149	FALSE	0.05	0.255	wt-ctrl vs mut-ctrl	-0.530719	0.692209	-1.85683	-2.62596	0.28582	0.202105	ebayes	pseudo_batch	1	Q6P5F6	>sp|Q6P5F6|S39AA_MOUSE Zinc transporter ZIP10 OS=Mus musculus OX=10090 GN=Slc39a10 PE=1 SV=1	SLC39A10
Q99020;Q9Z130	0.0296102	0.323482	0.490149	FALSE	0.05	0.255	wt-ctrl vs mut-ctrl	-0.655025	0.635064	-1.62466	-2.56882	0.403176	0.254991	ebayes	pseudo_batch	1	Q99020;Q9Z130	>sp|Q99020|ROAA_MOUSE Heterogeneous nuclear ribonucleoprotein A/B OS=Mus musculus OX=10090 GN=Hnrnpab PE=1 SV=1;>sp|Q9Z130|HNRDL_MOUSE Heterogeneous nuclear ribonucleoprotein D-like OS=Mus musculus OX=10090 GN=Hnrnpdl PE=1 SV=1	HNRNPAB;HNRNPDL
Q8K0L3	0.0297996	0.325129	0.487945	FALSE	0.05	0.255	wt-ctrl vs mut-ctrl	-0.165633	0.891537	-1.62224	-2.56498	0.102102	0.064575	ebayes	pseudo_batch	32	Q8K0L3	>sp|Q8K0L3|ACSM2_MOUSE Acyl-coenzyme A synthetase ACSM2, mitochondrial OS=Mus musculus OX=10090 GN=Acsm2 PE=1 SV=1	ACSM2
Q8QZS3	0.0298561	0.325146	0.487922	FALSE	0.05	0.255	wt-ctrl vs mut-ctrl	0.363667	1.28669	1.85262	2.62	0.196299	0.138804	ebayes	pseudo_batch	1	Q8QZS3	>sp|Q8QZS3|FLCN_MOUSE Folliculin OS=Mus musculus OX=10090 GN=Flcn PE=1 SV=1	FLCN
Q8BRT1	0.0299558	0.325146	0.487922	FALSE	0.05	0.255	wt-ctrl vs mut-ctrl	-0.151813	0.900118	-1.62024	-2.56183	0.0936979	0.0592598	ebayes	pseudo_batch	16	Q8BRT1	>sp|Q8BRT1|CLAP2_MOUSE CLIP-associating protein 2 OS=Mus musculus OX=10090 GN=Clasp2 PE=1 SV=1	CLASP2
Q8JZX4	0.0299064	0.325146	0.487922	FALSE	0.05	0.255	wt-ctrl vs mut-ctrl	-0.216254	0.860798	-1.62087	-2.56282	0.133418	0.0843811	ebayes	pseudo_batch	8	Q8JZX4	>sp|Q8JZX4|SPF45_MOUSE Splicing factor 45 OS=Mus musculus OX=10090 GN=Rbm17 PE=1 SV=1	RBM17
A2AQ07;Q922F4;Q9ERD7	0.0299534	0.325146	0.487922	FALSE	0.05	0.255	wt-ctrl vs mut-ctrl	-0.514697	0.69994	-1.85116	-2.61794	0.27804	0.196604	ebayes	pseudo_batch	1	A2AQ07;Q922F4;Q9ERD7	>sp|A2AQ07|TBB1_MOUSE Tubulin beta-1 chain OS=Mus musculus OX=10090 GN=Tubb1 PE=1 SV=1;>sp|Q922F4|TBB6_MOUSE Tubulin beta-6 chain OS=Mus musculus OX=10090 GN=Tubb6 PE=1 SV=1;>sp|Q9ERD7|TBB3_MOUSE Tubulin beta-3 chain OS=Mus musculus OX=10090 GN=Tubb3 PE=1 SV=1	TUBB1;TUBB6;TUBB3
O08756	0.0300102	0.325317	0.487693	FALSE	0.05	0.255	wt-ctrl vs mut-ctrl	-0.210948	0.86397	-1.61955	-2.56074	0.130251	0.0823777	ebayes	pseudo_batch	14	O08756	>sp|O08756|HCD2_MOUSE 3-hydroxyacyl-CoA dehydrogenase type-2 OS=Mus musculus OX=10090 GN=Hsd17b10 PE=1 SV=4	HSD17B10
Q7TSE6;Q91VJ4	0.0301141	0.326023	0.486752	FALSE	0.05	0.255	wt-ctrl vs mut-ctrl	-0.257459	0.83656	-1.61824	-2.55866	0.159098	0.100623	ebayes	pseudo_batch	1	Q7TSE6;Q91VJ4	>sp|Q7TSE6|ST38L_MOUSE Serine/threonine-protein kinase 38-like OS=Mus musculus OX=10090 GN=Stk38l PE=1 SV=2;>sp|Q91VJ4|STK38_MOUSE Serine/threonine-protein kinase 38 OS=Mus musculus OX=10090 GN=Stk38 PE=1 SV=1	STK38L;STK38
P00158	0.0304554	0.326257	0.486441	FALSE	0.05	0.255	wt-ctrl vs mut-ctrl	0.172563	1.12706	1.61394	2.55187	0.10692	0.0676222	ebayes	pseudo_batch	1	P00158	>sp|P00158|CYB_MOUSE Cytochrome b OS=Mus musculus OX=10090 GN=Mt-Cyb PE=1 SV=1	MT-CYB
P48774	0.0302324	0.326257	0.486441	FALSE	0.05	0.255	wt-ctrl vs mut-ctrl	0.160211	1.11745	1.61674	2.55629	0.0990952	0.0626733	ebayes	pseudo_batch	15	P48774	>sp|P48774|GSTM5_MOUSE Glutathione S-transferase Mu 5 OS=Mus musculus OX=10090 GN=Gstm5 PE=1 SV=1	GSTM5
Q9JJ06	0.0303824	0.326257	0.486441	FALSE	0.05	0.255	wt-ctrl vs mut-ctrl	0.150095	1.10964	1.61486	2.55331	0.0929462	0.0587843	ebayes	pseudo_batch	5	Q9JJ06	>sp|Q9JJ06|C1GLT_MOUSE Glycoprotein-N-acetylgalactosamine 3-beta-galactosyltransferase 1 OS=Mus musculus OX=10090 GN=C1galt1 PE=1 SV=1	C1GALT1
Q8BSZ2	0.0304099	0.326257	0.486441	FALSE	0.05	0.255	wt-ctrl vs mut-ctrl	-0.134335	0.91109	-1.61451	-2.55277	0.0832047	0.0526233	ebayes	pseudo_batch	4	Q8BSZ2	>sp|Q8BSZ2|AP3S2_MOUSE AP-3 complex subunit sigma-2 OS=Mus musculus OX=10090 GN=Ap3s2 PE=1 SV=1	AP3S2
P35831	0.0304383	0.326257	0.486441	FALSE	0.05	0.255	wt-ctrl vs mut-ctrl	-0.176749	0.884695	-1.84396	-2.60775	0.0958527	0.0677781	ebayes	pseudo_batch	2	P35831	>sp|P35831|PTN12_MOUSE Tyrosine-protein phosphatase non-receptor type 12 OS=Mus musculus OX=10090 GN=Ptpn12 PE=1 SV=3	PTPN12
Q8R010	0.0302304	0.326257	0.486441	FALSE	0.05	0.255	wt-ctrl vs mut-ctrl	-0.235166	0.849587	-1.61677	-2.55633	0.145455	0.0919935	ebayes	pseudo_batch	5	Q8R010	>sp|Q8R010|AIMP2_MOUSE Aminoacyl tRNA synthase complex-interacting multifunctional protein 2 OS=Mus musculus OX=10090 GN=Aimp2 PE=1 SV=2	AIMP2
P40936	0.0303806	0.326257	0.486441	FALSE	0.05	0.255	wt-ctrl vs mut-ctrl	-0.292847	0.81629	-1.61488	-2.55335	0.181343	0.114691	ebayes	pseudo_batch	13	P40936	>sp|P40936|INMT_MOUSE Indolethylamine N-methyltransferase OS=Mus musculus OX=10090 GN=Inmt PE=1 SV=1	INMT
Q9JKV1	0.0304848	0.326257	0.486441	FALSE	0.05	0.255	wt-ctrl vs mut-ctrl	-0.302181	0.811026	-1.61358	-2.55129	0.187274	0.118442	ebayes	pseudo_batch	5	Q9JKV1	>sp|Q9JKV1|ADRM1_MOUSE Proteasomal ubiquitin receptor ADRM1 OS=Mus musculus OX=10090 GN=Adrm1 PE=1 SV=2	ADRM1
A2AHC3	0.0304173	0.326257	0.486441	FALSE	0.05	0.255	wt-ctrl vs mut-ctrl	-0.327114	0.79713	-1.61442	-2.55262	0.20262	0.128148	ebayes	pseudo_batch	2	A2AHC3	>sp|A2AHC3|CAMP1_MOUSE Calmodulin-regulated spectrin-associated protein 1 OS=Mus musculus OX=10090 GN=Camsap1 PE=1 SV=1	CAMSAP1
A2ARV4	0.0307404	0.328451	0.48353	FALSE	0.05	0.255	wt-ctrl vs mut-ctrl	0.140255	1.1021	1.6104	2.54626	0.0870933	0.0550827	ebayes	pseudo_batch	171	A2ARV4	>sp|A2ARV4|LRP2_MOUSE Low-density lipoprotein receptor-related protein 2 OS=Mus musculus OX=10090 GN=Lrp2 PE=1 SV=1	LRP2
Q04841	0.0308037	0.328451	0.48353	FALSE	0.05	0.255	wt-ctrl vs mut-ctrl	-0.184636	0.879871	-1.60961	-2.54502	0.114708	0.0725479	ebayes	pseudo_batch	2	Q04841	>sp|Q04841|3MG_MOUSE DNA-3-methyladenine glycosylase OS=Mus musculus OX=10090 GN=Mpg PE=2 SV=3	MPG
Q05421	0.0308069	0.328451	0.48353	FALSE	0.05	0.255	wt-ctrl vs mut-ctrl	-0.600946	0.659322	-1.60957	-2.54496	0.373357	0.236132	ebayes	pseudo_batch	10	Q05421	>sp|Q05421|CP2E1_MOUSE Cytochrome P450 2E1 OS=Mus musculus OX=10090 GN=Cyp2e1 PE=1 SV=1	CYP2E1
Q9CW79	0.0309533	0.329593	0.482021	FALSE	0.05	0.255	wt-ctrl vs mut-ctrl	-0.144953	0.904409	-1.60777	-2.5421	0.0901577	0.0570207	ebayes	pseudo_batch	6	Q9CW79	>sp|Q9CW79|GOGA1_MOUSE Golgin subfamily A member 1 OS=Mus musculus OX=10090 GN=Golga1 PE=1 SV=2	GOLGA1
Q4VBE4	0.0311449	0.330796	0.48044	FALSE	0.05	0.255	wt-ctrl vs mut-ctrl	0.703361	1.62829	1.60542	2.53839	0.438118	0.27709	ebayes	pseudo_batch	1	Q4VBE4	>sp|Q4VBE4|EGFLA_MOUSE Pikachurin OS=Mus musculus OX=10090 GN=Egflam PE=1 SV=1	EGFLAM
Q9Z261	0.0311157	0.330796	0.48044	FALSE	0.05	0.255	wt-ctrl vs mut-ctrl	0.265861	1.20235	1.60577	2.53895	0.165566	0.104713	ebayes	pseudo_batch	2	Q9Z261	>sp|Q9Z261|CLD7_MOUSE Claudin-7 OS=Mus musculus OX=10090 GN=Cldn7 PE=1 SV=1	CLDN7
Q8VCF1	0.0312187	0.331162	0.47996	FALSE	0.05	0.255	wt-ctrl vs mut-ctrl	0.205035	1.15271	1.60452	2.53696	0.127786	0.0808192	ebayes	pseudo_batch	4	Q8VCF1	>sp|Q8VCF1|CANT1_MOUSE Soluble calcium-activated nucleotidase 1 OS=Mus musculus OX=10090 GN=Cant1 PE=2 SV=1	CANT1
Q4FZG7;Q9WVA2	0.0312922	0.331524	0.479484	FALSE	0.05	0.255	wt-ctrl vs mut-ctrl	0.355276	1.27923	1.60362	2.53554	0.221546	0.140118	ebayes	pseudo_batch	1	Q4FZG7;Q9WVA2	>sp|Q4FZG7|TI8AB_MOUSE Putative mitochondrial import inner membrane translocase subunit Tim8 A-B OS=Mus musculus OX=10090 GN=Timm8a2 PE=3 SV=1;>sp|Q9WVA2|TIM8A_MOUSE Mitochondrial import inner membrane translocase subunit Tim8 A OS=Mus musculus OX=10090 GN=Timm8a1 PE=1 SV=1	TIMM8A2;TIMM8A1
P19221	0.0313737	0.331969	0.478902	FALSE	0.05	0.255	wt-ctrl vs mut-ctrl	-0.236482	0.848812	-1.60263	-2.53398	0.147559	0.0933246	ebayes	pseudo_batch	15	P19221	>sp|P19221|THRB_MOUSE Prothrombin OS=Mus musculus OX=10090 GN=F2 PE=1 SV=1	F2
Q9D1H8	0.0315648	0.332824	0.477785	FALSE	0.05	0.255	wt-ctrl vs mut-ctrl	-0.193421	0.87453	-1.60031	-2.53032	0.120864	0.0764412	ebayes	pseudo_batch	4	Q9D1H8	>sp|Q9D1H8|RM53_MOUSE 39S ribosomal protein L53, mitochondrial OS=Mus musculus OX=10090 GN=Mrpl53 PE=1 SV=1	MRPL53
Q61586	0.0315732	0.332824	0.477785	FALSE	0.05	0.255	wt-ctrl vs mut-ctrl	-0.202567	0.869003	-1.60021	-2.53016	0.126588	0.0800611	ebayes	pseudo_batch	14	Q61586	>sp|Q61586|GPAT1_MOUSE Glycerol-3-phosphate acyltransferase 1, mitochondrial OS=Mus musculus OX=10090 GN=Gpam PE=1 SV=2	GPAM
P06537	0.0315597	0.332824	0.477785	FALSE	0.05	0.255	wt-ctrl vs mut-ctrl	-0.214379	0.861917	-1.60038	-2.53042	0.133955	0.0847208	ebayes	pseudo_batch	5	P06537	>sp|P06537|GCR_MOUSE Glucocorticoid receptor OS=Mus musculus OX=10090 GN=Nr3c1 PE=1 SV=2	NR3C1
P15920	0.031686	0.332984	0.477577	FALSE	0.05	0.255	wt-ctrl vs mut-ctrl	0.127785	1.09261	1.59885	2.52801	0.0799225	0.0505474	ebayes	pseudo_batch	9	P15920	>sp|P15920|VPP2_MOUSE V-type proton ATPase 116 kDa subunit a 2 OS=Mus musculus OX=10090 GN=Atp6v0a2 PE=1 SV=2	ATP6V0A2
O35343	0.031676	0.332984	0.477577	FALSE	0.05	0.255	wt-ctrl vs mut-ctrl	-0.222478	0.857092	-1.59897	-2.5282	0.139138	0.0879984	ebayes	pseudo_batch	5	O35343	>sp|O35343|IMA3_MOUSE Importin subunit alpha-3 OS=Mus musculus OX=10090 GN=Kpna4 PE=1 SV=1	KPNA4
Q9JLV1	0.0317071	0.332984	0.477577	FALSE	0.05	0.255	wt-ctrl vs mut-ctrl	-0.385277	0.765632	-1.5986	-2.52761	0.241009	0.152427	ebayes	pseudo_batch	2	Q9JLV1	>sp|Q9JLV1|BAG3_MOUSE BAG family molecular chaperone regulator 3 OS=Mus musculus OX=10090 GN=Bag3 PE=1 SV=2	BAG3
Q8K2V1	0.0319089	0.333541	0.476851	FALSE	0.05	0.255	wt-ctrl vs mut-ctrl	-0.145276	0.904206	-1.59618	-2.52379	0.0910145	0.0575626	ebayes	pseudo_batch	6	Q8K2V1	>sp|Q8K2V1|PP4R1_MOUSE Serine/threonine-protein phosphatase 4 regulatory subunit 1 OS=Mus musculus OX=10090 GN=Ppp4r1 PE=1 SV=2	PPP4R1
P21447	0.0319584	0.333541	0.476851	FALSE	0.05	0.255	wt-ctrl vs mut-ctrl	-0.161762	0.893933	-1.59559	-2.52286	0.10138	0.0641186	ebayes	pseudo_batch	17	P21447	>sp|P21447|MDR1A_MOUSE ATP-dependent translocase ABCB1 OS=Mus musculus OX=10090 GN=Abcb1a PE=1 SV=3	ABCB1A
Q05920	0.0319389	0.333541	0.476851	FALSE	0.05	0.255	wt-ctrl vs mut-ctrl	-0.234995	0.849688	-1.59583	-2.52322	0.147256	0.0931328	ebayes	pseudo_batch	64	Q05920	>sp|Q05920|PYC_MOUSE Pyruvate carboxylase, mitochondrial OS=Mus musculus OX=10090 GN=Pc PE=1 SV=1	PC
Q9CWK3	0.0318784	0.333541	0.476851	FALSE	0.05	0.255	wt-ctrl vs mut-ctrl	-0.245136	0.843736	-1.59655	-2.52436	0.153542	0.0971082	ebayes	pseudo_batch	2	Q9CWK3	>sp|Q9CWK3|CD2B2_MOUSE CD2 antigen cytoplasmic tail-binding protein 2 OS=Mus musculus OX=10090 GN=Cd2bp2 PE=1 SV=1	CD2BP2
Q9ESJ4	0.0318666	0.333541	0.476851	FALSE	0.05	0.255	wt-ctrl vs mut-ctrl	-0.246362	0.843019	-1.59669	-2.52459	0.154296	0.0975852	ebayes	pseudo_batch	4	Q9ESJ4	>sp|Q9ESJ4|SPN90_MOUSE NCK-interacting protein with SH3 domain OS=Mus musculus OX=10090 GN=Nckipsd PE=1 SV=2	NCKIPSD
P09103	0.0320076	0.333641	0.476721	FALSE	0.05	0.255	wt-ctrl vs mut-ctrl	0.143309	1.10444	1.59501	2.52193	0.0898483	0.056825	ebayes	pseudo_batch	33	P09103	>sp|P09103|PDIA1_MOUSE Protein disulfide-isomerase OS=Mus musculus OX=10090 GN=P4hb PE=1 SV=2	P4HB
Q9Z0V8	0.0322272	0.334781	0.475239	FALSE	0.05	0.255	wt-ctrl vs mut-ctrl	0.467433	1.38265	1.5924	2.51781	0.29354	0.185651	ebayes	pseudo_batch	2	Q9Z0V8	>sp|Q9Z0V8|TI17A_MOUSE Mitochondrial import inner membrane translocase subunit Tim17-A OS=Mus musculus OX=10090 GN=Timm17a PE=1 SV=1	TIMM17A
P62881	0.0323558	0.334781	0.475239	FALSE	0.05	0.255	wt-ctrl vs mut-ctrl	0.241911	1.18256	1.81658	2.56903	0.133168	0.0941643	ebayes	pseudo_batch	1	P62881	>sp|P62881|GNB5_MOUSE Guanine nucleotide-binding protein subunit beta-5 OS=Mus musculus OX=10090 GN=Gnb5 PE=1 SV=1	GNB5
Q8VCV9	0.0323381	0.334781	0.475239	FALSE	0.05	0.255	wt-ctrl vs mut-ctrl	0.179185	1.13224	1.59109	2.51574	0.112617	0.0712255	ebayes	pseudo_batch	1	Q8VCV9	>sp|Q8VCV9|MF4B1_MOUSE Sodium-dependent glucose transporter 1A OS=Mus musculus OX=10090 GN=Mfsd4b1 PE=2 SV=2	MFSD4B1
Q2NL51;Q9WV60	0.0322657	0.334781	0.475239	FALSE	0.05	0.255	wt-ctrl vs mut-ctrl	0.172418	1.12695	1.59195	2.51709	0.108306	0.068499	ebayes	pseudo_batch	3	Q2NL51;Q9WV60	>sp|Q2NL51|GSK3A_MOUSE Glycogen synthase kinase-3 alpha OS=Mus musculus OX=10090 GN=Gsk3a PE=1 SV=2;>sp|Q9WV60|GSK3B_MOUSE Glycogen synthase kinase-3 beta OS=Mus musculus OX=10090 GN=Gsk3b PE=1 SV=2	GSK3A;GSK3B
O35385	0.0323423	0.334781	0.475239	FALSE	0.05	0.255	wt-ctrl vs mut-ctrl	0.16672	1.1225	1.59105	2.51566	0.104787	0.0662729	ebayes	pseudo_batch	1	O35385	>sp|O35385|PPE2_MOUSE Serine/threonine-protein phosphatase with EF-hands 2 OS=Mus musculus OX=10090 GN=Ppef2 PE=2 SV=1	PPEF2
Q9R020	0.0322515	0.334781	0.475239	FALSE	0.05	0.255	wt-ctrl vs mut-ctrl	-0.252141	0.839649	-1.59212	-2.51736	0.158368	0.100161	ebayes	pseudo_batch	4	Q9R020	>sp|Q9R020|ZRAB2_MOUSE Zinc finger Ran-binding domain-containing protein 2 OS=Mus musculus OX=10090 GN=Zranb2 PE=1 SV=2	ZRANB2
O70572	0.0325592	0.336225	0.47337	FALSE	0.05	0.255	wt-ctrl vs mut-ctrl	0.149938	1.10952	1.5885	2.51164	0.0943895	0.0596971	ebayes	pseudo_batch	15	O70572	>sp|O70572|NSMA_MOUSE Sphingomyelin phosphodiesterase 2 OS=Mus musculus OX=10090 GN=Smpd2 PE=1 SV=1	SMPD2
P28076	0.0325753	0.336225	0.47337	FALSE	0.05	0.255	wt-ctrl vs mut-ctrl	-0.20086	0.870032	-1.58831	-2.51134	0.126461	0.0799812	ebayes	pseudo_batch	1	P28076	>sp|P28076|PSB9_MOUSE Proteasome subunit beta type-9 OS=Mus musculus OX=10090 GN=Psmb9 PE=1 SV=1	PSMB9
Q3TC72	0.0326265	0.336341	0.47322	FALSE	0.05	0.255	wt-ctrl vs mut-ctrl	-0.140033	0.907499	-1.58771	-2.51039	0.0881978	0.0557812	ebayes	pseudo_batch	12	Q3TC72	>sp|Q3TC72|FAHD2_MOUSE Fumarylacetoacetate hydrolase domain-containing protein 2A OS=Mus musculus OX=10090 GN=Fahd2 PE=1 SV=1	FAHD2
Q8VE10	0.0327845	0.336731	0.472716	FALSE	0.05	0.255	wt-ctrl vs mut-ctrl	0.16734	1.12299	1.58587	2.50748	0.105519	0.0667363	ebayes	pseudo_batch	1	Q8VE10	>sp|Q8VE10|NAA40_MOUSE N-alpha-acetyltransferase 40 OS=Mus musculus OX=10090 GN=Naa40 PE=1 SV=1	NAA40
P21981	0.0327362	0.336731	0.472716	FALSE	0.05	0.255	wt-ctrl vs mut-ctrl	-0.128479	0.914795	-1.58643	-2.50837	0.0809863	0.0512202	ebayes	pseudo_batch	25	P21981	>sp|P21981|TGM2_MOUSE Protein-glutamine gamma-glutamyltransferase 2 OS=Mus musculus OX=10090 GN=Tgm2 PE=1 SV=4	TGM2
Q7TQ62	0.0327543	0.336731	0.472716	FALSE	0.05	0.255	wt-ctrl vs mut-ctrl	-0.402453	0.756571	-1.81109	-2.56127	0.222215	0.15713	ebayes	pseudo_batch	2	Q7TQ62	>sp|Q7TQ62|PODN_MOUSE Podocan OS=Mus musculus OX=10090 GN=Podn PE=2 SV=1	PODN
Q99PL8	0.0329039	0.337546	0.471667	FALSE	0.05	0.255	wt-ctrl vs mut-ctrl	0.362372	1.28554	1.58449	2.50529	0.2287	0.144643	ebayes	pseudo_batch	2	Q99PL8	>sp|Q99PL8|S19A3_MOUSE Thiamine transporter 2 OS=Mus musculus OX=10090 GN=Slc19a3 PE=1 SV=2	SLC19A3
Q8K1Z0	0.0329518	0.337626	0.471564	FALSE	0.05	0.255	wt-ctrl vs mut-ctrl	-0.287142	0.819524	-1.58393	-2.50442	0.181284	0.114654	ebayes	pseudo_batch	8	Q8K1Z0	>sp|Q8K1Z0|COQ9_MOUSE Ubiquinone biosynthesis protein COQ9, mitochondrial OS=Mus musculus OX=10090 GN=Coq9 PE=1 SV=1	COQ9
P04939	0.0330694	0.338273	0.470733	FALSE	0.05	0.255	wt-ctrl vs mut-ctrl	0.403658	1.32286	1.58258	2.50227	0.255064	0.161316	ebayes	pseudo_batch	2	P04939	>sp|P04939|MUP3_MOUSE Major urinary protein 3 OS=Mus musculus OX=10090 GN=Mup3 PE=1 SV=1	MUP3
S4R1W5	0.0330954	0.338273	0.470733	FALSE	0.05	0.255	wt-ctrl vs mut-ctrl	-0.136598	0.909662	-1.58228	-2.5018	0.0863299	0.0545998	ebayes	pseudo_batch	1	S4R1W5	>tr|S4R1W5|S4R1W5_MOUSE RNA-binding motif protein 6 OS=Mus musculus OX=10090 GN=Rbm6 PE=1 SV=1	RBM6
Q9JIL4	0.0332719	0.339664	0.46895	FALSE	0.05	0.255	wt-ctrl vs mut-ctrl	0.137725	1.10017	1.58025	2.49859	0.0871541	0.0551211	ebayes	pseudo_batch	38	Q9JIL4	>sp|Q9JIL4|NHRF3_MOUSE Na(+)/H(+) exchange regulatory cofactor NHE-RF3 OS=Mus musculus OX=10090 GN=Pdzk1 PE=1 SV=1	PDZK1
Q8CJF7	0.0333542	0.340092	0.468404	FALSE	0.05	0.255	wt-ctrl vs mut-ctrl	-0.115156	0.923283	-1.57931	-2.49711	0.0729152	0.0461156	ebayes	pseudo_batch	21	Q8CJF7	>sp|Q8CJF7|ELYS_MOUSE Protein ELYS OS=Mus musculus OX=10090 GN=Ahctf1 PE=1 SV=1	AHCTF1
P47878	0.0335338	0.340512	0.467867	FALSE	0.05	0.255	wt-ctrl vs mut-ctrl	-0.145016	0.904369	-1.57726	-2.49387	0.0919417	0.058149	ebayes	pseudo_batch	3	P47878	>sp|P47878|IBP3_MOUSE Insulin-like growth factor-binding protein 3 OS=Mus musculus OX=10090 GN=Igfbp3 PE=2 SV=2	IGFBP3
Q62388	0.0335574	0.340512	0.467867	FALSE	0.05	0.255	wt-ctrl vs mut-ctrl	-0.152052	0.899969	-1.57699	-2.49345	0.096419	0.0609807	ebayes	pseudo_batch	2	Q62388	>sp|Q62388|ATM_MOUSE Serine-protein kinase ATM OS=Mus musculus OX=10090 GN=Atm PE=1 SV=2	ATM
Q8K2B0	0.0334675	0.340512	0.467867	FALSE	0.05	0.255	wt-ctrl vs mut-ctrl	-0.299881	0.812319	-1.57802	-2.49506	0.190037	0.12019	ebayes	pseudo_batch	2	Q8K2B0	>sp|Q8K2B0|SC65_MOUSE Endoplasmic reticulum protein SC65 OS=Mus musculus OX=10090 GN=P3h4 PE=1 SV=1	P3H4
Q8BU04	0.0335421	0.340512	0.467867	FALSE	0.05	0.255	wt-ctrl vs mut-ctrl	-0.334698	0.79295	-1.71111	-2.54621	0.195603	0.131449	ebayes	pseudo_batch	1	Q8BU04	>sp|Q8BU04|UBR7_MOUSE Putative E3 ubiquitin-protein ligase UBR7 OS=Mus musculus OX=10090 GN=Ubr7 PE=1 SV=1	UBR7
P53612	0.0337308	0.34186	0.466152	FALSE	0.05	0.255	wt-ctrl vs mut-ctrl	-0.151098	0.900565	-1.57503	-2.49034	0.0959335	0.0606737	ebayes	pseudo_batch	3	P53612	>sp|P53612|PGTB2_MOUSE Geranylgeranyl transferase type-2 subunit beta OS=Mus musculus OX=10090 GN=Rabggtb PE=1 SV=2	RABGGTB
P0C8K7	0.033956	0.342596	0.465218	FALSE	0.05	0.255	wt-ctrl vs mut-ctrl	0.250102	1.18929	1.5725	2.48634	0.159048	0.100591	ebayes	pseudo_batch	2	P0C8K7	>sp|P0C8K7|SMIM1_MOUSE Small integral membrane protein 1 OS=Mus musculus OX=10090 GN=Smim1 PE=1 SV=1	SMIM1
P26040	0.0338688	0.342596	0.465218	FALSE	0.05	0.255	wt-ctrl vs mut-ctrl	0.115407	1.08328	1.57348	2.48788	0.0733451	0.0463875	ebayes	pseudo_batch	31	P26040	>sp|P26040|EZRI_MOUSE Ezrin OS=Mus musculus OX=10090 GN=Ezr PE=1 SV=3	EZR
Q9JII6	0.0339353	0.342596	0.465218	FALSE	0.05	0.255	wt-ctrl vs mut-ctrl	-0.140023	0.907505	-1.57273	-2.4867	0.0890321	0.0563088	ebayes	pseudo_batch	25	Q9JII6	>sp|Q9JII6|AK1A1_MOUSE Aldo-keto reductase family 1 member A1 OS=Mus musculus OX=10090 GN=Akr1a1 PE=1 SV=3	AKR1A1
Q8R0X2	0.0339664	0.342596	0.465218	FALSE	0.05	0.255	wt-ctrl vs mut-ctrl	-0.4405	0.736879	-1.57238	-2.48615	0.280148	0.177181	ebayes	pseudo_batch	1	Q8R0X2	>sp|Q8R0X2|CACL1_MOUSE CDK2-associated and cullin domain-containing protein 1 OS=Mus musculus OX=10090 GN=Cacul1 PE=2 SV=1	CACUL1
A2AJI0	0.0340751	0.342674	0.465119	FALSE	0.05	0.255	wt-ctrl vs mut-ctrl	0.488974	1.40345	1.57116	2.48422	0.311218	0.196832	ebayes	pseudo_batch	1	A2AJI0	>sp|A2AJI0|MA7D1_MOUSE MAP7 domain-containing protein 1 OS=Mus musculus OX=10090 GN=Map7d1 PE=1 SV=1	MAP7D1
Q3THE2	0.0341386	0.342674	0.465119	FALSE	0.05	0.255	wt-ctrl vs mut-ctrl	-0.1178	0.921592	-1.57045	-2.4831	0.0750101	0.0474406	ebayes	pseudo_batch	5	Q3THE2	>sp|Q3THE2|ML12B_MOUSE Myosin regulatory light chain 12B OS=Mus musculus OX=10090 GN=Myl12b PE=1 SV=2	MYL12B
Q9CZJ2	0.0342024	0.342674	0.465119	FALSE	0.05	0.255	wt-ctrl vs mut-ctrl	-0.161024	0.89439	-1.56974	-2.48198	0.10258	0.0648773	ebayes	pseudo_batch	15	Q9CZJ2	>sp|Q9CZJ2|HS12B_MOUSE Heat shock 70 kDa protein 12B OS=Mus musculus OX=10090 GN=Hspa12b PE=1 SV=1	HSPA12B
Q9Z1K8	0.0342185	0.342674	0.465119	FALSE	0.05	0.255	wt-ctrl vs mut-ctrl	-0.237258	0.848356	-1.56956	-2.4817	0.151162	0.0956031	ebayes	pseudo_batch	2	Q9Z1K8	>sp|Q9Z1K8|YLAT1_MOUSE Y+L amino acid transporter 1 OS=Mus musculus OX=10090 GN=Slc7a7 PE=1 SV=1	SLC7A7
Q9JI13	0.0341884	0.342674	0.465119	FALSE	0.05	0.255	wt-ctrl vs mut-ctrl	-0.383965	0.766329	-1.5699	-2.48223	0.24458	0.154686	ebayes	pseudo_batch	1	Q9JI13	>sp|Q9JI13|SAS10_MOUSE Something about silencing protein 10 OS=Mus musculus OX=10090 GN=Utp3 PE=1 SV=1	UTP3
Q69ZF8	0.0340687	0.342674	0.465119	FALSE	0.05	0.255	wt-ctrl vs mut-ctrl	-0.39896	0.758405	-1.57123	-2.48434	0.253915	0.16059	ebayes	pseudo_batch	1	Q69ZF8	>sp|Q69ZF8|MSL2_MOUSE E3 ubiquitin-protein ligase MSL2 OS=Mus musculus OX=10090 GN=Msl2 PE=2 SV=2	MSL2
Q9CQG1	0.0343535	0.343617	0.463925	FALSE	0.05	0.255	wt-ctrl vs mut-ctrl	0.182287	1.13468	1.56806	2.47932	0.11625	0.0735229	ebayes	pseudo_batch	7	Q9CQG1	>sp|Q9CQG1|CHAC2_MOUSE Putative glutathione-specific gamma-glutamylcyclotransferase 2 OS=Mus musculus OX=10090 GN=Chac2 PE=1 SV=1	CHAC2
Q9JJT0	0.0346525	0.345353	0.461737	FALSE	0.05	0.255	wt-ctrl vs mut-ctrl	-0.177753	0.884079	-1.56476	-2.4741	0.113598	0.0718454	ebayes	pseudo_batch	2	Q9JJT0	>sp|Q9JJT0|RCL1_MOUSE RNA 3'-terminal phosphate cyclase-like protein OS=Mus musculus OX=10090 GN=Rcl1 PE=2 SV=1	RCL1
P51949	0.0346225	0.345353	0.461737	FALSE	0.05	0.255	wt-ctrl vs mut-ctrl	-0.194055	0.874145	-1.56509	-2.47462	0.12399	0.078418	ebayes	pseudo_batch	3	P51949	>sp|P51949|MAT1_MOUSE CDK-activating kinase assembly factor MAT1 OS=Mus musculus OX=10090 GN=Mnat1 PE=1 SV=2	MNAT1
P15864	0.0347143	0.345353	0.461737	FALSE	0.05	0.255	wt-ctrl vs mut-ctrl	-0.22157	0.857632	-1.56408	-2.47303	0.141661	0.0895945	ebayes	pseudo_batch	1	P15864	>sp|P15864|H12_MOUSE Histone H1.2 OS=Mus musculus OX=10090 GN=H1-2 PE=1 SV=2	H1-2
Q9D0E3	0.0346432	0.345353	0.461737	FALSE	0.05	0.255	wt-ctrl vs mut-ctrl	-0.269172	0.829796	-1.78598	-2.52576	0.150714	0.106571	ebayes	pseudo_batch	2	Q9D0E3	>sp|Q9D0E3|LYSM1_MOUSE LysM and putative peptidoglycan-binding domain-containing protein 1 OS=Mus musculus OX=10090 GN=Lysmd1 PE=1 SV=1	LYSMD1
Q9CPU9	0.0347323	0.345353	0.461737	FALSE	0.05	0.255	wt-ctrl vs mut-ctrl	-0.302583	0.8108	-1.78483	-2.52414	0.16953	0.119876	ebayes	pseudo_batch	1	Q9CPU9	>sp|Q9CPU9|COPT2_MOUSE Probable low affinity copper uptake protein 2 OS=Mus musculus OX=10090 GN=Slc31a2 PE=1 SV=1	SLC31A2
Q9CR58;Q9Z2B2	0.0349324	0.34589	0.461062	FALSE	0.05	0.255	wt-ctrl vs mut-ctrl	0.293278	1.22542	1.78226	2.5205	0.164554	0.116357	ebayes	pseudo_batch	1	Q9CR58;Q9Z2B2	>sp|Q9CR58|KMCP1_MOUSE Kidney mitochondrial carrier protein 1 OS=Mus musculus OX=10090 GN=Slc25a30 PE=1 SV=1;>sp|Q9Z2B2|UCP5_MOUSE Brain mitochondrial carrier protein 1 OS=Mus musculus OX=10090 GN=Slc25a14 PE=1 SV=2	SLC25A30;SLC25A14
Q9Z0G9	0.0351817	0.34589	0.461062	FALSE	0.05	0.255	wt-ctrl vs mut-ctrl	0.231298	1.17389	1.55898	2.46497	0.148364	0.0938339	ebayes	pseudo_batch	2	Q9Z0G9	>sp|Q9Z0G9|CLD3_MOUSE Claudin-3 OS=Mus musculus OX=10090 GN=Cldn3 PE=1 SV=1	CLDN3
O55111	0.0352976	0.34589	0.461062	FALSE	0.05	0.255	wt-ctrl vs mut-ctrl	0.2072	1.15445	1.55773	2.46299	0.133014	0.0841255	ebayes	pseudo_batch	6	O55111	>sp|O55111|DSG2_MOUSE Desmoglein-2 OS=Mus musculus OX=10090 GN=Dsg2 PE=1 SV=3	DSG2
Q80ZX0	0.0351999	0.34589	0.461062	FALSE	0.05	0.255	wt-ctrl vs mut-ctrl	0.117793	1.08507	1.55879	2.46466	0.0755671	0.0477928	ebayes	pseudo_batch	16	Q80ZX0	>tr|Q80ZX0|Q80ZX0_MOUSE Sec24-related gene family, member B (S. cerevisiae) OS=Mus musculus OX=10090 GN=Sec24b PE=1 SV=1	SEC24B
Q60680	0.0350479	0.34589	0.461062	FALSE	0.05	0.255	wt-ctrl vs mut-ctrl	0.116989	1.08447	1.56044	2.46726	0.0749719	0.0474164	ebayes	pseudo_batch	9	Q60680	>sp|Q60680|IKKA_MOUSE Inhibitor of nuclear factor kappa-B kinase subunit alpha OS=Mus musculus OX=10090 GN=Chuk PE=1 SV=1	CHUK
E9Q7G0	0.0351391	0.34589	0.461062	FALSE	0.05	0.255	wt-ctrl vs mut-ctrl	-0.123826	0.91775	-1.55945	-2.4657	0.0794041	0.0502196	ebayes	pseudo_batch	73	E9Q7G0	>sp|E9Q7G0|NUMA1_MOUSE Nuclear mitotic apparatus protein 1 OS=Mus musculus OX=10090 GN=Numa1 PE=1 SV=1	NUMA1
Q9EPJ9	0.0353209	0.34589	0.461062	FALSE	0.05	0.255	wt-ctrl vs mut-ctrl	-0.153426	0.899113	-1.55748	-2.46259	0.0985089	0.0623025	ebayes	pseudo_batch	9	Q9EPJ9	>sp|Q9EPJ9|ARFG1_MOUSE ADP-ribosylation factor GTPase-activating protein 1 OS=Mus musculus OX=10090 GN=Arfgap1 PE=1 SV=2	ARFGAP1
B2RSH2	0.0352919	0.34589	0.461062	FALSE	0.05	0.255	wt-ctrl vs mut-ctrl	-0.155886	0.897581	-1.55779	-2.46309	0.100069	0.063289	ebayes	pseudo_batch	8	B2RSH2	>sp|B2RSH2|GNAI1_MOUSE Guanine nucleotide-binding protein G(i) subunit alpha-1 OS=Mus musculus OX=10090 GN=Gnai1 PE=1 SV=1	GNAI1
Q8VDS4	0.035206	0.34589	0.461062	FALSE	0.05	0.255	wt-ctrl vs mut-ctrl	-0.167191	0.890575	-1.55872	-2.46455	0.107262	0.0678381	ebayes	pseudo_batch	2	Q8VDS4	>sp|Q8VDS4|RPR1A_MOUSE Regulation of nuclear pre-mRNA domain-containing protein 1A OS=Mus musculus OX=10090 GN=Rprd1a PE=1 SV=1	RPRD1A
Q3UZ39	0.0353139	0.34589	0.461062	FALSE	0.05	0.255	wt-ctrl vs mut-ctrl	-0.175012	0.88576	-1.55755	-2.46271	0.112363	0.0710647	ebayes	pseudo_batch	7	Q3UZ39	>sp|Q3UZ39|LRRF1_MOUSE Leucine-rich repeat flightless-interacting protein 1 OS=Mus musculus OX=10090 GN=Lrrfip1 PE=1 SV=2	LRRFIP1
Q8C5K5	0.0349876	0.34589	0.461062	FALSE	0.05	0.255	wt-ctrl vs mut-ctrl	-0.239851	0.846833	-1.97627	-2.58754	0.121366	0.0926946	ebayes	pseudo_batch	1	Q8C5K5	>sp|Q8C5K5|CX038_MOUSE Uncharacterized protein CXorf38 homolog OS=Mus musculus OX=10090 PE=1 SV=1	sp|Q8C5K5|CX038_MOUSE
Q9D8M7	0.0350354	0.34589	0.461062	FALSE	0.05	0.255	wt-ctrl vs mut-ctrl	-0.274986	0.826458	-1.56057	-2.46748	0.176208	0.111444	ebayes	pseudo_batch	1	Q9D8M7	>sp|Q9D8M7|PHF10_MOUSE PHD finger protein 10 OS=Mus musculus OX=10090 GN=Phf10 PE=1 SV=4	PHF10
Q8BH64;Q9EQP2	0.0348424	0.34589	0.461062	FALSE	0.05	0.255	wt-ctrl vs mut-ctrl	-0.433265	0.740584	-1.56268	-2.47081	0.277258	0.175353	ebayes	pseudo_batch	2	Q8BH64;Q9EQP2	>sp|Q8BH64|EHD2_MOUSE EH domain-containing protein 2 OS=Mus musculus OX=10090 GN=Ehd2 PE=1 SV=1;>sp|Q9EQP2|EHD4_MOUSE EH domain-containing protein 4 OS=Mus musculus OX=10090 GN=Ehd4 PE=1 SV=1	EHD2;EHD4
Q91YK0	0.0356071	0.348287	0.458063	FALSE	0.05	0.255	wt-ctrl vs mut-ctrl	-0.406938	0.754222	-1.7737	-2.50839	0.229429	0.162231	ebayes	pseudo_batch	1	Q91YK0	>sp|Q91YK0|LRC49_MOUSE Leucine-rich repeat-containing protein 49 OS=Mus musculus OX=10090 GN=Lrrc49 PE=1 SV=1	LRRC49
B1AVK5	0.0356553	0.348353	0.45798	FALSE	0.05	0.255	wt-ctrl vs mut-ctrl	-0.47915	0.7174	-1.68512	-2.50754	0.284342	0.191084	ebayes	pseudo_batch	1	B1AVK5	>tr|B1AVK5|B1AVK5_MOUSE Collagen, type IV, alpha 6 OS=Mus musculus OX=10090 GN=Col4a6 PE=1 SV=1	COL4A6
Q06138;Q9DB16	0.0357729	0.349097	0.457054	FALSE	0.05	0.255	wt-ctrl vs mut-ctrl	0.128767	1.09336	1.55263	2.45493	0.0829343	0.0524523	ebayes	pseudo_batch	3	Q06138;Q9DB16	>sp|Q06138|CAB39_MOUSE Calcium-binding protein 39 OS=Mus musculus OX=10090 GN=Cab39 PE=1 SV=2;>sp|Q9DB16|CB39L_MOUSE Calcium-binding protein 39-like OS=Mus musculus OX=10090 GN=Cab39l PE=1 SV=3	CAB39;CAB39L
Q9D799	0.035886	0.349229	0.45689	FALSE	0.05	0.255	wt-ctrl vs mut-ctrl	0.122688	1.08876	1.55143	2.45302	0.0790805	0.0500149	ebayes	pseudo_batch	5	Q9D799	>sp|Q9D799|FMT_MOUSE Methionyl-tRNA formyltransferase, mitochondrial OS=Mus musculus OX=10090 GN=Mtfmt PE=2 SV=3	MTFMT
Q9CR57	0.0359109	0.349229	0.45689	FALSE	0.05	0.255	wt-ctrl vs mut-ctrl	-0.127795	0.915229	-1.55116	-2.45261	0.0823865	0.0521058	ebayes	pseudo_batch	6	Q9CR57	>sp|Q9CR57|RL14_MOUSE 60S ribosomal protein L14 OS=Mus musculus OX=10090 GN=Rpl14 PE=1 SV=3	RPL14
P38060	0.0359004	0.349229	0.45689	FALSE	0.05	0.255	wt-ctrl vs mut-ctrl	-0.239887	0.846812	-1.55128	-2.45278	0.154639	0.097802	ebayes	pseudo_batch	10	P38060	>sp|P38060|HMGCL_MOUSE Hydroxymethylglutaryl-CoA lyase, mitochondrial OS=Mus musculus OX=10090 GN=Hmgcl PE=1 SV=2	HMGCL
Q99KV1	0.0360329	0.349606	0.456421	FALSE	0.05	0.255	wt-ctrl vs mut-ctrl	0.129448	1.09388	1.54987	2.45056	0.0835218	0.0528238	ebayes	pseudo_batch	10	Q99KV1	>sp|Q99KV1|DJB11_MOUSE DnaJ homolog subfamily B member 11 OS=Mus musculus OX=10090 GN=Dnajb11 PE=1 SV=1	DNAJB11
P35276	0.0360205	0.349606	0.456421	FALSE	0.05	0.255	wt-ctrl vs mut-ctrl	-0.281906	0.822504	-1.55	-2.45077	0.181875	0.115028	ebayes	pseudo_batch	2	P35276	>sp|P35276|RAB3D_MOUSE Ras-related protein Rab-3D OS=Mus musculus OX=10090 GN=Rab3d PE=1 SV=1	RAB3D
P70387	0.0361042	0.349895	0.456062	FALSE	0.05	0.255	wt-ctrl vs mut-ctrl	-0.240857	0.846243	-1.54912	-2.44937	0.15548	0.0983341	ebayes	pseudo_batch	1	P70387	>sp|P70387|HFE_MOUSE Hereditary hemochromatosis protein homolog OS=Mus musculus OX=10090 GN=Hfe PE=1 SV=2	HFE
P50247	0.0362135	0.35055	0.45525	FALSE	0.05	0.255	wt-ctrl vs mut-ctrl	0.144404	1.10527	1.54797	2.44755	0.093286	0.0589993	ebayes	pseudo_batch	27	P50247	>sp|P50247|SAHH_MOUSE Adenosylhomocysteinase OS=Mus musculus OX=10090 GN=Ahcy PE=1 SV=3	AHCY
Q9D4V0	0.0362781	0.350771	0.454976	FALSE	0.05	0.255	wt-ctrl vs mut-ctrl	0.156104	1.11427	1.54729	2.44648	0.100889	0.0638076	ebayes	pseudo_batch	4	Q9D4V0	>sp|Q9D4V0|EKI1_MOUSE Ethanolamine kinase 1 OS=Mus musculus OX=10090 GN=Etnk1 PE=1 SV=2	ETNK1
Q8BKR5	0.0363873	0.351021	0.454667	FALSE	0.05	0.255	wt-ctrl vs mut-ctrl	0.435989	1.35284	1.95608	2.56111	0.222889	0.170235	ebayes	pseudo_batch	1	Q8BKR5	>sp|Q8BKR5|PPR37_MOUSE Protein phosphatase 1 regulatory subunit 37 OS=Mus musculus OX=10090 GN=Ppp1r37 PE=1 SV=1	PPP1R37
Q80XR2	0.0363545	0.351021	0.454667	FALSE	0.05	0.255	wt-ctrl vs mut-ctrl	0.137608	1.10008	1.54648	2.44521	0.0889812	0.0562767	ebayes	pseudo_batch	10	Q80XR2	>sp|Q80XR2|AT2C1_MOUSE Calcium-transporting ATPase type 2C member 1 OS=Mus musculus OX=10090 GN=Atp2c1 PE=1 SV=2	ATP2C1
O09131	0.0365176	0.351874	0.453613	FALSE	0.05	0.255	wt-ctrl vs mut-ctrl	-0.138816	0.908264	-1.54478	-2.44251	0.0898613	0.0568332	ebayes	pseudo_batch	17	O09131	>sp|O09131|GSTO1_MOUSE Glutathione S-transferase omega-1 OS=Mus musculus OX=10090 GN=Gsto1 PE=1 SV=2	GSTO1
O35127	0.0368523	0.353167	0.452019	FALSE	0.05	0.255	wt-ctrl vs mut-ctrl	0.786988	1.72547	1.5413	2.43701	0.5106	0.322932	ebayes	pseudo_batch	1	O35127	>sp|O35127|C10_MOUSE Protein C10 OS=Mus musculus OX=10090 GN=Grcc10 PE=1 SV=1	GRCC10
P34884	0.0369853	0.353167	0.452019	FALSE	0.05	0.255	wt-ctrl vs mut-ctrl	0.750507	1.68238	1.53993	2.43484	0.487365	0.308237	ebayes	pseudo_batch	5	P34884	>sp|P34884|MIF_MOUSE Macrophage migration inhibitory factor OS=Mus musculus OX=10090 GN=Mif PE=1 SV=2	MIF
Q14C59	0.0369107	0.353167	0.452019	FALSE	0.05	0.255	wt-ctrl vs mut-ctrl	0.15927	1.11672	1.5407	2.43606	0.103376	0.0653805	ebayes	pseudo_batch	1	Q14C59	>sp|Q14C59|TM11B_MOUSE Transmembrane protease serine 11B-like protein OS=Mus musculus OX=10090 GN=Tmprss11b PE=2 SV=2	TMPRSS11B
Q8K2F0	0.0369255	0.353167	0.452019	FALSE	0.05	0.255	wt-ctrl vs mut-ctrl	-0.115318	0.923178	-1.54054	-2.43581	0.0748557	0.0473429	ebayes	pseudo_batch	7	Q8K2F0	>sp|Q8K2F0|BRD3_MOUSE Bromodomain-containing protein 3 OS=Mus musculus OX=10090 GN=Brd3 PE=1 SV=2	BRD3
O35711;Q8C8U0	0.0369517	0.353167	0.452019	FALSE	0.05	0.255	wt-ctrl vs mut-ctrl	-0.147194	0.903005	-1.54027	-2.43539	0.0955638	0.0604399	ebayes	pseudo_batch	2	O35711;Q8C8U0	>sp|O35711|LIPB2_MOUSE Liprin-beta-2 OS=Mus musculus OX=10090 GN=Ppfibp2 PE=1 SV=3;>sp|Q8C8U0|LIPB1_MOUSE Liprin-beta-1 OS=Mus musculus OX=10090 GN=Ppfibp1 PE=1 SV=3	PPFIBP2;PPFIBP1
P68254	0.0369877	0.353167	0.452019	FALSE	0.05	0.255	wt-ctrl vs mut-ctrl	-0.187254	0.878276	-1.5399	-2.4348	0.121601	0.0769075	ebayes	pseudo_batch	12	P68254	>sp|P68254|1433T_MOUSE 14-3-3 protein theta OS=Mus musculus OX=10090 GN=Ywhaq PE=1 SV=1	YWHAQ
Q921K9	0.0368304	0.353167	0.452019	FALSE	0.05	0.255	wt-ctrl vs mut-ctrl	-0.569098	0.674038	-1.54153	-2.43737	0.369178	0.233489	ebayes	pseudo_batch	1	Q921K9	>sp|Q921K9|BCL7B_MOUSE B-cell CLL/lymphoma 7 protein family member B OS=Mus musculus OX=10090 GN=Bcl7b PE=1 SV=1	BCL7B
P68373;Q9JJZ2	0.0367892	0.353167	0.452019	FALSE	0.05	0.255	wt-ctrl vs mut-ctrl	-0.590494	0.664115	-1.54195	-2.43804	0.382952	0.2422	ebayes	pseudo_batch	2	P68373;Q9JJZ2	>sp|P68373|TBA1C_MOUSE Tubulin alpha-1C chain OS=Mus musculus OX=10090 GN=Tuba1c PE=1 SV=1;>sp|Q9JJZ2|TBA8_MOUSE Tubulin alpha-8 chain OS=Mus musculus OX=10090 GN=Tuba8 PE=1 SV=1	TUBA1C;TUBA8
Q3TDK6	0.037036	0.353228	0.451945	FALSE	0.05	0.255	wt-ctrl vs mut-ctrl	-0.0980548	0.934292	-1.5394	-2.43401	0.0636966	0.0402852	ebayes	pseudo_batch	7	Q3TDK6	>sp|Q3TDK6|ROGDI_MOUSE Protein rogdi homolog OS=Mus musculus OX=10090 GN=Rogdi PE=1 SV=2	ROGDI
Q02614	0.037117	0.353599	0.451489	FALSE	0.05	0.255	wt-ctrl vs mut-ctrl	-0.343141	0.788323	-1.53857	-2.4327	0.223026	0.141054	ebayes	pseudo_batch	2	Q02614	>sp|Q02614|S30BP_MOUSE SAP30-binding protein OS=Mus musculus OX=10090 GN=Sap30bp PE=1 SV=2	SAP30BP
Q99LQ7	0.0375759	0.353696	0.45137	FALSE	0.05	0.255	wt-ctrl vs mut-ctrl	0.300511	1.23158	1.53389	2.42529	0.195915	0.123907	ebayes	pseudo_batch	1	Q99LQ7	>sp|Q99LQ7|PDES1_MOUSE Plasmanylethanolamine desaturase OS=Mus musculus OX=10090 GN=PEDS1 PE=1 SV=1	PEDS1
O55060	0.0375763	0.353696	0.45137	FALSE	0.05	0.255	wt-ctrl vs mut-ctrl	0.180551	1.13332	1.53388	2.42528	0.117708	0.0744453	ebayes	pseudo_batch	17	O55060	>sp|O55060|TPMT_MOUSE Thiopurine S-methyltransferase OS=Mus musculus OX=10090 GN=Tpmt PE=1 SV=1	TPMT
Q5RJH6	0.0373933	0.353696	0.45137	FALSE	0.05	0.255	wt-ctrl vs mut-ctrl	0.179248	1.13229	1.53574	2.42823	0.116717	0.0738186	ebayes	pseudo_batch	3	Q5RJH6	>sp|Q5RJH6|SMG7_MOUSE Nonsense-mediated mRNA decay factor SMG7 OS=Mus musculus OX=10090 GN=Smg7 PE=2 SV=1	SMG7
Q8BV13	0.037608	0.353696	0.45137	FALSE	0.05	0.255	wt-ctrl vs mut-ctrl	-0.12209	0.918856	-1.53356	-2.42477	0.0796119	0.050351	ebayes	pseudo_batch	5	Q8BV13	>sp|Q8BV13|CSN7B_MOUSE COP9 signalosome complex subunit 7b OS=Mus musculus OX=10090 GN=Cops7b PE=1 SV=1	COPS7B
Q9DBR7	0.0374109	0.353696	0.45137	FALSE	0.05	0.255	wt-ctrl vs mut-ctrl	-0.131263	0.913032	-1.53557	-2.42794	0.0854821	0.0540636	ebayes	pseudo_batch	23	Q9DBR7	>sp|Q9DBR7|MYPT1_MOUSE Protein phosphatase 1 regulatory subunit 12A OS=Mus musculus OX=10090 GN=Ppp1r12a PE=1 SV=2	PPP1R12A
E9PYF4	0.037254	0.353696	0.45137	FALSE	0.05	0.255	wt-ctrl vs mut-ctrl	-0.154452	0.898474	-1.53717	-2.43048	0.100478	0.0635479	ebayes	pseudo_batch	38	E9PYF4	>tr|E9PYF4|E9PYF4_MOUSE LIM domain only 7 OS=Mus musculus OX=10090 GN=Lmo7 PE=1 SV=1	LMO7
P49586	0.0374748	0.353696	0.45137	FALSE	0.05	0.255	wt-ctrl vs mut-ctrl	-0.16499	0.891934	-1.53491	-2.42691	0.107492	0.0679836	ebayes	pseudo_batch	8	P49586	>sp|P49586|PCY1A_MOUSE Choline-phosphate cytidylyltransferase A OS=Mus musculus OX=10090 GN=Pcyt1a PE=1 SV=1	PCYT1A
Q8CHD8	0.0373313	0.353696	0.45137	FALSE	0.05	0.255	wt-ctrl vs mut-ctrl	-0.217576	0.860009	-1.53638	-2.42923	0.141616	0.0895658	ebayes	pseudo_batch	14	Q8CHD8	>sp|Q8CHD8|RFIP3_MOUSE Rab11 family-interacting protein 3 OS=Mus musculus OX=10090 GN=Rab11fip3 PE=1 SV=2	RAB11FIP3
Q9D924	0.0373294	0.353696	0.45137	FALSE	0.05	0.255	wt-ctrl vs mut-ctrl	-0.229712	0.852805	-1.5364	-2.42926	0.149513	0.0945604	ebayes	pseudo_batch	7	Q9D924	>sp|Q9D924|ISCA1_MOUSE Iron-sulfur cluster assembly 1 homolog, mitochondrial OS=Mus musculus OX=10090 GN=Isca1 PE=2 SV=1	ISCA1
Q6NXN1	0.0376141	0.353696	0.45137	FALSE	0.05	0.255	wt-ctrl vs mut-ctrl	-0.259904	0.835143	-1.5335	-2.42468	0.169484	0.107191	ebayes	pseudo_batch	1	Q6NXN1	>sp|Q6NXN1|SZRD1_MOUSE SUZ domain-containing protein 1 OS=Mus musculus OX=10090 GN=Szrd1 PE=1 SV=1	SZRD1
Q61508	0.0376737	0.353696	0.45137	FALSE	0.05	0.255	wt-ctrl vs mut-ctrl	-0.261086	0.834459	-1.5329	-2.42372	0.170322	0.107721	ebayes	pseudo_batch	5	Q61508	>sp|Q61508|ECM1_MOUSE Extracellular matrix protein 1 OS=Mus musculus OX=10090 GN=Ecm1 PE=1 SV=2	ECM1
Q9ERR1	0.0376706	0.353696	0.45137	FALSE	0.05	0.255	wt-ctrl vs mut-ctrl	-0.26974	0.829469	-1.53293	-2.42377	0.175964	0.111289	ebayes	pseudo_batch	2	Q9ERR1	>sp|Q9ERR1|NDEL1_MOUSE Nuclear distribution protein nudE-like 1 OS=Mus musculus OX=10090 GN=Ndel1 PE=1 SV=2	NDEL1
P60764;P63001	0.0375518	0.353696	0.45137	FALSE	0.05	0.255	wt-ctrl vs mut-ctrl	-0.649631	0.637443	-1.53413	-2.42568	0.423452	0.267814	ebayes	pseudo_batch	2	P60764;P63001	>sp|P60764|RAC3_MOUSE Ras-related C3 botulinum toxin substrate 3 OS=Mus musculus OX=10090 GN=Rac3 PE=1 SV=1;>sp|P63001|RAC1_MOUSE Ras-related C3 botulinum toxin substrate 1 OS=Mus musculus OX=10090 GN=Rac1 PE=1 SV=1	RAC3;RAC1
Q9DBJ3	0.0379632	0.354066	0.450916	FALSE	0.05	0.255	wt-ctrl vs mut-ctrl	0.200512	1.14911	1.52998	2.41911	0.131056	0.0828869	ebayes	pseudo_batch	4	Q9DBJ3	>sp|Q9DBJ3|BI2L1_MOUSE Brain-specific angiogenesis inhibitor 1-associated protein 2-like protein 1 OS=Mus musculus OX=10090 GN=Baiap2l1 PE=1 SV=1	BAIAP2L1
Q99LR1	0.0379657	0.354066	0.450916	FALSE	0.05	0.255	wt-ctrl vs mut-ctrl	0.16674	1.12252	1.52995	2.41907	0.108984	0.0689274	ebayes	pseudo_batch	13	Q99LR1	>sp|Q99LR1|ABD12_MOUSE Lysophosphatidylserine lipase ABHD12 OS=Mus musculus OX=10090 GN=Abhd12 PE=1 SV=2	ABHD12
P39447	0.0378185	0.354066	0.450916	FALSE	0.05	0.255	wt-ctrl vs mut-ctrl	-0.110114	0.926515	-1.53143	-2.42141	0.0719028	0.0454753	ebayes	pseudo_batch	37	P39447	>sp|P39447|ZO1_MOUSE Tight junction protein ZO-1 OS=Mus musculus OX=10090 GN=Tjp1 PE=1 SV=2	TJP1
Q9CQE8	0.0378566	0.354066	0.450916	FALSE	0.05	0.255	wt-ctrl vs mut-ctrl	-0.220764	0.858111	-1.53105	-2.4208	0.144192	0.0911947	ebayes	pseudo_batch	11	Q9CQE8	>sp|Q9CQE8|RTRAF_MOUSE RNA transcription, translation and transport factor protein OS=Mus musculus OX=10090 GN=RTRAF PE=1 SV=1	RTRAF
Q9Z2X2	0.0378878	0.354066	0.450916	FALSE	0.05	0.255	wt-ctrl vs mut-ctrl	-0.329482	0.795822	-1.53074	-2.42031	0.215244	0.136133	ebayes	pseudo_batch	3	Q9Z2X2	>sp|Q9Z2X2|PSD10_MOUSE 26S proteasome non-ATPase regulatory subunit 10 OS=Mus musculus OX=10090 GN=Psmd10 PE=1 SV=3	PSMD10
P62874	0.0378712	0.354066	0.450916	FALSE	0.05	0.255	wt-ctrl vs mut-ctrl	-0.396064	0.759929	-1.5309	-2.42057	0.258713	0.163624	ebayes	pseudo_batch	4	P62874	>sp|P62874|GBB1_MOUSE Guanine nucleotide-binding protein G(I)/G(S)/G(T) subunit beta-1 OS=Mus musculus OX=10090 GN=Gnb1 PE=1 SV=3	GNB1
Q91ZT8	0.0380665	0.354612	0.450246	FALSE	0.05	0.255	wt-ctrl vs mut-ctrl	-0.520952	0.696912	-1.52894	-2.41747	0.340727	0.215495	ebayes	pseudo_batch	2	Q91ZT8	>sp|Q91ZT8|ASB9_MOUSE Ankyrin repeat and SOCS box protein 9 OS=Mus musculus OX=10090 GN=Asb9 PE=1 SV=2	ASB9
Q9D1K2	0.0381274	0.354787	0.450033	FALSE	0.05	0.255	wt-ctrl vs mut-ctrl	-0.208458	0.865462	-1.52833	-2.4165	0.136396	0.0862643	ebayes	pseudo_batch	3	Q9D1K2	>sp|Q9D1K2|VATF_MOUSE V-type proton ATPase subunit F OS=Mus musculus OX=10090 GN=Atp6v1f PE=1 SV=2	ATP6V1F
Q99P87	0.0381708	0.354799	0.450018	FALSE	0.05	0.255	wt-ctrl vs mut-ctrl	-0.455965	0.729022	-1.5279	-2.41582	0.298427	0.188742	ebayes	pseudo_batch	4	Q99P87	>sp|Q99P87|RETN_MOUSE Resistin OS=Mus musculus OX=10090 GN=Retn PE=1 SV=1	RETN
Q5NCX5	0.0383919	0.355175	0.449558	FALSE	0.05	0.255	wt-ctrl vs mut-ctrl	0.218123	1.16322	1.65368	2.46075	0.131902	0.0886408	ebayes	pseudo_batch	1	Q5NCX5	>sp|Q5NCX5|NEUL4_MOUSE Neuralized-like protein 4 OS=Mus musculus OX=10090 GN=Neurl4 PE=1 SV=1	NEURL4
Q8R180	0.0385292	0.355175	0.449558	FALSE	0.05	0.255	wt-ctrl vs mut-ctrl	0.133403	1.09688	1.52433	2.41018	0.0875154	0.0553496	ebayes	pseudo_batch	10	Q8R180	>sp|Q8R180|ERO1A_MOUSE ERO1-like protein alpha OS=Mus musculus OX=10090 GN=Ero1a PE=1 SV=2	ERO1A
Q922H2	0.03865	0.355175	0.449558	FALSE	0.05	0.255	wt-ctrl vs mut-ctrl	0.12203	1.08827	1.52314	2.4083	0.0801175	0.0506708	ebayes	pseudo_batch	16	Q922H2	>sp|Q922H2|PDK3_MOUSE [Pyruvate dehydrogenase (acetyl-transferring)] kinase isozyme 3, mitochondrial OS=Mus musculus OX=10090 GN=Pdk3 PE=1 SV=1	PDK3
Q8C8U0	0.0383671	0.355175	0.449558	FALSE	0.05	0.255	wt-ctrl vs mut-ctrl	-0.129952	0.913862	-1.52594	-2.41273	0.0851617	0.053861	ebayes	pseudo_batch	15	Q8C8U0	>sp|Q8C8U0|LIPB1_MOUSE Liprin-beta-1 OS=Mus musculus OX=10090 GN=Ppfibp1 PE=1 SV=3	PPFIBP1
A2BDX3	0.0386657	0.355175	0.449558	FALSE	0.05	0.255	wt-ctrl vs mut-ctrl	-0.144426	0.904739	-1.52298	-2.40805	0.0948309	0.0599763	ebayes	pseudo_batch	9	A2BDX3	>sp|A2BDX3|MOCS3_MOUSE Adenylyltransferase and sulfurtransferase MOCS3 OS=Mus musculus OX=10090 GN=Mocs3 PE=1 SV=1	MOCS3
Q9DBE9	0.0384706	0.355175	0.449558	FALSE	0.05	0.255	wt-ctrl vs mut-ctrl	-0.194473	0.873892	-1.52491	-2.4111	0.127531	0.0806575	ebayes	pseudo_batch	4	Q9DBE9	>sp|Q9DBE9|SPB1_MOUSE pre-rRNA 2'-O-ribose RNA methyltransferase FTSJ3 OS=Mus musculus OX=10090 GN=Ftsj3 PE=1 SV=1	FTSJ3
Q9JHJ0	0.038611	0.355175	0.449558	FALSE	0.05	0.255	wt-ctrl vs mut-ctrl	-0.221904	0.857433	-1.52352	-2.4089	0.145652	0.0921184	ebayes	pseudo_batch	12	Q9JHJ0	>sp|Q9JHJ0|TMOD3_MOUSE Tropomodulin-3 OS=Mus musculus OX=10090 GN=Tmod3 PE=1 SV=1	TMOD3
P41233	0.0386757	0.355175	0.449558	FALSE	0.05	0.255	wt-ctrl vs mut-ctrl	-0.243566	0.844655	-1.52289	-2.40789	0.159937	0.101153	ebayes	pseudo_batch	2	P41233	>sp|P41233|ABCA1_MOUSE Phospholipid-transporting ATPase ABCA1 OS=Mus musculus OX=10090 GN=Abca1 PE=1 SV=4	ABCA1
E9Q9R9	0.0382897	0.355175	0.449558	FALSE	0.05	0.255	wt-ctrl vs mut-ctrl	-0.281615	0.82267	-1.52671	-2.41394	0.184458	0.116662	ebayes	pseudo_batch	1	E9Q9R9	>sp|E9Q9R9|DLG5_MOUSE Disks large homolog 5 OS=Mus musculus OX=10090 GN=Dlg5 PE=1 SV=1	DLG5
Q80TJ7	0.0384079	0.355175	0.449558	FALSE	0.05	0.255	wt-ctrl vs mut-ctrl	-0.381155	0.767822	-1.52554	-2.41208	0.24985	0.158019	ebayes	pseudo_batch	1	Q80TJ7	>sp|Q80TJ7|PHF8_MOUSE Histone lysine demethylase PHF8 OS=Mus musculus OX=10090 GN=Phf8 PE=1 SV=2	PHF8
A2AEP0	0.0385959	0.355175	0.449558	FALSE	0.05	0.255	wt-ctrl vs mut-ctrl	-0.69407	0.618108	-1.52367	-2.40914	0.455524	0.288098	ebayes	pseudo_batch	4	A2AEP0	>sp|A2AEP0|OBP1B_MOUSE Odorant-binding protein 1b OS=Mus musculus OX=10090 GN=Obp1b PE=1 SV=1	OBP1B
Q99NB8	0.0388567	0.355315	0.449386	FALSE	0.05	0.255	wt-ctrl vs mut-ctrl	0.366854	1.28954	1.52111	2.40508	0.241176	0.152533	ebayes	pseudo_batch	1	Q99NB8	>sp|Q99NB8|UBQL4_MOUSE Ubiquilin-4 OS=Mus musculus OX=10090 GN=Ubqln4 PE=1 SV=1	UBQLN4
Q148V8	0.038841	0.355315	0.449386	FALSE	0.05	0.255	wt-ctrl vs mut-ctrl	0.153278	1.11209	1.52126	2.40532	0.100757	0.0637244	ebayes	pseudo_batch	5	Q148V8	>sp|Q148V8|FA83H_MOUSE Protein FAM83H OS=Mus musculus OX=10090 GN=Fam83h PE=1 SV=1	FAM83H
Q9QZQ8	0.0388599	0.355315	0.449386	FALSE	0.05	0.255	wt-ctrl vs mut-ctrl	-0.126632	0.915967	-1.52107	-2.40503	0.0832518	0.0526531	ebayes	pseudo_batch	13	Q9QZQ8	>sp|Q9QZQ8|H2AY_MOUSE Core histone macro-H2A.1 OS=Mus musculus OX=10090 GN=Macroh2a1 PE=1 SV=3	MACROH2A1
Q61704	0.0387493	0.355315	0.449386	FALSE	0.05	0.255	wt-ctrl vs mut-ctrl	-0.327517	0.796907	-1.52216	-2.40675	0.215166	0.136083	ebayes	pseudo_batch	8	Q61704	>sp|Q61704|ITIH3_MOUSE Inter-alpha-trypsin inhibitor heavy chain H3 OS=Mus musculus OX=10090 GN=Itih3 PE=1 SV=3	ITIH3
P25444	0.038989	0.356108	0.448418	FALSE	0.05	0.255	wt-ctrl vs mut-ctrl	-0.128487	0.91479	-1.51981	-2.40303	0.0845417	0.0534688	ebayes	pseudo_batch	13	P25444	>sp|P25444|RS2_MOUSE 40S ribosomal protein S2 OS=Mus musculus OX=10090 GN=Rps2 PE=1 SV=3	RPS2
P20852	0.039199	0.357251	0.447027	FALSE	0.05	0.255	wt-ctrl vs mut-ctrl	-0.122685	0.918476	-1.51776	-2.39979	0.0808332	0.0511234	ebayes	pseudo_batch	9	P20852	>sp|P20852|CP2A5_MOUSE Cytochrome P450 2A5 OS=Mus musculus OX=10090 GN=Cyp2a5 PE=2 SV=1	CYP2A5
P99027	0.0391667	0.357251	0.447027	FALSE	0.05	0.255	wt-ctrl vs mut-ctrl	-0.167278	0.890521	-1.51807	-2.40029	0.110191	0.0696908	ebayes	pseudo_batch	3	P99027	>sp|P99027|RLA2_MOUSE 60S acidic ribosomal protein P2 OS=Mus musculus OX=10090 GN=Rplp2 PE=1 SV=3	RPLP2
Q6PB93	0.0393431	0.357428	0.446811	FALSE	0.05	0.255	wt-ctrl vs mut-ctrl	0.119501	1.08636	1.51636	2.39758	0.0788076	0.0498423	ebayes	pseudo_batch	13	Q6PB93	>sp|Q6PB93|GALT2_MOUSE Polypeptide N-acetylgalactosaminyltransferase 2 OS=Mus musculus OX=10090 GN=Galnt2 PE=1 SV=1	GALNT2
Q8VEH2	0.0393369	0.357428	0.446811	FALSE	0.05	0.255	wt-ctrl vs mut-ctrl	-0.141599	0.906514	-1.72914	-2.44537	0.08189	0.057905	ebayes	pseudo_batch	1	Q8VEH2	>tr|Q8VEH2|Q8VEH2_MOUSE CDKN1A-interacting zinc finger protein 1 OS=Mus musculus OX=10090 GN=Ciz1 PE=1 SV=1	CIZ1
P70424	0.039346	0.357428	0.446811	FALSE	0.05	0.255	wt-ctrl vs mut-ctrl	-0.165749	0.891465	-1.51633	-2.39753	0.109309	0.0691333	ebayes	pseudo_batch	6	P70424	>sp|P70424|ERBB2_MOUSE Receptor tyrosine-protein kinase erbB-2 OS=Mus musculus OX=10090 GN=Erbb2 PE=1 SV=3	ERBB2
Q8CJH3	0.0397961	0.361127	0.44234	FALSE	0.05	0.255	wt-ctrl vs mut-ctrl	0.108323	1.07797	1.51199	2.39067	0.0716426	0.0453108	ebayes	pseudo_batch	8	Q8CJH3	>sp|Q8CJH3|PLXB1_MOUSE Plexin-B1 OS=Mus musculus OX=10090 GN=Plxnb1 PE=1 SV=2	PLXNB1
Q9CQ22	0.0398781	0.361481	0.441914	FALSE	0.05	0.255	wt-ctrl vs mut-ctrl	-0.215375	0.861322	-1.51121	-2.38943	0.142519	0.0901367	ebayes	pseudo_batch	5	Q9CQ22	>sp|Q9CQ22|LTOR1_MOUSE Ragulator complex protein LAMTOR1 OS=Mus musculus OX=10090 GN=Lamtor1 PE=1 SV=1	LAMTOR1
Q6ZWU9;Q6ZWY3	0.0399649	0.361878	0.441438	FALSE	0.05	0.255	wt-ctrl vs mut-ctrl	-0.166204	0.891185	-1.51038	-2.38812	0.110041	0.0695961	ebayes	pseudo_batch	3	Q6ZWU9;Q6ZWY3	>sp|Q6ZWU9|RS27_MOUSE 40S ribosomal protein S27 OS=Mus musculus OX=10090 GN=Rps27 PE=1 SV=3;>sp|Q6ZWY3|RS27L_MOUSE 40S ribosomal protein S27-like OS=Mus musculus OX=10090 GN=Rps27l PE=1 SV=3	RPS27;RPS27L
A2ATU0	0.0400227	0.362011	0.441278	FALSE	0.05	0.255	wt-ctrl vs mut-ctrl	-0.201922	0.869392	-1.50983	-2.38725	0.133738	0.0845836	ebayes	pseudo_batch	27	A2ATU0	>sp|A2ATU0|DHTK1_MOUSE 2-oxoadipate dehydrogenase complex component E1 OS=Mus musculus OX=10090 GN=Dhtkd1 PE=1 SV=1	DHTKD1
P43406	0.0400807	0.362147	0.441115	FALSE	0.05	0.255	wt-ctrl vs mut-ctrl	0.116569	1.08415	1.50927	2.38637	0.077235	0.0488477	ebayes	pseudo_batch	25	P43406	>sp|P43406|ITAV_MOUSE Integrin alpha-V OS=Mus musculus OX=10090 GN=Itgav PE=1 SV=2	ITGAV
P51175	0.0401819	0.362672	0.440486	FALSE	0.05	0.255	wt-ctrl vs mut-ctrl	-0.147292	0.902944	-1.50831	-2.38485	0.0976535	0.0617615	ebayes	pseudo_batch	12	P51175	>sp|P51175|PPOX_MOUSE Protoporphyrinogen oxidase OS=Mus musculus OX=10090 GN=Ppox PE=1 SV=1	PPOX
Q8VCR3	0.0403488	0.36301	0.440082	FALSE	0.05	0.255	wt-ctrl vs mut-ctrl	0.231453	1.17402	1.50673	2.38235	0.153612	0.0971531	ebayes	pseudo_batch	3	Q8VCR3	>sp|Q8VCR3|TM242_MOUSE Transmembrane protein 242 OS=Mus musculus OX=10090 GN=Tmem242 PE=2 SV=1	TMEM242
D3Z3Y1	0.0403473	0.36301	0.440082	FALSE	0.05	0.255	wt-ctrl vs mut-ctrl	0.112214	1.08089	1.50674	2.38237	0.0744743	0.0471017	ebayes	pseudo_batch	10	D3Z3Y1	>tr|D3Z3Y1|D3Z3Y1_MOUSE GPI ethanolamine phosphate transferase 2 OS=Mus musculus OX=10090 GN=Pigg PE=1 SV=1	PIGG
Q9JHI2	0.0403061	0.36301	0.440082	FALSE	0.05	0.255	wt-ctrl vs mut-ctrl	-0.1416	0.906513	-1.50713	-2.38299	0.0939534	0.0594214	ebayes	pseudo_batch	1	Q9JHI2	>sp|Q9JHI2|ADAT1_MOUSE tRNA-specific adenosine deaminase 1 OS=Mus musculus OX=10090 GN=Adat1 PE=1 SV=1	ADAT1
P55302	0.0406913	0.3657	0.436875	FALSE	0.05	0.255	wt-ctrl vs mut-ctrl	0.181911	1.13439	1.5035	2.37725	0.120991	0.0765217	ebayes	pseudo_batch	24	P55302	>sp|P55302|AMRP_MOUSE Alpha-2-macroglobulin receptor-associated protein OS=Mus musculus OX=10090 GN=Lrpap1 PE=1 SV=1	LRPAP1
P13439	0.0407452	0.365794	0.436763	FALSE	0.05	0.255	wt-ctrl vs mut-ctrl	-0.13202	0.912553	-1.503	-2.37645	0.087838	0.0555536	ebayes	pseudo_batch	12	P13439	>sp|P13439|UMPS_MOUSE Uridine 5'-monophosphate synthase OS=Mus musculus OX=10090 GN=Umps PE=1 SV=3	UMPS
Q64487	0.040841	0.365873	0.43667	FALSE	0.05	0.255	wt-ctrl vs mut-ctrl	0.122532	1.08864	1.5021	2.37503	0.0815738	0.0515918	ebayes	pseudo_batch	28	Q64487	>sp|Q64487|PTPRD_MOUSE Receptor-type tyrosine-protein phosphatase delta OS=Mus musculus OX=10090 GN=Ptprd PE=1 SV=3	PTPRD
Q811P8	0.0408373	0.365873	0.43667	FALSE	0.05	0.255	wt-ctrl vs mut-ctrl	-0.169456	0.889178	-1.50214	-2.37509	0.11281	0.0713473	ebayes	pseudo_batch	10	Q811P8	>sp|Q811P8|RHG32_MOUSE Rho GTPase-activating protein 32 OS=Mus musculus OX=10090 GN=Arhgap32 PE=1 SV=2	ARHGAP32
Q9DBJ1	0.0409851	0.365955	0.436573	FALSE	0.05	0.255	wt-ctrl vs mut-ctrl	0.118169	1.08536	1.50076	2.37291	0.0787397	0.0497994	ebayes	pseudo_batch	12	Q9DBJ1	>sp|Q9DBJ1|PGAM1_MOUSE Phosphoglycerate mutase 1 OS=Mus musculus OX=10090 GN=Pgam1 PE=1 SV=3	PGAM1
Q9JLB9	0.040902	0.365955	0.436573	FALSE	0.05	0.255	wt-ctrl vs mut-ctrl	-0.143715	0.905186	-1.50153	-2.37413	0.0957119	0.0605335	ebayes	pseudo_batch	4	Q9JLB9	>sp|Q9JLB9|NECT3_MOUSE Nectin-3 OS=Mus musculus OX=10090 GN=Nectin3 PE=1 SV=1	NECTIN3
O09110;P70236	0.0410242	0.365955	0.436573	FALSE	0.05	0.255	wt-ctrl vs mut-ctrl	-0.341101	0.789439	-1.50039	-2.37233	0.227341	0.143783	ebayes	pseudo_batch	2	O09110;P70236	>sp|O09110|MP2K3_MOUSE Dual specificity mitogen-activated protein kinase kinase 3 OS=Mus musculus OX=10090 GN=Map2k3 PE=1 SV=2;>sp|P70236|MP2K6_MOUSE Dual specificity mitogen-activated protein kinase kinase 6 OS=Mus musculus OX=10090 GN=Map2k6 PE=1 SV=1	MAP2K3;MAP2K6
Q9WVC3	0.0409427	0.365955	0.436573	FALSE	0.05	0.255	wt-ctrl vs mut-ctrl	-0.633174	0.644756	-1.50115	-2.37353	0.421792	0.266764	ebayes	pseudo_batch	3	Q9WVC3	>sp|Q9WVC3|CAV2_MOUSE Caveolin-2 OS=Mus musculus OX=10090 GN=Cav2 PE=1 SV=1	CAV2
Q9D1Q4	0.0412496	0.367576	0.434653	FALSE	0.05	0.255	wt-ctrl vs mut-ctrl	0.547255	1.4613	1.4983	2.36903	0.36525	0.231004	ebayes	pseudo_batch	1	Q9D1Q4	>sp|Q9D1Q4|DPM3_MOUSE Dolichol-phosphate mannosyltransferase subunit 3 OS=Mus musculus OX=10090 GN=Dpm3 PE=1 SV=1	DPM3
Q80WR5	0.0413658	0.368222	0.433891	FALSE	0.05	0.255	wt-ctrl vs mut-ctrl	-0.4505	0.731789	-1.49723	-2.36733	0.300889	0.190299	ebayes	pseudo_batch	3	Q80WR5	>sp|Q80WR5|CA174_MOUSE UPF0688 protein C1orf174 homolog OS=Mus musculus OX=10090 PE=1 SV=1	sp|Q80WR5|CA174_MOUSE
Q9ES07	0.0416022	0.369544	0.432334	FALSE	0.05	0.255	wt-ctrl vs mut-ctrl	0.340838	1.26649	1.49505	2.36389	0.227977	0.144185	ebayes	pseudo_batch	9	Q9ES07	>sp|Q9ES07|S15A2_MOUSE Solute carrier family 15 member 2 OS=Mus musculus OX=10090 GN=Slc15a2 PE=1 SV=1	SLC15A2
Q3V1L6	0.0417354	0.369544	0.432334	FALSE	0.05	0.255	wt-ctrl vs mut-ctrl	0.243135	1.18356	1.49383	2.36196	0.162759	0.102938	ebayes	pseudo_batch	3	Q3V1L6	>sp|Q3V1L6|MTMRB_MOUSE Myotubularin-related protein 11 OS=Mus musculus OX=10090 GN=Mtmr11 PE=2 SV=1	MTMR11
Q6DYE8	0.0417551	0.369544	0.432334	FALSE	0.05	0.255	wt-ctrl vs mut-ctrl	0.186599	1.13808	1.49365	2.36167	0.124928	0.0790114	ebayes	pseudo_batch	18	Q6DYE8	>sp|Q6DYE8|ENPP3_MOUSE Ectonucleotide pyrophosphatase/phosphodiesterase family member 3 OS=Mus musculus OX=10090 GN=Enpp3 PE=1 SV=2	ENPP3
Q8BW41	0.0419013	0.369544	0.432334	FALSE	0.05	0.255	wt-ctrl vs mut-ctrl	0.1762	1.1299	1.49232	2.35956	0.118071	0.0746748	ebayes	pseudo_batch	3	Q8BW41	>sp|Q8BW41|PMGT2_MOUSE Protein O-linked-mannose beta-1,4-N-acetylglucosaminyltransferase 2 OS=Mus musculus OX=10090 GN=Pomgnt2 PE=1 SV=1	POMGNT2
Q9D1D4	0.0416815	0.369544	0.432334	FALSE	0.05	0.255	wt-ctrl vs mut-ctrl	0.137775	1.10021	1.49433	2.36274	0.0921988	0.0583116	ebayes	pseudo_batch	9	Q9D1D4	>sp|Q9D1D4|TMEDA_MOUSE Transmembrane emp24 domain-containing protein 10 OS=Mus musculus OX=10090 GN=Tmed10 PE=1 SV=1	TMED10
Q9CY18	0.0419257	0.369544	0.432334	FALSE	0.05	0.255	wt-ctrl vs mut-ctrl	0.110342	1.07948	1.4921	2.35921	0.0739507	0.0467706	ebayes	pseudo_batch	12	Q9CY18	>sp|Q9CY18|SNX7_MOUSE Sorting nexin-7 OS=Mus musculus OX=10090 GN=Snx7 PE=1 SV=1	SNX7
Q7TPV4	0.0418262	0.369544	0.432334	FALSE	0.05	0.255	wt-ctrl vs mut-ctrl	-0.0974334	0.934694	-1.493	-2.36065	0.06526	0.0412741	ebayes	pseudo_batch	31	Q7TPV4	>sp|Q7TPV4|MBB1A_MOUSE Myb-binding protein 1A OS=Mus musculus OX=10090 GN=Mybbp1a PE=1 SV=2	MYBBP1A
Q60751	0.0419537	0.369544	0.432334	FALSE	0.05	0.255	wt-ctrl vs mut-ctrl	-0.132448	0.912282	-1.49184	-2.35881	0.0887813	0.0561502	ebayes	pseudo_batch	14	Q60751	>sp|Q60751|IGF1R_MOUSE Insulin-like growth factor 1 receptor OS=Mus musculus OX=10090 GN=Igf1r PE=1 SV=3	IGF1R
P48281	0.0417224	0.369544	0.432334	FALSE	0.05	0.255	wt-ctrl vs mut-ctrl	-0.184196	0.880139	-1.49395	-2.36215	0.123294	0.0779783	ebayes	pseudo_batch	8	P48281	>sp|P48281|VDR_MOUSE Vitamin D3 receptor OS=Mus musculus OX=10090 GN=Vdr PE=1 SV=2	VDR
A2A7S8	0.0419448	0.369544	0.432334	FALSE	0.05	0.255	wt-ctrl vs mut-ctrl	-0.208648	0.865348	-1.49192	-2.35894	0.139852	0.0884502	ebayes	pseudo_batch	10	A2A7S8	>sp|A2A7S8|K1522_MOUSE Uncharacterized protein KIAA1522 OS=Mus musculus OX=10090 GN=Kiaa1522 PE=1 SV=1	KIAA1522
Q99KB8	0.0420102	0.369655	0.432203	FALSE	0.05	0.255	wt-ctrl vs mut-ctrl	0.21269	1.15885	1.49133	2.358	0.142618	0.0901995	ebayes	pseudo_batch	11	Q99KB8	>sp|Q99KB8|GLO2_MOUSE Hydroxyacylglutathione hydrolase, mitochondrial OS=Mus musculus OX=10090 GN=Hagh PE=1 SV=2	HAGH
O35488	0.0421801	0.369838	0.431988	FALSE	0.05	0.255	wt-ctrl vs mut-ctrl	0.255889	1.19407	1.48979	2.35556	0.171762	0.108632	ebayes	pseudo_batch	36	O35488	>sp|O35488|S27A2_MOUSE Long-chain fatty acid transport protein 2 OS=Mus musculus OX=10090 GN=Slc27a2 PE=1 SV=2	SLC27A2
Q3TWN3	0.0422069	0.369838	0.431988	FALSE	0.05	0.255	wt-ctrl vs mut-ctrl	0.155206	1.11358	1.48954	2.35518	0.104197	0.0658999	ebayes	pseudo_batch	13	Q3TWN3	>sp|Q3TWN3|CNNM2_MOUSE Metal transporter CNNM2 OS=Mus musculus OX=10090 GN=Cnnm2 PE=1 SV=3	CNNM2
Q8BMZ5	0.0421806	0.369838	0.431988	FALSE	0.05	0.255	wt-ctrl vs mut-ctrl	-0.145225	0.904238	-1.48978	-2.35555	0.0974808	0.0616523	ebayes	pseudo_batch	3	Q8BMZ5	>sp|Q8BMZ5|SEN34_MOUSE tRNA-splicing endonuclease subunit Sen34 OS=Mus musculus OX=10090 GN=Tsen34 PE=2 SV=2	TSEN34
O88322	0.0420759	0.369838	0.431988	FALSE	0.05	0.255	wt-ctrl vs mut-ctrl	-0.189828	0.87671	-1.49073	-2.35705	0.127339	0.0805362	ebayes	pseudo_batch	26	O88322	>sp|O88322|NID2_MOUSE Nidogen-2 OS=Mus musculus OX=10090 GN=Nid2 PE=1 SV=2	NID2
Q7TMW6;Q9CYQ7	0.0422866	0.37015	0.431622	FALSE	0.05	0.255	wt-ctrl vs mut-ctrl	0.189404	1.14029	1.48882	2.35404	0.127217	0.0804594	ebayes	pseudo_batch	1	Q7TMW6;Q9CYQ7	>sp|Q7TMW6|CIAO3_MOUSE Cytosolic iron-sulfur assembly component 3 OS=Mus musculus OX=10090 GN=Ciao3 PE=1 SV=2;>sp|Q9CYQ7|NARF_MOUSE Nuclear prelamin A recognition factor OS=Mus musculus OX=10090 GN=Narf PE=2 SV=1	CIAO3;NARF
Q5SWT3	0.0424618	0.370746	0.430924	FALSE	0.05	0.255	wt-ctrl vs mut-ctrl	0.139446	1.10148	1.48725	2.35154	0.0937616	0.0593	ebayes	pseudo_batch	10	Q5SWT3	>sp|Q5SWT3|S2535_MOUSE Solute carrier family 25 member 35 OS=Mus musculus OX=10090 GN=Slc25a35 PE=1 SV=2	SLC25A35
Q9ERL9	0.0425454	0.370746	0.430924	FALSE	0.05	0.255	wt-ctrl vs mut-ctrl	0.128828	1.09341	1.48649	2.35035	0.0866658	0.0548123	ebayes	pseudo_batch	11	Q9ERL9	>sp|Q9ERL9|GCYA1_MOUSE Guanylate cyclase soluble subunit alpha-1 OS=Mus musculus OX=10090 GN=Gucy1a1 PE=1 SV=2	GUCY1A1
Q60967	0.0425302	0.370746	0.430924	FALSE	0.05	0.255	wt-ctrl vs mut-ctrl	0.116261	1.08392	1.48663	2.35057	0.0782041	0.0494606	ebayes	pseudo_batch	14	Q60967	>sp|Q60967|PAPS1_MOUSE Bifunctional 3'-phosphoadenosine 5'-phosphosulfate synthase 1 OS=Mus musculus OX=10090 GN=Papss1 PE=1 SV=1	PAPSS1
Q99JG3	0.0425749	0.370746	0.430924	FALSE	0.05	0.255	wt-ctrl vs mut-ctrl	-0.217477	0.860068	-1.48623	-2.34993	0.146328	0.0925462	ebayes	pseudo_batch	12	Q99JG3	>sp|Q99JG3|ANX13_MOUSE Annexin A13 OS=Mus musculus OX=10090 GN=Anxa13 PE=1 SV=3	ANXA13
Q7TPE5	0.0424614	0.370746	0.430924	FALSE	0.05	0.255	wt-ctrl vs mut-ctrl	-0.254842	0.838079	-1.48725	-2.35155	0.171351	0.108372	ebayes	pseudo_batch	3	Q7TPE5	>sp|Q7TPE5|S7A6O_MOUSE Probable RNA polymerase II nuclear localization protein SLC7A6OS OS=Mus musculus OX=10090 GN=Slc7a6os PE=1 SV=1	SLC7A6OS
Q99J99	0.0428541	0.370931	0.430707	FALSE	0.05	0.255	wt-ctrl vs mut-ctrl	0.202349	1.15057	1.48373	2.34599	0.136378	0.086253	ebayes	pseudo_batch	13	Q99J99	>sp|Q99J99|THTM_MOUSE 3-mercaptopyruvate sulfurtransferase OS=Mus musculus OX=10090 GN=Mpst PE=1 SV=4	MPST
O35900	0.0427017	0.370931	0.430707	FALSE	0.05	0.255	wt-ctrl vs mut-ctrl	0.181103	1.13375	1.48509	2.34814	0.121947	0.0771262	ebayes	pseudo_batch	5	O35900	>sp|O35900|LSM2_MOUSE U6 snRNA-associated Sm-like protein LSm2 OS=Mus musculus OX=10090 GN=Lsm2 PE=1 SV=1	LSM2
Q8BTY1	0.0429043	0.370931	0.430707	FALSE	0.05	0.255	wt-ctrl vs mut-ctrl	0.156075	1.11425	1.48329	2.34528	0.105222	0.0665485	ebayes	pseudo_batch	14	Q8BTY1	>sp|Q8BTY1|KAT1_MOUSE Kynurenine--oxoglutarate transaminase 1 OS=Mus musculus OX=10090 GN=Kyat1 PE=1 SV=1	KYAT1
Q3UN02	0.042949	0.370931	0.430707	FALSE	0.05	0.255	wt-ctrl vs mut-ctrl	0.130921	1.09499	1.48289	2.34465	0.0882876	0.055838	ebayes	pseudo_batch	9	Q3UN02	>sp|Q3UN02|LCLT1_MOUSE Lysocardiolipin acyltransferase 1 OS=Mus musculus OX=10090 GN=Lclat1 PE=1 SV=2	LCLAT1
Q8K1A6	0.042728	0.370931	0.430707	FALSE	0.05	0.255	wt-ctrl vs mut-ctrl	-0.148085	0.902447	-1.48486	-2.34777	0.0997303	0.063075	ebayes	pseudo_batch	8	Q8K1A6	>sp|Q8K1A6|C2D1A_MOUSE Coiled-coil and C2 domain-containing protein 1A OS=Mus musculus OX=10090 GN=Cc2d1a PE=1 SV=2	CC2D1A
P08752	0.0427481	0.370931	0.430707	FALSE	0.05	0.255	wt-ctrl vs mut-ctrl	-0.156531	0.89718	-1.48468	-2.34748	0.105431	0.0666802	ebayes	pseudo_batch	12	P08752	>sp|P08752|GNAI2_MOUSE Guanine nucleotide-binding protein G(i) subunit alpha-2 OS=Mus musculus OX=10090 GN=Gnai2 PE=1 SV=5	GNAI2
P11680	0.0429245	0.370931	0.430707	FALSE	0.05	0.255	wt-ctrl vs mut-ctrl	-0.329769	0.795664	-1.48311	-2.345	0.22235	0.140627	ebayes	pseudo_batch	2	P11680	>sp|P11680|PROP_MOUSE Properdin OS=Mus musculus OX=10090 GN=Cfp PE=1 SV=2	CFP
Q45VN2	0.0428159	0.370931	0.430707	FALSE	0.05	0.255	wt-ctrl vs mut-ctrl	-0.457064	0.728467	-1.48407	-2.34653	0.30798	0.194783	ebayes	pseudo_batch	1	Q45VN2	>sp|Q45VN2|DFA20_MOUSE Alpha-defensin 20 OS=Mus musculus OX=10090 GN=Defa20 PE=3 SV=2	DEFA20
Q9D2R0	0.0430053	0.371036	0.430583	FALSE	0.05	0.255	wt-ctrl vs mut-ctrl	0.450458	1.36647	1.48239	2.34386	0.303873	0.192186	ebayes	pseudo_batch	18	Q9D2R0	>sp|Q9D2R0|AACS_MOUSE Acetoacetyl-CoA synthetase OS=Mus musculus OX=10090 GN=Aacs PE=1 SV=1	AACS
Q8VCN5	0.0431236	0.371676	0.429835	FALSE	0.05	0.255	wt-ctrl vs mut-ctrl	0.190068	1.14082	1.48134	2.3422	0.128308	0.0811494	ebayes	pseudo_batch	19	Q8VCN5	>sp|Q8VCN5|CGL_MOUSE Cystathionine gamma-lyase OS=Mus musculus OX=10090 GN=Cth PE=1 SV=1	CTH
P09542	0.0434208	0.37271	0.428629	FALSE	0.05	0.255	wt-ctrl vs mut-ctrl	0.637527	1.55566	1.47872	2.33805	0.431136	0.272674	ebayes	pseudo_batch	1	P09542	>sp|P09542|MYL3_MOUSE Myosin light chain 3 OS=Mus musculus OX=10090 GN=Myl3 PE=1 SV=4	MYL3
O35613	0.0433038	0.37271	0.428629	FALSE	0.05	0.255	wt-ctrl vs mut-ctrl	0.234731	1.17669	1.47975	2.33968	0.158629	0.100326	ebayes	pseudo_batch	1	O35613	>sp|O35613|DAXX_MOUSE Death domain-associated protein 6 OS=Mus musculus OX=10090 GN=Daxx PE=1 SV=1	DAXX
P68368;P68373;Q9JJZ2	0.0433768	0.37271	0.428629	FALSE	0.05	0.255	wt-ctrl vs mut-ctrl	0.0947721	1.0679	1.4791	2.33867	0.064074	0.040524	ebayes	pseudo_batch	10	P68368;P68373;Q9JJZ2	>sp|P68368|TBA4A_MOUSE Tubulin alpha-4A chain OS=Mus musculus OX=10090 GN=Tuba4a PE=1 SV=1;>sp|P68373|TBA1C_MOUSE Tubulin alpha-1C chain OS=Mus musculus OX=10090 GN=Tuba1c PE=1 SV=1;>sp|Q9JJZ2|TBA8_MOUSE Tubulin alpha-8 chain OS=Mus musculus OX=10090 GN=Tuba8 PE=1 SV=1	TUBA4A;TUBA1C;TUBA8
Q49B93	0.0433497	0.37271	0.428629	FALSE	0.05	0.255	wt-ctrl vs mut-ctrl	-0.268178	0.830368	-1.47934	-2.33904	0.181282	0.114653	ebayes	pseudo_batch	8	Q49B93	>sp|Q49B93|SC5AC_MOUSE Sodium-coupled monocarboxylate transporter 2 OS=Mus musculus OX=10090 GN=Slc5a12 PE=1 SV=1	SLC5A12
Q8R081	0.0435117	0.37273	0.428606	FALSE	0.05	0.255	wt-ctrl vs mut-ctrl	-0.104386	0.930201	-1.47792	-2.33679	0.0706304	0.0446706	ebayes	pseudo_batch	18	Q8R081	>sp|Q8R081|HNRPL_MOUSE Heterogeneous nuclear ribonucleoprotein L OS=Mus musculus OX=10090 GN=Hnrnpl PE=1 SV=2	HNRNPL
Q8K003	0.043477	0.37273	0.428606	FALSE	0.05	0.255	wt-ctrl vs mut-ctrl	-0.154897	0.898197	-1.47822	-2.33727	0.104786	0.0662724	ebayes	pseudo_batch	3	Q8K003	>sp|Q8K003|TMA7_MOUSE Translation machinery-associated protein 7 OS=Mus musculus OX=10090 GN=Tma7 PE=3 SV=1	TMA7
Q05793	0.0435809	0.372942	0.428358	FALSE	0.05	0.255	wt-ctrl vs mut-ctrl	-0.130028	0.913814	-1.47731	-2.33583	0.0880169	0.0556668	ebayes	pseudo_batch	104	Q05793	>sp|Q05793|PGBM_MOUSE Basement membrane-specific heparan sulfate proteoglycan core protein OS=Mus musculus OX=10090 GN=Hspg2 PE=1 SV=1	HSPG2
P70414	0.0440687	0.375038	0.425924	FALSE	0.05	0.255	wt-ctrl vs mut-ctrl	0.170604	1.12553	1.47306	2.32911	0.115816	0.0732486	ebayes	pseudo_batch	20	P70414	>sp|P70414|NAC1_MOUSE Sodium/calcium exchanger 1 OS=Mus musculus OX=10090 GN=Slc8a1 PE=1 SV=1	SLC8A1
Q8BH59;Q9QXX4	0.0441379	0.375038	0.425924	FALSE	0.05	0.255	wt-ctrl vs mut-ctrl	-0.150502	0.900937	-1.47246	-2.32816	0.102211	0.0646442	ebayes	pseudo_batch	5	Q8BH59;Q9QXX4	>sp|Q8BH59|S2512_MOUSE Electrogenic aspartate/glutamate antiporter SLC25A12, mitochondrial OS=Mus musculus OX=10090 GN=Slc25a12 PE=1 SV=1;>sp|Q9QXX4|S2513_MOUSE Electrogenic aspartate/glutamate antiporter SLC25A13, mitochondrial OS=Mus musculus OX=10090 GN=Slc25a13 PE=1 SV=1	SLC25A12;SLC25A13
Q9D8K8	0.0440144	0.375038	0.425924	FALSE	0.05	0.255	wt-ctrl vs mut-ctrl	-0.199501	0.870852	-1.67891	-2.37433	0.118828	0.084024	ebayes	pseudo_batch	1	Q9D8K8	>sp|Q9D8K8|S2539_MOUSE Probable mitochondrial glutathione transporter SLC25A39 OS=Mus musculus OX=10090 GN=Slc25a39 PE=2 SV=1	SLC25A39
Q2M3X8;Q9EP71	0.0441323	0.375038	0.425924	FALSE	0.05	0.255	wt-ctrl vs mut-ctrl	-0.208292	0.865562	-1.47251	-2.32824	0.141454	0.0894633	ebayes	pseudo_batch	1	Q2M3X8;Q9EP71	>sp|Q2M3X8|PHAR1_MOUSE Phosphatase and actin regulator 1 OS=Mus musculus OX=10090 GN=Phactr1 PE=1 SV=1;>sp|Q9EP71|RAI14_MOUSE Ankycorbin OS=Mus musculus OX=10090 GN=Rai14 PE=1 SV=1	PHACTR1;RAI14
B1AVH7	0.0440463	0.375038	0.425924	FALSE	0.05	0.255	wt-ctrl vs mut-ctrl	-0.359917	0.779209	-1.47325	-2.32941	0.244301	0.15451	ebayes	pseudo_batch	2	B1AVH7	>sp|B1AVH7|TBD2A_MOUSE TBC1 domain family member 2A OS=Mus musculus OX=10090 GN=Tbc1d2 PE=2 SV=1	TBC1D2
B2RRD7	0.0441005	0.375038	0.425924	FALSE	0.05	0.255	wt-ctrl vs mut-ctrl	-0.415937	0.749533	-1.67803	-2.3731	0.247872	0.175272	ebayes	pseudo_batch	1	B2RRD7	>sp|B2RRD7|BRPF1_MOUSE Peregrin OS=Mus musculus OX=10090 GN=Brpf1 PE=1 SV=1	BRPF1
P70175;Q811D0;Q91XM9	0.0441181	0.375038	0.425924	FALSE	0.05	0.255	wt-ctrl vs mut-ctrl	-0.665001	0.630688	-1.47263	-2.32843	0.451574	0.285601	ebayes	pseudo_batch	1	P70175;Q811D0;Q91XM9	>sp|P70175|DLG3_MOUSE Disks large homolog 3 OS=Mus musculus OX=10090 GN=Dlg3 PE=1 SV=1;>sp|Q811D0|DLG1_MOUSE Disks large homolog 1 OS=Mus musculus OX=10090 GN=Dlg1 PE=1 SV=1;>sp|Q91XM9|DLG2_MOUSE Disks large homolog 2 OS=Mus musculus OX=10090 GN=Dlg2 PE=1 SV=2	DLG3;DLG1;DLG2
Q80ZK9	0.0442036	0.375218	0.425717	FALSE	0.05	0.255	wt-ctrl vs mut-ctrl	-0.226229	0.854867	-1.47189	-2.32726	0.1537	0.0972082	ebayes	pseudo_batch	2	Q80ZK9	>sp|Q80ZK9|WDTC1_MOUSE WD and tetratricopeptide repeats protein 1 OS=Mus musculus OX=10090 GN=Wdtc1 PE=1 SV=1	WDTC1
Q9WU28	0.0442598	0.375316	0.425603	FALSE	0.05	0.255	wt-ctrl vs mut-ctrl	0.961863	1.94782	1.4714	2.32649	0.653705	0.413439	ebayes	pseudo_batch	1	Q9WU28	>sp|Q9WU28|PFD5_MOUSE Prefoldin subunit 5 OS=Mus musculus OX=10090 GN=Pfdn5 PE=1 SV=1	PFDN5
Q6BCL1	0.0443822	0.375902	0.424925	FALSE	0.05	0.255	wt-ctrl vs mut-ctrl	0.26674	1.20309	1.47035	2.32482	0.181413	0.114735	ebayes	pseudo_batch	1	Q6BCL1	>sp|Q6BCL1|PRAM_MOUSE PML-RARA-regulated adapter molecule 1 OS=Mus musculus OX=10090 GN=Pram1 PE=1 SV=2	PRAM1
Q91YR9	0.0444345	0.375902	0.424925	FALSE	0.05	0.255	wt-ctrl vs mut-ctrl	-0.146051	0.903721	-1.4699	-2.32411	0.0993612	0.0628415	ebayes	pseudo_batch	10	Q91YR9	>sp|Q91YR9|PTGR1_MOUSE Prostaglandin reductase 1 OS=Mus musculus OX=10090 GN=Ptgr1 PE=1 SV=2	PTGR1
Q9CS00	0.044463	0.375902	0.424925	FALSE	0.05	0.255	wt-ctrl vs mut-ctrl	-0.186986	0.878439	-1.67437	-2.36792	0.111676	0.0789665	ebayes	pseudo_batch	2	Q9CS00	>sp|Q9CS00|CATIN_MOUSE Cactin OS=Mus musculus OX=10090 GN=Cactin PE=1 SV=2	CACTIN
P03953	0.0445182	0.375991	0.424822	FALSE	0.05	0.255	wt-ctrl vs mut-ctrl	-0.855397	0.552713	-1.46918	-2.32297	0.582228	0.368233	ebayes	pseudo_batch	2	P03953	>sp|P03953|CFAD_MOUSE Complement factor D OS=Mus musculus OX=10090 GN=Cfd PE=1 SV=1	CFD
P43883	0.0447535	0.377599	0.422969	FALSE	0.05	0.255	wt-ctrl vs mut-ctrl	-0.542557	0.686553	-1.46716	-2.31979	0.3698	0.233882	ebayes	pseudo_batch	5	P43883	>sp|P43883|PLIN2_MOUSE Perilipin-2 OS=Mus musculus OX=10090 GN=Plin2 PE=1 SV=2	PLIN2
Q8R3Y5	0.0449788	0.378966	0.4214	FALSE	0.05	0.255	wt-ctrl vs mut-ctrl	-0.393912	0.761063	-1.46524	-2.31676	0.268837	0.170027	ebayes	pseudo_batch	1	Q8R3Y5	>sp|Q8R3Y5|CS047_MOUSE Uncharacterized protein C19orf47 homolog OS=Mus musculus OX=10090 PE=1 SV=2	sp|Q8R3Y5|CS047_MOUSE
Q3UNX5	0.0450056	0.378966	0.4214	FALSE	0.05	0.255	wt-ctrl vs mut-ctrl	-0.498281	0.70795	-1.46502	-2.3164	0.34012	0.215111	ebayes	pseudo_batch	7	Q3UNX5	>sp|Q3UNX5|ACSM3_MOUSE Acyl-coenzyme A synthetase ACSM3, mitochondrial OS=Mus musculus OX=10090 GN=Acsm3 PE=1 SV=2	ACSM3
P68372;P99024;Q7TMM9;Q922F4;Q9CWF2;Q9D6F9;Q9ERD7	0.0453362	0.381368	0.418656	FALSE	0.05	0.255	wt-ctrl vs mut-ctrl	-0.285638	0.820378	-1.46222	-2.31197	0.195346	0.123548	ebayes	pseudo_batch	2	P68372;P99024;Q7TMM9;Q922F4;Q9CWF2;Q9D6F9;Q9ERD7	>sp|P68372|TBB4B_MOUSE Tubulin beta-4B chain OS=Mus musculus OX=10090 GN=Tubb4b PE=1 SV=1;>sp|P99024|TBB5_MOUSE Tubulin beta-5 chain OS=Mus musculus OX=10090 GN=Tubb5 PE=1 SV=1;>sp|Q7TMM9|TBB2A_MOUSE Tubulin beta-2A chain OS=Mus musculus OX=10090 GN=Tubb2a PE=1 SV=1;>sp|Q922F4|TBB6_MOUSE Tubulin beta-6 chain OS=Mus musculus OX=10090 GN=Tubb6 PE=1 SV=1;>sp|Q9CWF2|TBB2B_MOUSE Tubulin beta-2B chain …	TUBB4B;TUBB5;TUBB2A;TUBB6;TUBB2B;TUBB4A;TUBB3
P97493	0.0454224	0.3815	0.418506	FALSE	0.05	0.255	wt-ctrl vs mut-ctrl	0.599547	1.51524	1.46149	2.31082	0.410229	0.259452	ebayes	pseudo_batch	1	P97493	>sp|P97493|THIOM_MOUSE Thioredoxin, mitochondrial OS=Mus musculus OX=10090 GN=Txn2 PE=1 SV=1	TXN2			1.1344
Q9D6J5	0.0457627	0.3815	0.418506	FALSE	0.05	0.255	wt-ctrl vs mut-ctrl	0.559797	1.47406	1.45864	2.30631	0.38378	0.242724	ebayes	pseudo_batch	5	Q9D6J5	>sp|Q9D6J5|NDUB8_MOUSE NADH dehydrogenase [ubiquinone] 1 beta subcomplex subunit 8, mitochondrial OS=Mus musculus OX=10090 GN=Ndufb8 PE=1 SV=1	NDUFB8
P48771	0.045582	0.3815	0.418506	FALSE	0.05	0.255	wt-ctrl vs mut-ctrl	0.304135	1.23468	1.46015	2.3087	0.20829	0.131734	ebayes	pseudo_batch	2	P48771	>sp|P48771|CX7A2_MOUSE Cytochrome c oxidase subunit 7A2, mitochondrial OS=Mus musculus OX=10090 GN=Cox7a2 PE=1 SV=2	COX7A2
Q9D0F6	0.0458331	0.3815	0.418506	FALSE	0.05	0.255	wt-ctrl vs mut-ctrl	0.178492	1.1317	1.45805	2.30538	0.122418	0.0774239	ebayes	pseudo_batch	4	Q9D0F6	>sp|Q9D0F6|RFC5_MOUSE Replication factor C subunit 5 OS=Mus musculus OX=10090 GN=Rfc5 PE=1 SV=1	RFC5
Q91ZT5	0.0456849	0.3815	0.418506	FALSE	0.05	0.255	wt-ctrl vs mut-ctrl	0.143436	1.10453	1.45929	2.30734	0.0982914	0.0621649	ebayes	pseudo_batch	7	Q91ZT5	>sp|Q91ZT5|FGD4_MOUSE FYVE, RhoGEF and PH domain-containing protein 4 OS=Mus musculus OX=10090 GN=Fgd4 PE=1 SV=1	FGD4
Q61420	0.0454574	0.3815	0.418506	FALSE	0.05	0.255	wt-ctrl vs mut-ctrl	0.140059	1.10195	1.4612	2.31036	0.0958524	0.0606224	ebayes	pseudo_batch	2	Q61420	>sp|Q61420|S35A1_MOUSE CMP-sialic acid transporter OS=Mus musculus OX=10090 GN=Slc35a1 PE=1 SV=2	SLC35A1
Q922V4	0.0457327	0.3815	0.418506	FALSE	0.05	0.255	wt-ctrl vs mut-ctrl	-0.121662	0.919128	-1.45889	-2.30671	0.0833933	0.0527425	ebayes	pseudo_batch	11	Q922V4	>sp|Q922V4|PLRG1_MOUSE Pleiotropic regulator 1 OS=Mus musculus OX=10090 GN=Plrg1 PE=1 SV=1	PLRG1
Q8CH02	0.0458507	0.3815	0.418506	FALSE	0.05	0.255	wt-ctrl vs mut-ctrl	-0.14439	0.904762	-1.4579	-2.30515	0.0990394	0.062638	ebayes	pseudo_batch	3	Q8CH02	>sp|Q8CH02|SUGP1_MOUSE SURP and G-patch domain-containing protein 1 OS=Mus musculus OX=10090 GN=Sugp1 PE=1 SV=1	SUGP1
Q8CHP5	0.0457022	0.3815	0.418506	FALSE	0.05	0.255	wt-ctrl vs mut-ctrl	-0.166052	0.891278	-1.45914	-2.30711	0.113801	0.0719742	ebayes	pseudo_batch	5	Q8CHP5	>sp|Q8CHP5|PYM1_MOUSE Partner of Y14 and mago OS=Mus musculus OX=10090 GN=Pym1 PE=1 SV=2	PYM1
Q9D903	0.0457574	0.3815	0.418506	FALSE	0.05	0.255	wt-ctrl vs mut-ctrl	-0.168223	0.889938	-1.45868	-2.30638	0.115325	0.072938	ebayes	pseudo_batch	6	Q9D903	>sp|Q9D903|EBP2_MOUSE Probable rRNA-processing protein EBP2 OS=Mus musculus OX=10090 GN=Ebna1bp2 PE=2 SV=1	EBNA1BP2
Q61792	0.0457118	0.3815	0.418506	FALSE	0.05	0.255	wt-ctrl vs mut-ctrl	-0.246132	0.843154	-1.45906	-2.30698	0.168692	0.10669	ebayes	pseudo_batch	13	Q61792	>sp|Q61792|LASP1_MOUSE LIM and SH3 domain protein 1 OS=Mus musculus OX=10090 GN=Lasp1 PE=1 SV=1	LASP1
Q3UHN9	0.045945	0.381564	0.418432	FALSE	0.05	0.255	wt-ctrl vs mut-ctrl	0.154215	1.11282	1.45712	2.30391	0.105836	0.0669363	ebayes	pseudo_batch	5	Q3UHN9	>sp|Q3UHN9|NDST1_MOUSE Bifunctional heparan sulfate N-deacetylase/N-sulfotransferase 1 OS=Mus musculus OX=10090 GN=Ndst1 PE=1 SV=2	NDST1
P28230	0.0459492	0.381564	0.418432	FALSE	0.05	0.255	wt-ctrl vs mut-ctrl	-0.252423	0.839485	-1.45708	-2.30385	0.173238	0.109565	ebayes	pseudo_batch	2	P28230	>sp|P28230|CXB1_MOUSE Gap junction beta-1 protein OS=Mus musculus OX=10090 GN=Gjb1 PE=1 SV=3	GJB1
Q8QZZ8;Q9CZE3	0.046208	0.381658	0.418325	FALSE	0.05	0.255	wt-ctrl vs mut-ctrl	0.236808	1.17838	1.45494	2.30046	0.162762	0.102939	ebayes	pseudo_batch	1	Q8QZZ8;Q9CZE3	>sp|Q8QZZ8|RAB38_MOUSE Ras-related protein Rab-38 OS=Mus musculus OX=10090 GN=Rab38 PE=1 SV=1;>sp|Q9CZE3|RAB32_MOUSE Ras-related protein Rab-32 OS=Mus musculus OX=10090 GN=Rab32 PE=1 SV=3	RAB38;RAB32
Q99J27	0.046274	0.381658	0.418325	FALSE	0.05	0.255	wt-ctrl vs mut-ctrl	0.230959	1.17361	1.45439	2.29959	0.158801	0.100435	ebayes	pseudo_batch	6	Q99J27	>sp|Q99J27|ACATN_MOUSE Acetyl-coenzyme A transporter 1 OS=Mus musculus OX=10090 GN=Slc33a1 PE=1 SV=1	SLC33A1
O70433	0.0462781	0.381658	0.418325	FALSE	0.05	0.255	wt-ctrl vs mut-ctrl	0.120495	1.08711	1.45436	2.29954	0.0828513	0.0523998	ebayes	pseudo_batch	16	O70433	>sp|O70433|FHL2_MOUSE Four and a half LIM domains protein 2 OS=Mus musculus OX=10090 GN=Fhl2 PE=1 SV=1	FHL2
Q8C1D8	0.0461647	0.381658	0.418325	FALSE	0.05	0.255	wt-ctrl vs mut-ctrl	-0.123012	0.918268	-1.45529	-2.30102	0.0845273	0.0534598	ebayes	pseudo_batch	4	Q8C1D8	>sp|Q8C1D8|IWS1_MOUSE Protein IWS1 homolog OS=Mus musculus OX=10090 GN=Iws1 PE=1 SV=1	IWS1
O35643	0.0461825	0.381658	0.418325	FALSE	0.05	0.255	wt-ctrl vs mut-ctrl	-0.123563	0.917918	-1.45515	-2.30079	0.0849144	0.0537046	ebayes	pseudo_batch	23	O35643	>sp|O35643|AP1B1_MOUSE AP-1 complex subunit beta-1 OS=Mus musculus OX=10090 GN=Ap1b1 PE=1 SV=2	AP1B1
P32883;Q61411	0.0460703	0.381658	0.418325	FALSE	0.05	0.255	wt-ctrl vs mut-ctrl	-0.295069	0.815033	-1.45608	-2.30226	0.202646	0.128165	ebayes	pseudo_batch	1	P32883;Q61411	>sp|P32883|RASK_MOUSE GTPase KRas OS=Mus musculus OX=10090 GN=Kras PE=1 SV=1;>sp|Q61411|RASH_MOUSE GTPase HRas OS=Mus musculus OX=10090 GN=Hras PE=1 SV=2	KRAS;HRAS
P29391	0.0462133	0.381658	0.418325	FALSE	0.05	0.255	wt-ctrl vs mut-ctrl	-0.666336	0.630105	-1.45489	-2.30039	0.457997	0.289662	ebayes	pseudo_batch	13	P29391	>sp|P29391|FRIL1_MOUSE Ferritin light chain 1 OS=Mus musculus OX=10090 GN=Ftl1 PE=1 SV=2	FTL1
Q60989	0.0464422	0.382262	0.417638	FALSE	0.05	0.255	wt-ctrl vs mut-ctrl	0.440385	1.35697	1.453	2.2974	0.303086	0.191689	ebayes	pseudo_batch	1	Q60989	>sp|Q60989|XIAP_MOUSE E3 ubiquitin-protein ligase XIAP OS=Mus musculus OX=10090 GN=Xiap PE=1 SV=2	XIAP
Q3V3R1	0.0464161	0.382262	0.417638	FALSE	0.05	0.255	wt-ctrl vs mut-ctrl	-0.16499	0.891935	-1.45322	-2.29774	0.113534	0.0718054	ebayes	pseudo_batch	6	Q3V3R1	>sp|Q3V3R1|C1TM_MOUSE Monofunctional C1-tetrahydrofolate synthase, mitochondrial OS=Mus musculus OX=10090 GN=Mthfd1l PE=1 SV=2	MTHFD1L
Q9D7B1	0.0467443	0.383524	0.416207	FALSE	0.05	0.255	wt-ctrl vs mut-ctrl	-0.144312	0.904811	-1.45052	-2.29348	0.0994899	0.0629229	ebayes	pseudo_batch	4	Q9D7B1	>sp|Q9D7B1|DUS2L_MOUSE tRNA-dihydrouridine(20) synthase [NAD(P)+]-like OS=Mus musculus OX=10090 GN=Dus2 PE=1 SV=1	DUS2
A2AQ19	0.0468235	0.383524	0.416207	FALSE	0.05	0.255	wt-ctrl vs mut-ctrl	-0.145204	0.904251	-1.44988	-2.29245	0.100149	0.0633401	ebayes	pseudo_batch	5	A2AQ19	>sp|A2AQ19|RTF1_MOUSE RNA polymerase-associated protein RTF1 homolog OS=Mus musculus OX=10090 GN=Rtf1 PE=1 SV=1	RTF1
O88811	0.0467795	0.383524	0.416207	FALSE	0.05	0.255	wt-ctrl vs mut-ctrl	-0.198286	0.871586	-1.45024	-2.29302	0.136726	0.0864734	ebayes	pseudo_batch	6	O88811	>sp|O88811|STAM2_MOUSE Signal transducing adapter molecule 2 OS=Mus musculus OX=10090 GN=Stam2 PE=1 SV=1	STAM2
Q9DBB9	0.0467663	0.383524	0.416207	FALSE	0.05	0.255	wt-ctrl vs mut-ctrl	-0.234828	0.849787	-1.45034	-2.29319	0.161912	0.102402	ebayes	pseudo_batch	7	Q9DBB9	>sp|Q9DBB9|CPN2_MOUSE Carboxypeptidase N subunit 2 OS=Mus musculus OX=10090 GN=Cpn2 PE=1 SV=2	CPN2
Q9DB98	0.0467712	0.383524	0.416207	FALSE	0.05	0.255	wt-ctrl vs mut-ctrl	-0.27931	0.823985	-1.65175	-2.33592	0.1691	0.119571	ebayes	pseudo_batch	2	Q9DB98	>sp|Q9DB98|LENG1_MOUSE Leukocyte receptor cluster member 1 homolog OS=Mus musculus OX=10090 GN=Leng1 PE=2 SV=1	LENG1
P43274;P43276;P43277	0.0469193	0.383926	0.415753	FALSE	0.05	0.255	wt-ctrl vs mut-ctrl	1.19032	2.28203	1.44909	2.29122	0.821425	0.519515	ebayes	pseudo_batch	1	P43274;P43276;P43277	>sp|P43274|H14_MOUSE Histone H1.4 OS=Mus musculus OX=10090 GN=H1-4 PE=1 SV=2;>sp|P43276|H15_MOUSE Histone H1.5 OS=Mus musculus OX=10090 GN=H1-5 PE=1 SV=2;>sp|P43277|H13_MOUSE Histone H1.3 OS=Mus musculus OX=10090 GN=H1-3 PE=1 SV=2	H1-4;H1-5;H1-3
Q8K4Z5	0.0469638	0.383926	0.415753	FALSE	0.05	0.255	wt-ctrl vs mut-ctrl	-0.124922	0.917053	-1.44873	-2.29064	0.0862289	0.0545359	ebayes	pseudo_batch	21	Q8K4Z5	>sp|Q8K4Z5|SF3A1_MOUSE Splicing factor 3A subunit 1 OS=Mus musculus OX=10090 GN=Sf3a1 PE=1 SV=1	SF3A1
Q5I012	0.0472393	0.385803	0.413635	FALSE	0.05	0.255	wt-ctrl vs mut-ctrl	-0.25226	0.83958	-1.44649	-2.28711	0.174394	0.110297	ebayes	pseudo_batch	2	Q5I012	>sp|Q5I012|S38AA_MOUSE Putative sodium-coupled neutral amino acid transporter 10 OS=Mus musculus OX=10090 GN=Slc38a10 PE=1 SV=2	SLC38A10
P01132	0.0473107	0.385932	0.413489	FALSE	0.05	0.255	wt-ctrl vs mut-ctrl	0.223929	1.16791	1.44592	2.28619	0.15487	0.0979487	ebayes	pseudo_batch	20	P01132	>sp|P01132|EGF_MOUSE Pro-epidermal growth factor OS=Mus musculus OX=10090 GN=Egf PE=1 SV=2	EGF
Q07813	0.0474276	0.385932	0.413489	FALSE	0.05	0.255	wt-ctrl vs mut-ctrl	0.104075	1.07481	1.44497	2.2847	0.0720258	0.0455531	ebayes	pseudo_batch	4	Q07813	>sp|Q07813|BAX_MOUSE Apoptosis regulator BAX OS=Mus musculus OX=10090 GN=Bax PE=1 SV=1	BAX
Q9WUR0	0.0474386	0.385932	0.413489	FALSE	0.05	0.255	wt-ctrl vs mut-ctrl	-0.291487	0.817059	-1.44488	-2.28456	0.201738	0.12759	ebayes	pseudo_batch	27	Q9WUR0	>tr|Q9WUR0|Q9WUR0_MOUSE Tubulo-interstitial nephritis antigen OS=Mus musculus OX=10090 GN=Tinag PE=1 SV=1	TINAG
Q9CXR1	0.0473965	0.385932	0.413489	FALSE	0.05	0.255	wt-ctrl vs mut-ctrl	-0.454341	0.729843	-1.44522	-2.2851	0.314375	0.198828	ebayes	pseudo_batch	8	Q9CXR1	>sp|Q9CXR1|DHRS7_MOUSE Dehydrogenase/reductase SDR family member 7 OS=Mus musculus OX=10090 GN=Dhrs7 PE=1 SV=2	DHRS7
Q3TIU4	0.0475118	0.386154	0.41324	FALSE	0.05	0.255	wt-ctrl vs mut-ctrl	-0.11936	0.920596	-1.44429	-2.28363	0.0826427	0.0522678	ebayes	pseudo_batch	9	Q3TIU4	>sp|Q3TIU4|PDE12_MOUSE 2',5'-phosphodiesterase 12 OS=Mus musculus OX=10090 GN=Pde12 PE=1 SV=2	PDE12
P31361	0.0475615	0.386185	0.413205	FALSE	0.05	0.255	wt-ctrl vs mut-ctrl	0.270249	1.20602	1.44389	2.28299	0.187167	0.118375	ebayes	pseudo_batch	2	P31361	>sp|P31361|PO3F3_MOUSE POU domain, class 3, transcription factor 3 OS=Mus musculus OX=10090 GN=Pou3f3 PE=2 SV=2	POU3F3
B1AXP6	0.0476982	0.386921	0.412378	FALSE	0.05	0.255	wt-ctrl vs mut-ctrl	0.356206	1.28006	1.44279	2.28126	0.246886	0.156145	ebayes	pseudo_batch	1	B1AXP6	>sp|B1AXP6|TOM5_MOUSE Mitochondrial import receptor subunit TOM5 homolog OS=Mus musculus OX=10090 GN=Tomm5 PE=3 SV=1	TOMM5
Q8VC52	0.0479542	0.387018	0.412269	FALSE	0.05	0.255	wt-ctrl vs mut-ctrl	0.473932	1.38889	1.44075	2.27802	0.328949	0.208046	ebayes	pseudo_batch	4	Q8VC52	>sp|Q8VC52|RBPS2_MOUSE RNA-binding protein with multiple splicing 2 OS=Mus musculus OX=10090 GN=Rbpms2 PE=1 SV=1	RBPMS2
Q9WTU3	0.0481146	0.387018	0.412269	FALSE	0.05	0.255	wt-ctrl vs mut-ctrl	0.285499	1.21883	1.43947	2.276	0.198337	0.125439	ebayes	pseudo_batch	1	Q9WTU3	>sp|Q9WTU3|SCN8A_MOUSE Sodium channel protein type 8 subunit alpha OS=Mus musculus OX=10090 GN=Scn8a PE=1 SV=1	SCN8A
Q8BFP9;Q922H2	0.0481744	0.387018	0.412269	FALSE	0.05	0.255	wt-ctrl vs mut-ctrl	0.256711	1.19475	1.43899	2.27525	0.178397	0.112828	ebayes	pseudo_batch	1	Q8BFP9;Q922H2	>sp|Q8BFP9|PDK1_MOUSE [Pyruvate dehydrogenase (acetyl-transferring)] kinase isozyme 1, mitochondrial OS=Mus musculus OX=10090 GN=Pdk1 PE=1 SV=2;>sp|Q922H2|PDK3_MOUSE [Pyruvate dehydrogenase (acetyl-transferring)] kinase isozyme 3, mitochondrial OS=Mus musculus OX=10090 GN=Pdk3 PE=1 SV=1	PDK1;PDK3
Q9CQG6	0.0482669	0.387018	0.412269	FALSE	0.05	0.255	wt-ctrl vs mut-ctrl	0.240854	1.18169	1.43826	2.27408	0.167462	0.105912	ebayes	pseudo_batch	1	Q9CQG6	>sp|Q9CQG6|TM147_MOUSE Transmembrane protein 147 OS=Mus musculus OX=10090 GN=Tmem147 PE=1 SV=1	TMEM147
P04627;Q99N57	0.0484002	0.387018	0.412269	FALSE	0.05	0.255	wt-ctrl vs mut-ctrl	0.214872	1.1606	1.4372	2.27242	0.149507	0.0945566	ebayes	pseudo_batch	1	P04627;Q99N57	>sp|P04627|ARAF_MOUSE Serine/threonine-protein kinase A-Raf OS=Mus musculus OX=10090 GN=Araf PE=1 SV=2;>sp|Q99N57|RAF1_MOUSE RAF proto-oncogene serine/threonine-protein kinase OS=Mus musculus OX=10090 GN=Raf1 PE=1 SV=2	ARAF;RAF1
Q3TRM4	0.0478589	0.387018	0.412269	FALSE	0.05	0.255	wt-ctrl vs mut-ctrl	0.117596	1.08493	1.44151	2.27922	0.0815787	0.0515949	ebayes	pseudo_batch	23	Q3TRM4	>sp|Q3TRM4|PLPL6_MOUSE Patatin-like phospholipase domain-containing protein 6 OS=Mus musculus OX=10090 GN=Pnpla6 PE=1 SV=2	PNPLA6
Q9QX47	0.0482447	0.387018	0.412269	FALSE	0.05	0.255	wt-ctrl vs mut-ctrl	-0.135441	0.910392	-1.43843	-2.27436	0.0941584	0.059551	ebayes	pseudo_batch	14	Q9QX47	>sp|Q9QX47|SON_MOUSE Protein SON OS=Mus musculus OX=10090 GN=Son PE=1 SV=2	SON
Q8R3V5	0.0483681	0.387018	0.412269	FALSE	0.05	0.255	wt-ctrl vs mut-ctrl	-0.159136	0.895562	-1.43746	-2.27282	0.110706	0.0700169	ebayes	pseudo_batch	10	Q8R3V5	>sp|Q8R3V5|SHLB2_MOUSE Endophilin-B2 OS=Mus musculus OX=10090 GN=Sh3glb2 PE=1 SV=2	SH3GLB2
P16675	0.0481006	0.387018	0.412269	FALSE	0.05	0.255	wt-ctrl vs mut-ctrl	-0.161079	0.894356	-1.43958	-2.27617	0.111893	0.0707673	ebayes	pseudo_batch	12	P16675	>sp|P16675|PPGB_MOUSE Lysosomal protective protein OS=Mus musculus OX=10090 GN=Ctsa PE=1 SV=1	CTSA
O35639	0.0479002	0.387018	0.412269	FALSE	0.05	0.255	wt-ctrl vs mut-ctrl	-0.165703	0.891494	-1.44118	-2.2787	0.114977	0.072718	ebayes	pseudo_batch	22	O35639	>sp|O35639|ANXA3_MOUSE Annexin A3 OS=Mus musculus OX=10090 GN=Anxa3 PE=1 SV=4	ANXA3
Q9D0E1	0.0480995	0.387018	0.412269	FALSE	0.05	0.255	wt-ctrl vs mut-ctrl	-0.183655	0.88047	-1.43959	-2.27619	0.127575	0.0806853	ebayes	pseudo_batch	35	Q9D0E1	>sp|Q9D0E1|HNRPM_MOUSE Heterogeneous nuclear ribonucleoprotein M OS=Mus musculus OX=10090 GN=Hnrnpm PE=1 SV=3	HNRNPM
Q8BWJ3	0.0479463	0.387018	0.412269	FALSE	0.05	0.255	wt-ctrl vs mut-ctrl	-0.216001	0.860949	-1.44081	-2.27812	0.149916	0.0948155	ebayes	pseudo_batch	3	Q8BWJ3	>sp|Q8BWJ3|KPB2_MOUSE Phosphorylase b kinase regulatory subunit alpha, liver isoform OS=Mus musculus OX=10090 GN=Phka2 PE=1 SV=1	PHKA2
Q8C033	0.0478448	0.387018	0.412269	FALSE	0.05	0.255	wt-ctrl vs mut-ctrl	-0.224855	0.855681	-1.44162	-2.2794	0.155974	0.0986467	ebayes	pseudo_batch	1	Q8C033	>sp|Q8C033|ARHGA_MOUSE Rho guanine nucleotide exchange factor 10 OS=Mus musculus OX=10090 GN=Arhgef10 PE=1 SV=2	ARHGEF10
O35381;Q9EST5	0.0483576	0.387018	0.412269	FALSE	0.05	0.255	wt-ctrl vs mut-ctrl	-0.230626	0.852265	-1.43754	-2.27295	0.160431	0.101465	ebayes	pseudo_batch	3	O35381;Q9EST5	>sp|O35381|AN32A_MOUSE Acidic leucine-rich nuclear phosphoprotein 32 family member A OS=Mus musculus OX=10090 GN=Anp32a PE=1 SV=1;>sp|Q9EST5|AN32B_MOUSE Acidic leucine-rich nuclear phosphoprotein 32 family member B OS=Mus musculus OX=10090 GN=Anp32b PE=1 SV=1	ANP32A;ANP32B
O88448;Q9DBS5	0.0481821	0.387018	0.412269	FALSE	0.05	0.255	wt-ctrl vs mut-ctrl	-0.275115	0.826384	-1.43893	-2.27515	0.191194	0.120922	ebayes	pseudo_batch	2	O88448;Q9DBS5	>sp|O88448|KLC2_MOUSE Kinesin light chain 2 OS=Mus musculus OX=10090 GN=Klc2 PE=1 SV=1;>sp|Q9DBS5|KLC4_MOUSE Kinesin light chain 4 OS=Mus musculus OX=10090 GN=Klc4 PE=1 SV=1	KLC2;KLC4
Q8VBW8	0.0485113	0.38717	0.412098	FALSE	0.05	0.255	wt-ctrl vs mut-ctrl	0.682678	1.60512	1.43632	2.27103	0.475295	0.300603	ebayes	pseudo_batch	5	Q8VBW8	>sp|Q8VBW8|TTC36_MOUSE Tetratricopeptide repeat protein 36 OS=Mus musculus OX=10090 GN=Ttc36 PE=1 SV=1	TTC36
P22599;Q00897;Q00898	0.0484718	0.38717	0.412098	FALSE	0.05	0.255	wt-ctrl vs mut-ctrl	-0.471067	0.721431	-1.43664	-2.27152	0.327896	0.20738	ebayes	pseudo_batch	1	P22599;Q00897;Q00898	>sp|P22599|A1AT2_MOUSE Alpha-1-antitrypsin 1-2 OS=Mus musculus OX=10090 GN=Serpina1b PE=1 SV=2;>sp|Q00897|A1AT4_MOUSE Alpha-1-antitrypsin 1-4 OS=Mus musculus OX=10090 GN=Serpina1d PE=1 SV=1;>sp|Q00898|A1AT5_MOUSE Alpha-1-antitrypsin 1-5 OS=Mus musculus OX=10090 GN=Serpina1e PE=1 SV=1	SERPINA1B;SERPINA1D;SERPINA1E
P70268	0.0485672	0.387249	0.41201	FALSE	0.05	0.255	wt-ctrl vs mut-ctrl	-0.102692	0.931294	-1.43588	-2.27033	0.0715184	0.0452322	ebayes	pseudo_batch	13	P70268	>sp|P70268|PKN1_MOUSE Serine/threonine-protein kinase N1 OS=Mus musculus OX=10090 GN=Pkn1 PE=1 SV=3	PKN1
P70288	0.0487508	0.388121	0.411033	FALSE	0.05	0.255	wt-ctrl vs mut-ctrl	0.115003	1.08298	1.43444	2.26805	0.080173	0.0507058	ebayes	pseudo_batch	5	P70288	>sp|P70288|HDAC2_MOUSE Histone deacetylase 2 OS=Mus musculus OX=10090 GN=Hdac2 PE=1 SV=1	HDAC2
Q9D939	0.0487689	0.388121	0.411033	FALSE	0.05	0.255	wt-ctrl vs mut-ctrl	-0.154287	0.898576	-1.4343	-2.26782	0.10757	0.0680333	ebayes	pseudo_batch	14	Q9D939	>sp|Q9D939|ST1C2_MOUSE Sulfotransferase 1C2 OS=Mus musculus OX=10090 GN=Sult1c2 PE=1 SV=1	SULT1C2
Q9CY28	0.0489159	0.388189	0.410956	FALSE	0.05	0.255	wt-ctrl vs mut-ctrl	0.164931	1.12111	1.43314	2.266	0.115083	0.0727849	ebayes	pseudo_batch	4	Q9CY28	>sp|Q9CY28|GTPB8_MOUSE GTP-binding protein 8 OS=Mus musculus OX=10090 GN=Gtpbp8 PE=2 SV=1	GTPBP8
Q8BX70	0.048884	0.388189	0.410956	FALSE	0.05	0.255	wt-ctrl vs mut-ctrl	-0.195727	0.873133	-1.43339	-2.2664	0.136548	0.0863605	ebayes	pseudo_batch	52	Q8BX70	>sp|Q8BX70|VP13C_MOUSE Intermembrane lipid transfer protein VPS13C OS=Mus musculus OX=10090 GN=Vps13c PE=1 SV=2	VPS13C
Q9DCM0	0.0488624	0.388189	0.410956	FALSE	0.05	0.255	wt-ctrl vs mut-ctrl	-0.329039	0.796067	-1.43356	-2.26666	0.229525	0.145164	ebayes	pseudo_batch	14	Q9DCM0	>sp|Q9DCM0|ETHE1_MOUSE Persulfide dioxygenase ETHE1, mitochondrial OS=Mus musculus OX=10090 GN=Ethe1 PE=1 SV=2	ETHE1
Q5RL79	0.049243	0.388585	0.410513	FALSE	0.05	0.255	wt-ctrl vs mut-ctrl	0.202928	1.15103	1.43059	2.26197	0.141849	0.0897133	ebayes	pseudo_batch	1	Q5RL79	>sp|Q5RL79|KTAP2_MOUSE Keratinocyte-associated protein 2 OS=Mus musculus OX=10090 GN=Krtcap2 PE=1 SV=2	KRTCAP2
Q60928	0.049171	0.388585	0.410513	FALSE	0.05	0.255	wt-ctrl vs mut-ctrl	0.189407	1.14029	1.43115	2.26285	0.132346	0.0837028	ebayes	pseudo_batch	20	Q60928	>sp|Q60928|GGT1_MOUSE Glutathione hydrolase 1 proenzyme OS=Mus musculus OX=10090 GN=Ggt1 PE=1 SV=1	GGT1
Q8C147;Q8R1A4	0.049035	0.388585	0.410513	FALSE	0.05	0.255	wt-ctrl vs mut-ctrl	0.102933	1.07395	1.43221	2.26453	0.07187	0.0454546	ebayes	pseudo_batch	2	Q8C147;Q8R1A4	>sp|Q8C147|DOCK8_MOUSE Dedicator of cytokinesis protein 8 OS=Mus musculus OX=10090 GN=Dock8 PE=1 SV=4;>sp|Q8R1A4|DOCK7_MOUSE Dedicator of cytokinesis protein 7 OS=Mus musculus OX=10090 GN=Dock7 PE=1 SV=3	DOCK8;DOCK7
Q7TQG1	0.0492391	0.388585	0.410513	FALSE	0.05	0.255	wt-ctrl vs mut-ctrl	-0.129863	0.913918	-1.43062	-2.26201	0.0907738	0.0574104	ebayes	pseudo_batch	22	Q7TQG1	>sp|Q7TQG1|PKHA6_MOUSE Pleckstrin homology domain-containing family A member 6 OS=Mus musculus OX=10090 GN=Plekha6 PE=1 SV=1	PLEKHA6
Q9D394	0.0492198	0.388585	0.410513	FALSE	0.05	0.255	wt-ctrl vs mut-ctrl	-0.137935	0.908819	-1.43077	-2.26225	0.0964056	0.0609723	ebayes	pseudo_batch	13	Q9D394	>sp|Q9D394|RUFY3_MOUSE Protein RUFY3 OS=Mus musculus OX=10090 GN=Rufy3 PE=1 SV=1	RUFY3
A2RSY1	0.0491749	0.388585	0.410513	FALSE	0.05	0.255	wt-ctrl vs mut-ctrl	-0.251285	0.840148	-1.43112	-2.2628	0.175586	0.11105	ebayes	pseudo_batch	2	A2RSY1	>sp|A2RSY1|KANL3_MOUSE KAT8 regulatory NSL complex subunit 3 OS=Mus musculus OX=10090 GN=Kansl3 PE=1 SV=1	KANSL3
Q9CXV1	0.0494925	0.38894	0.410117	FALSE	0.05	0.255	wt-ctrl vs mut-ctrl	0.263084	1.20004	1.42866	2.25891	0.184147	0.116465	ebayes	pseudo_batch	3	Q9CXV1	>sp|Q9CXV1|DHSD_MOUSE Succinate dehydrogenase [ubiquinone] cytochrome b small subunit, mitochondrial OS=Mus musculus OX=10090 GN=Sdhd PE=1 SV=2	SDHD
P27808	0.0494706	0.38894	0.410117	FALSE	0.05	0.255	wt-ctrl vs mut-ctrl	0.133531	1.09698	1.42883	2.25917	0.0934548	0.059106	ebayes	pseudo_batch	10	P27808	>sp|P27808|MGAT1_MOUSE Alpha-1,3-mannosyl-glycoprotein 2-beta-N-acetylglucosaminyltransferase OS=Mus musculus OX=10090 GN=Mgat1 PE=1 SV=1	MGAT1
Q61550	0.0494253	0.38894	0.410117	FALSE	0.05	0.255	wt-ctrl vs mut-ctrl	-0.129874	0.913911	-1.42918	-2.25973	0.090873	0.0574732	ebayes	pseudo_batch	13	Q61550	>sp|Q61550|RAD21_MOUSE Double-strand-break repair protein rad21 homolog OS=Mus musculus OX=10090 GN=Rad21 PE=1 SV=3	RAD21
O08638;Q61879	0.0495191	0.38894	0.410117	FALSE	0.05	0.255	wt-ctrl vs mut-ctrl	-0.164216	0.892413	-1.42845	-2.25858	0.114961	0.0727076	ebayes	pseudo_batch	3	O08638;Q61879	>sp|O08638|MYH11_MOUSE Myosin-11 OS=Mus musculus OX=10090 GN=Myh11 PE=1 SV=1;>sp|Q61879|MYH10_MOUSE Myosin-10 OS=Mus musculus OX=10090 GN=Myh10 PE=1 SV=2	MYH11;MYH10
P12367;P31324	0.0493786	0.38894	0.410117	FALSE	0.05	0.255	wt-ctrl vs mut-ctrl	-0.186857	0.878517	-1.42954	-2.2603	0.130711	0.0826692	ebayes	pseudo_batch	2	P12367;P31324	>sp|P12367|KAP2_MOUSE cAMP-dependent protein kinase type II-alpha regulatory subunit OS=Mus musculus OX=10090 GN=Prkar2a PE=1 SV=2;>sp|P31324|KAP3_MOUSE cAMP-dependent protein kinase type II-beta regulatory subunit OS=Mus musculus OX=10090 GN=Prkar2b PE=1 SV=3	PRKAR2A;PRKAR2B
P11679	0.0496033	0.38919	0.409839	FALSE	0.05	0.255	wt-ctrl vs mut-ctrl	-0.134307	0.911107	-1.4278	-2.25755	0.094066	0.0594926	ebayes	pseudo_batch	24	P11679	>sp|P11679|K2C8_MOUSE Keratin, type II cytoskeletal 8 OS=Mus musculus OX=10090 GN=Krt8 PE=1 SV=4	KRT8
P35576	0.0496434	0.38919	0.409839	FALSE	0.05	0.255	wt-ctrl vs mut-ctrl	-0.3674	0.775178	-1.42749	-2.25706	0.257375	0.162778	ebayes	pseudo_batch	2	P35576	>sp|P35576|G6PC1_MOUSE Glucose-6-phosphatase catalytic subunit 1 OS=Mus musculus OX=10090 GN=G6pc1 PE=1 SV=2	G6PC1
P97823	0.0497238	0.389456	0.409541	FALSE	0.05	0.255	wt-ctrl vs mut-ctrl	0.379527	1.30091	1.42687	2.25608	0.265985	0.168224	ebayes	pseudo_batch	4	P97823	>sp|P97823|LYPA1_MOUSE Acyl-protein thioesterase 1 OS=Mus musculus OX=10090 GN=Lypla1 PE=1 SV=1	LYPLA1
Q9Z1G4	0.0499016	0.389536	0.409452	FALSE	0.05	0.255	wt-ctrl vs mut-ctrl	0.100049	1.07181	1.4255	2.25392	0.0701849	0.0443888	ebayes	pseudo_batch	19	Q9Z1G4	>sp|Q9Z1G4|VPP1_MOUSE V-type proton ATPase 116 kDa subunit a 1 OS=Mus musculus OX=10090 GN=Atp6v0a1 PE=1 SV=3	ATP6V0A1
Q6PEM6	0.0499436	0.389536	0.409452	FALSE	0.05	0.255	wt-ctrl vs mut-ctrl	-0.122895	0.918343	-1.42518	-2.25341	0.086231	0.0545373	ebayes	pseudo_batch	2	Q6PEM6	>sp|Q6PEM6|GRM2B_MOUSE GRAM domain-containing protein 2B OS=Mus musculus OX=10090 GN=Gramd2b PE=1 SV=2	GRAMD2B
Q8CII2	0.0501044	0.389536	0.409452	FALSE	0.05	0.255	wt-ctrl vs mut-ctrl	-0.124909	0.917062	-1.42395	-2.25146	0.0877201	0.0554791	ebayes	pseudo_batch	5	Q8CII2	>sp|Q8CII2|CD123_MOUSE Cell division cycle protein 123 homolog OS=Mus musculus OX=10090 GN=Cdc123 PE=1 SV=2	CDC123
P30115	0.049982	0.389536	0.409452	FALSE	0.05	0.255	wt-ctrl vs mut-ctrl	-0.146884	0.903199	-1.42489	-2.25295	0.103085	0.0651964	ebayes	pseudo_batch	7	P30115	>sp|P30115|GSTA3_MOUSE Glutathione S-transferase A3 OS=Mus musculus OX=10090 GN=Gsta3 PE=1 SV=2	GSTA3
P06795;P21447	0.0500723	0.389536	0.409452	FALSE	0.05	0.255	wt-ctrl vs mut-ctrl	-0.197409	0.872116	-1.4242	-2.25185	0.138611	0.087665	ebayes	pseudo_batch	14	P06795;P21447	>sp|P06795|MDR1B_MOUSE ATP-dependent translocase ABCB1 OS=Mus musculus OX=10090 GN=Abcb1b PE=1 SV=1;>sp|P21447|MDR1A_MOUSE ATP-dependent translocase ABCB1 OS=Mus musculus OX=10090 GN=Abcb1a PE=1 SV=3	ABCB1B;ABCB1A
P97479;Q99MZ6	0.050061	0.389536	0.409452	FALSE	0.05	0.255	wt-ctrl vs mut-ctrl	-0.278264	0.824583	-1.42428	-2.25199	0.195371	0.123564	ebayes	pseudo_batch	3	P97479;Q99MZ6	>sp|P97479|MYO7A_MOUSE Unconventional myosin-VIIa OS=Mus musculus OX=10090 GN=Myo7a PE=1 SV=2;>sp|Q99MZ6|MYO7B_MOUSE Unconventional myosin-VIIb OS=Mus musculus OX=10090 GN=Myo7b PE=1 SV=3	MYO7A;MYO7B
Q9JMI0	0.0499794	0.389536	0.409452	FALSE	0.05	0.255	wt-ctrl vs mut-ctrl	-0.414392	0.750336	-1.42491	-2.25298	0.290821	0.183931	ebayes	pseudo_batch	1	Q9JMI0	>sp|Q9JMI0|ECEL1_MOUSE Endothelin-converting enzyme-like 1 OS=Mus musculus OX=10090 GN=Ecel1 PE=2 SV=2	ECEL1
Q91ZP3;Q99PI4;Q99PI5	0.0499402	0.389536	0.409452	FALSE	0.05	0.255	wt-ctrl vs mut-ctrl	-0.552625	0.681779	-1.42521	-2.25345	0.38775	0.245235	ebayes	pseudo_batch	1	Q91ZP3;Q99PI4;Q99PI5	>sp|Q91ZP3|LPIN1_MOUSE Phosphatidate phosphatase LPIN1 OS=Mus musculus OX=10090 GN=Lpin1 PE=1 SV=1;>sp|Q99PI4|LPIN3_MOUSE Phosphatidate phosphatase LPIN3 OS=Mus musculus OX=10090 GN=Lpin3 PE=1 SV=1;>sp|Q99PI5|LPIN2_MOUSE Phosphatidate phosphatase LPIN2 OS=Mus musculus OX=10090 GN=Lpin2 PE=1 SV=2	LPIN1;LPIN3;LPIN2
Q9DB85	0.0502683	0.390449	0.408435	FALSE	0.05	0.255	wt-ctrl vs mut-ctrl	0.12226	1.08844	1.4227	2.24949	0.0859354	0.0543503	ebayes	pseudo_batch	1	Q9DB85	>sp|Q9DB85|RRP8_MOUSE Ribosomal RNA-processing protein 8 OS=Mus musculus OX=10090 GN=Rrp8 PE=1 SV=1	RRP8
Q921I0	0.0507601	0.390501	0.408377	FALSE	0.05	0.255	wt-ctrl vs mut-ctrl	0.319302	1.24773	1.41897	2.24359	0.225024	0.142318	ebayes	pseudo_batch	1	Q921I0	>sp|Q921I0|ORML1_MOUSE ORM1-like protein 1 OS=Mus musculus OX=10090 GN=Ormdl1 PE=2 SV=1	ORMDL1
Q8R0M8	0.0504052	0.390501	0.408377	FALSE	0.05	0.255	wt-ctrl vs mut-ctrl	0.304553	1.23504	1.42166	2.24784	0.214224	0.135487	ebayes	pseudo_batch	4	Q8R0M8	>sp|Q8R0M8|MOT5_MOUSE Monocarboxylate transporter 5 OS=Mus musculus OX=10090 GN=Slc16a4 PE=2 SV=1	SLC16A4
P43275	0.0507417	0.390501	0.408377	FALSE	0.05	0.255	wt-ctrl vs mut-ctrl	0.281326	1.21531	1.61531	2.2844	0.174162	0.123151	ebayes	pseudo_batch	1	P43275	>sp|P43275|H11_MOUSE Histone H1.1 OS=Mus musculus OX=10090 GN=H1-1 PE=1 SV=2	H1-1
P98197;Q6DFW5;Q9QZW0	0.0506759	0.390501	0.408377	FALSE	0.05	0.255	wt-ctrl vs mut-ctrl	0.280141	1.21431	1.4196	2.24459	0.197337	0.124807	ebayes	pseudo_batch	2	P98197;Q6DFW5;Q9QZW0	>sp|P98197|AT11A_MOUSE Phospholipid-transporting ATPase IH OS=Mus musculus OX=10090 GN=Atp11a PE=1 SV=1;>sp|Q6DFW5|AT11B_MOUSE Phospholipid-transporting ATPase IF OS=Mus musculus OX=10090 GN=Atp11b PE=1 SV=1;>sp|Q9QZW0|AT11C_MOUSE Phospholipid-transporting ATPase 11C OS=Mus musculus OX=10090 GN=Atp11c PE=1 SV=2	ATP11A;ATP11B;ATP11C
Q99MB1	0.0507856	0.390501	0.408377	FALSE	0.05	0.255	wt-ctrl vs mut-ctrl	0.166615	1.12242	1.41878	2.24328	0.117436	0.0742731	ebayes	pseudo_batch	3	Q99MB1	>sp|Q99MB1|TLR3_MOUSE Toll-like receptor 3 OS=Mus musculus OX=10090 GN=Tlr3 PE=1 SV=2	TLR3
Q9R0D8	0.050605	0.390501	0.408377	FALSE	0.05	0.255	wt-ctrl vs mut-ctrl	0.163917	1.12032	1.42014	2.24544	0.115423	0.0729999	ebayes	pseudo_batch	2	Q9R0D8	>sp|Q9R0D8|WDR54_MOUSE WD repeat-containing protein 54 OS=Mus musculus OX=10090 GN=Wdr54 PE=1 SV=1	WDR54
Q91YL3	0.0504927	0.390501	0.408377	FALSE	0.05	0.255	wt-ctrl vs mut-ctrl	0.117333	1.08473	1.42099	2.24679	0.0825714	0.0522227	ebayes	pseudo_batch	10	Q91YL3	>sp|Q91YL3|UCKL1_MOUSE Uridine-cytidine kinase-like 1 OS=Mus musculus OX=10090 GN=Uckl1 PE=1 SV=1	UCKL1
Q8CDN6	0.0506398	0.390501	0.408377	FALSE	0.05	0.255	wt-ctrl vs mut-ctrl	0.1033	1.07423	1.41988	2.24502	0.0727531	0.0460131	ebayes	pseudo_batch	15	Q8CDN6	>sp|Q8CDN6|TXNL1_MOUSE Thioredoxin-like protein 1 OS=Mus musculus OX=10090 GN=Txnl1 PE=1 SV=3	TXNL1
Q8C0Z1	0.0506654	0.390501	0.408377	FALSE	0.05	0.255	wt-ctrl vs mut-ctrl	0.0992197	1.07119	1.41968	2.24472	0.0698885	0.0442014	ebayes	pseudo_batch	13	Q8C0Z1	>sp|Q8C0Z1|F234A_MOUSE Protein FAM234A OS=Mus musculus OX=10090 GN=Fam234a PE=1 SV=1	FAM234A
Q9CXT8	0.0506076	0.390501	0.408377	FALSE	0.05	0.255	wt-ctrl vs mut-ctrl	-0.104463	0.930151	-1.42012	-2.24541	0.0735595	0.0465231	ebayes	pseudo_batch	16	Q9CXT8	>sp|Q9CXT8|MPPB_MOUSE Mitochondrial-processing peptidase subunit beta OS=Mus musculus OX=10090 GN=Pmpcb PE=1 SV=1	PMPCB
Q9CYK2	0.0507585	0.390501	0.408377	FALSE	0.05	0.255	wt-ctrl vs mut-ctrl	-0.31609	0.803244	-1.61516	-2.28419	0.195701	0.138382	ebayes	pseudo_batch	1	Q9CYK2	>sp|Q9CYK2|QPCT_MOUSE Glutaminyl-peptide cyclotransferase OS=Mus musculus OX=10090 GN=Qpct PE=1 SV=2	QPCT
Q9D1I5	0.0508609	0.390637	0.408227	FALSE	0.05	0.255	wt-ctrl vs mut-ctrl	0.663823	1.58428	1.41821	2.24238	0.468072	0.296035	ebayes	pseudo_batch	4	Q9D1I5	>sp|Q9D1I5|MCEE_MOUSE Methylmalonyl-CoA epimerase, mitochondrial OS=Mus musculus OX=10090 GN=Mcee PE=1 SV=1	MCEE
Q8BYF6	0.0508961	0.390637	0.408227	FALSE	0.05	0.255	wt-ctrl vs mut-ctrl	0.231159	1.17378	1.41794	2.24197	0.163024	0.103105	ebayes	pseudo_batch	7	Q8BYF6	>sp|Q8BYF6|SC5A8_MOUSE Sodium-coupled monocarboxylate transporter 1 OS=Mus musculus OX=10090 GN=Slc5a8 PE=1 SV=1	SLC5A8
P59708	0.0511121	0.39158	0.407179	FALSE	0.05	0.255	wt-ctrl vs mut-ctrl	-0.161888	0.893854	-1.41632	-2.2394	0.114302	0.072291	ebayes	pseudo_batch	3	P59708	>sp|P59708|SF3B6_MOUSE Splicing factor 3B subunit 6 OS=Mus musculus OX=10090 GN=Sf3b6 PE=1 SV=1	SF3B6
Q99N91	0.0510912	0.39158	0.407179	FALSE	0.05	0.255	wt-ctrl vs mut-ctrl	-0.20616	0.866841	-1.41648	-2.23965	0.145544	0.0920504	ebayes	pseudo_batch	4	Q99N91	>sp|Q99N91|RM34_MOUSE 39S ribosomal protein L34, mitochondrial OS=Mus musculus OX=10090 GN=Mrpl34 PE=1 SV=1	MRPL34
Q6P6M7	0.0512899	0.391872	0.406856	FALSE	0.05	0.255	wt-ctrl vs mut-ctrl	0.1058	1.07609	1.41499	2.23729	0.0747711	0.0472894	ebayes	pseudo_batch	9	Q6P6M7	>sp|Q6P6M7|SPCS_MOUSE O-phosphoseryl-tRNA(Sec) selenium transferase OS=Mus musculus OX=10090 GN=Sepsecs PE=1 SV=2	SEPSECS
Q80U72	0.0512657	0.391872	0.406856	FALSE	0.05	0.255	wt-ctrl vs mut-ctrl	-0.131948	0.912599	-1.41517	-2.23758	0.0932379	0.0589688	ebayes	pseudo_batch	16	Q80U72	>sp|Q80U72|SCRIB_MOUSE Protein scribble homolog OS=Mus musculus OX=10090 GN=Scrib PE=1 SV=2	SCRIB
P97425;P97426	0.0512645	0.391872	0.406856	FALSE	0.05	0.255	wt-ctrl vs mut-ctrl	-0.447799	0.733161	-1.41518	-2.23759	0.316426	0.200125	ebayes	pseudo_batch	1	P97425;P97426	>sp|P97425|ECP2_MOUSE Eosinophil cationic protein 2 OS=Mus musculus OX=10090 GN=Ear2 PE=2 SV=1;>sp|P97426|ECP1_MOUSE Eosinophil cationic protein 1 OS=Mus musculus OX=10090 GN=Ear1 PE=2 SV=1	EAR2;EAR1
P14246	0.0513904	0.391928	0.406794	FALSE	0.05	0.255	wt-ctrl vs mut-ctrl	-0.157786	0.896399	-1.41424	-2.23611	0.11157	0.0705629	ebayes	pseudo_batch	9	P14246	>sp|P14246|GTR2_MOUSE Solute carrier family 2, facilitated glucose transporter member 2 OS=Mus musculus OX=10090 GN=Slc2a2 PE=1 SV=3	SLC2A2
Q3TA59	0.0513868	0.391928	0.406794	FALSE	0.05	0.255	wt-ctrl vs mut-ctrl	-0.200426	0.870294	-1.41427	-2.23615	0.141717	0.0896297	ebayes	pseudo_batch	1	Q3TA59	>sp|Q3TA59|JMJD8_MOUSE JmjC domain-containing protein 8 OS=Mus musculus OX=10090 GN=Jmjd8 PE=2 SV=3	JMJD8
Q9JI90	0.0514546	0.392062	0.406645	FALSE	0.05	0.255	wt-ctrl vs mut-ctrl	-0.129962	0.913855	-1.41376	-2.23535	0.0919267	0.0581396	ebayes	pseudo_batch	6	Q9JI90	>sp|Q9JI90|RNF14_MOUSE E3 ubiquitin-protein ligase RNF14 OS=Mus musculus OX=10090 GN=Rnf14 PE=1 SV=2	RNF14
Q6PIX5	0.0515059	0.392097	0.406606	FALSE	0.05	0.255	wt-ctrl vs mut-ctrl	0.129723	1.09408	1.41338	2.23475	0.0917824	0.0580483	ebayes	pseudo_batch	3	Q6PIX5	>sp|Q6PIX5|RHDF1_MOUSE Inactive rhomboid protein 1 OS=Mus musculus OX=10090 GN=Rhbdf1 PE=1 SV=2	RHBDF1
Q9QYK5	0.0515977	0.392347	0.40633	FALSE	0.05	0.255	wt-ctrl vs mut-ctrl	0.155287	1.11364	1.4127	2.23367	0.109923	0.0695213	ebayes	pseudo_batch	1	Q9QYK5	>sp|Q9QYK5|H6ST1_MOUSE Heparan-sulfate 6-O-sulfotransferase 1 OS=Mus musculus OX=10090 GN=Hs6st1 PE=1 SV=4	HS6ST1
Q91YN9	0.0516786	0.392347	0.40633	FALSE	0.05	0.255	wt-ctrl vs mut-ctrl	0.117634	1.08495	1.4121	2.23272	0.0833046	0.0526864	ebayes	pseudo_batch	4	Q91YN9	>sp|Q91YN9|BAG2_MOUSE BAG family molecular chaperone regulator 2 OS=Mus musculus OX=10090 GN=Bag2 PE=1 SV=1	BAG2
Q8CFX3	0.051664	0.392347	0.40633	FALSE	0.05	0.255	wt-ctrl vs mut-ctrl	-0.190068	0.876565	-1.4122	-2.23289	0.134589	0.0851218	ebayes	pseudo_batch	9	Q8CFX3	>tr|Q8CFX3|Q8CFX3_MOUSE Protocadherin 1 OS=Mus musculus OX=10090 GN=Pcdh1 PE=1 SV=1	PCDH1
Q9ESN6	0.051781	0.392416	0.406254	FALSE	0.05	0.255	wt-ctrl vs mut-ctrl	0.0966065	1.06926	1.41134	2.23152	0.0684504	0.0432918	ebayes	pseudo_batch	15	Q9ESN6	>sp|Q9ESN6|TRIM2_MOUSE Tripartite motif-containing protein 2 OS=Mus musculus OX=10090 GN=Trim2 PE=1 SV=1	TRIM2
P97464	0.0517549	0.392416	0.406254	FALSE	0.05	0.255	wt-ctrl vs mut-ctrl	-0.164113	0.892477	-1.41153	-2.23182	0.116266	0.0735332	ebayes	pseudo_batch	1	P97464	>sp|P97464|EXT1_MOUSE Exostosin-1 OS=Mus musculus OX=10090 GN=Ext1 PE=1 SV=1	EXT1
Q9CQA6	0.0519495	0.392985	0.405624	FALSE	0.05	0.255	wt-ctrl vs mut-ctrl	0.158652	1.11624	1.41009	2.22955	0.112512	0.0711589	ebayes	pseudo_batch	1	Q9CQA6	>sp|Q9CQA6|CHCH1_MOUSE Coiled-coil-helix-coiled-coil-helix domain-containing protein 1 OS=Mus musculus OX=10090 GN=Chchd1 PE=1 SV=1	CHCHD1
Q3UGR5	0.0519425	0.392985	0.405624	FALSE	0.05	0.255	wt-ctrl vs mut-ctrl	0.136582	1.0993	1.41014	2.22963	0.0968572	0.0612579	ebayes	pseudo_batch	10	Q3UGR5	>sp|Q3UGR5|HDHD2_MOUSE Haloacid dehalogenase-like hydrolase domain-containing protein 2 OS=Mus musculus OX=10090 GN=Hdhd2 PE=1 SV=2	HDHD2
Q8BHA0	0.0520538	0.39342	0.405143	FALSE	0.05	0.255	wt-ctrl vs mut-ctrl	-0.935054	0.523023	-1.40932	-2.22833	0.663478	0.419621	ebayes	pseudo_batch	1	Q8BHA0	>sp|Q8BHA0|IN80C_MOUSE INO80 complex subunit C OS=Mus musculus OX=10090 GN=Ino80c PE=1 SV=1	INO80C
Q9DCP2	0.0526431	0.395112	0.40328	FALSE	0.05	0.255	wt-ctrl vs mut-ctrl	0.785448	1.72363	1.405	2.22151	0.559036	0.353565	ebayes	pseudo_batch	1	Q9DCP2	>sp|Q9DCP2|S38A3_MOUSE Sodium-coupled neutral amino acid transporter 3 OS=Mus musculus OX=10090 GN=Slc38a3 PE=1 SV=1	SLC38A3
Q80VC9	0.0525572	0.395112	0.40328	FALSE	0.05	0.255	wt-ctrl vs mut-ctrl	-0.113763	0.924175	-1.40563	-2.2225	0.0809335	0.0511869	ebayes	pseudo_batch	13	Q80VC9	>sp|Q80VC9|CAMP3_MOUSE Calmodulin-regulated spectrin-associated protein 3 OS=Mus musculus OX=10090 GN=Camsap3 PE=1 SV=1	CAMSAP3
Q3UJB0	0.0526415	0.395112	0.40328	FALSE	0.05	0.255	wt-ctrl vs mut-ctrl	-0.126784	0.915871	-1.40502	-2.22153	0.0902368	0.0570707	ebayes	pseudo_batch	26	Q3UJB0	>tr|Q3UJB0|Q3UJB0_MOUSE Splicing factor 3b, subunit 2 OS=Mus musculus OX=10090 GN=Sf3b2 PE=1 SV=1	SF3B2
Q8VCB3	0.052657	0.395112	0.40328	FALSE	0.05	0.255	wt-ctrl vs mut-ctrl	-0.133355	0.911709	-1.4049	-2.22135	0.0949211	0.0600334	ebayes	pseudo_batch	7	Q8VCB3	>sp|Q8VCB3|GYS2_MOUSE Glycogen [starch] synthase, liver OS=Mus musculus OX=10090 GN=Gys2 PE=1 SV=2	GYS2
P49586;Q811Q9	0.0525672	0.395112	0.40328	FALSE	0.05	0.255	wt-ctrl vs mut-ctrl	-0.198897	0.871216	-1.40556	-2.22238	0.141508	0.0894974	ebayes	pseudo_batch	4	P49586;Q811Q9	>sp|P49586|PCY1A_MOUSE Choline-phosphate cytidylyltransferase A OS=Mus musculus OX=10090 GN=Pcyt1a PE=1 SV=1;>sp|Q811Q9|PCY1B_MOUSE Choline-phosphate cytidylyltransferase B OS=Mus musculus OX=10090 GN=Pcyt1b PE=1 SV=2	PCYT1A;PCYT1B
Q9EPS3	0.0527687	0.395112	0.40328	FALSE	0.05	0.255	wt-ctrl vs mut-ctrl	-0.204349	0.86793	-1.51851	-2.25962	0.134572	0.0904352	ebayes	pseudo_batch	1	Q9EPS3	>sp|Q9EPS3|GLCE_MOUSE D-glucuronyl C5-epimerase OS=Mus musculus OX=10090 GN=Glce PE=1 SV=2	GLCE
Q8BG81	0.0527943	0.395112	0.40328	FALSE	0.05	0.255	wt-ctrl vs mut-ctrl	-0.218148	0.859669	-1.4039	-2.21977	0.155386	0.098275	ebayes	pseudo_batch	9	Q8BG81	>sp|Q8BG81|PDIP3_MOUSE Polymerase delta-interacting protein 3 OS=Mus musculus OX=10090 GN=Poldip3 PE=1 SV=1	POLDIP3
Q3U9N9	0.0524056	0.395112	0.40328	FALSE	0.05	0.255	wt-ctrl vs mut-ctrl	-0.277136	0.825228	-1.40674	-2.22425	0.197006	0.124597	ebayes	pseudo_batch	6	Q3U9N9	>sp|Q3U9N9|MOT10_MOUSE Monocarboxylate transporter 10 OS=Mus musculus OX=10090 GN=Slc16a10 PE=1 SV=1	SLC16A10
Q6PIE5;Q8VDN2;Q9WV27	0.0527651	0.395112	0.40328	FALSE	0.05	0.255	wt-ctrl vs mut-ctrl	-0.418511	0.748196	-1.40412	-2.2201	0.29806	0.18851	ebayes	pseudo_batch	1	Q6PIE5;Q8VDN2;Q9WV27	>sp|Q6PIE5|AT1A2_MOUSE Sodium/potassium-transporting ATPase subunit alpha-2 OS=Mus musculus OX=10090 GN=Atp1a2 PE=1 SV=1;>sp|Q8VDN2|AT1A1_MOUSE Sodium/potassium-transporting ATPase subunit alpha-1 OS=Mus musculus OX=10090 GN=Atp1a1 PE=1 SV=1;>sp|Q9WV27|AT1A4_MOUSE Sodium/potassium-transporting ATPase subunit alpha-4 OS=Mus musculus OX=10090 GN=Atp1a4 PE=1 SV=3	ATP1A2;ATP1A1;ATP1A4
P35123;Q8R5H1;Q99K46	0.0526742	0.395112	0.40328	FALSE	0.05	0.255	wt-ctrl vs mut-ctrl	-0.646297	0.638918	-1.40478	-2.22115	0.460071	0.290974	ebayes	pseudo_batch	1	P35123;Q8R5H1;Q99K46	>sp|P35123|UBP4_MOUSE Ubiquitin carboxyl-terminal hydrolase 4 OS=Mus musculus OX=10090 GN=Usp4 PE=1 SV=3;>sp|Q8R5H1|UBP15_MOUSE Ubiquitin carboxyl-terminal hydrolase 15 OS=Mus musculus OX=10090 GN=Usp15 PE=1 SV=1;>sp|Q99K46|UBP11_MOUSE Ubiquitin carboxyl-terminal hydrolase 11 OS=Mus musculus OX=10090 GN=Usp11 PE=1 SV=4	USP4;USP15;USP11
P05063;P05064	0.0524037	0.395112	0.40328	FALSE	0.05	0.255	wt-ctrl vs mut-ctrl	-0.683077	0.622836	-1.40675	-2.22427	0.48557	0.307101	ebayes	pseudo_batch	2	P05063;P05064	>sp|P05063|ALDOC_MOUSE Fructose-bisphosphate aldolase C OS=Mus musculus OX=10090 GN=Aldoc PE=1 SV=4;>sp|P05064|ALDOA_MOUSE Fructose-bisphosphate aldolase A OS=Mus musculus OX=10090 GN=Aldoa PE=1 SV=2	ALDOC;ALDOA
Q5BL07	0.0528524	0.395173	0.403212	FALSE	0.05	0.255	wt-ctrl vs mut-ctrl	0.115654	1.08347	1.40348	2.2191	0.082405	0.0521175	ebayes	pseudo_batch	23	Q5BL07	>sp|Q5BL07|PEX1_MOUSE Peroxisome biogenesis factor 1 OS=Mus musculus OX=10090 GN=Pex1 PE=1 SV=2	PEX1
Q9JIY2	0.0528965	0.395173	0.403212	FALSE	0.05	0.255	wt-ctrl vs mut-ctrl	-0.376907	0.770087	-1.40316	-2.21859	0.268612	0.169885	ebayes	pseudo_batch	1	Q9JIY2	>sp|Q9JIY2|HAKAI_MOUSE E3 ubiquitin-protein ligase Hakai OS=Mus musculus OX=10090 GN=Cbll1 PE=1 SV=1	CBLL1
Q3UPY5	0.0532533	0.396069	0.402229	FALSE	0.05	0.255	wt-ctrl vs mut-ctrl	0.258165	1.19596	1.40058	2.21452	0.184327	0.116579	ebayes	pseudo_batch	5	Q3UPY5	>sp|Q3UPY5|GLBL2_MOUSE Beta-galactosidase-1-like protein 2 OS=Mus musculus OX=10090 GN=Glb1l2 PE=1 SV=1	GLB1L2
P50396;Q61598	0.0533459	0.396069	0.402229	FALSE	0.05	0.255	wt-ctrl vs mut-ctrl	0.100289	1.07199	1.39992	2.21346	0.0716391	0.0453085	ebayes	pseudo_batch	7	P50396;Q61598	>sp|P50396|GDIA_MOUSE Rab GDP dissociation inhibitor alpha OS=Mus musculus OX=10090 GN=Gdi1 PE=1 SV=3;>sp|Q61598|GDIB_MOUSE Rab GDP dissociation inhibitor beta OS=Mus musculus OX=10090 GN=Gdi2 PE=1 SV=1	GDI1;GDI2
Q9CX97	0.0532574	0.396069	0.402229	FALSE	0.05	0.255	wt-ctrl vs mut-ctrl	-0.129735	0.913999	-1.40055	-2.21447	0.0926315	0.0585853	ebayes	pseudo_batch	3	Q9CX97	>sp|Q9CX97|WDR55_MOUSE WD repeat-containing protein 55 OS=Mus musculus OX=10090 GN=Wdr55 PE=1 SV=2	WDR55
Q8BVU5	0.0531457	0.396069	0.402229	FALSE	0.05	0.255	wt-ctrl vs mut-ctrl	-0.174841	0.885865	-1.40136	-2.21574	0.124765	0.0789085	ebayes	pseudo_batch	5	Q8BVU5	>sp|Q8BVU5|NUDT9_MOUSE ADP-ribose pyrophosphatase, mitochondrial OS=Mus musculus OX=10090 GN=Nudt9 PE=1 SV=1	NUDT9
Q52KI8	0.0533429	0.396069	0.402229	FALSE	0.05	0.255	wt-ctrl vs mut-ctrl	-0.21751	0.860049	-1.39994	-2.2135	0.155371	0.0982654	ebayes	pseudo_batch	5	Q52KI8	>sp|Q52KI8|SRRM1_MOUSE Serine/arginine repetitive matrix protein 1 OS=Mus musculus OX=10090 GN=Srrm1 PE=1 SV=2	SRRM1
Q8K0V2	0.053301	0.396069	0.402229	FALSE	0.05	0.255	wt-ctrl vs mut-ctrl	-0.275747	0.826022	-1.40024	-2.21397	0.196929	0.124549	ebayes	pseudo_batch	1	Q8K0V2	>sp|Q8K0V2|DCNL3_MOUSE DCN1-like protein 3 OS=Mus musculus OX=10090 GN=Dcun1d3 PE=2 SV=1	DCUN1D3
Q00623	0.0532803	0.396069	0.402229	FALSE	0.05	0.255	wt-ctrl vs mut-ctrl	-0.773043	0.585182	-1.40039	-2.21421	0.55202	0.349128	ebayes	pseudo_batch	16	Q00623	>sp|Q00623|APOA1_MOUSE Apolipoprotein A-I OS=Mus musculus OX=10090 GN=Apoa1 PE=1 SV=2	APOA1
Q62186	0.0534706	0.396275	0.402003	FALSE	0.05	0.255	wt-ctrl vs mut-ctrl	0.231899	1.17438	1.39902	2.21205	0.165758	0.104835	ebayes	pseudo_batch	5	Q62186	>sp|Q62186|SSRD_MOUSE Translocon-associated protein subunit delta OS=Mus musculus OX=10090 GN=Ssr4 PE=1 SV=1	SSR4
Q9WTK5	0.0534677	0.396275	0.402003	FALSE	0.05	0.255	wt-ctrl vs mut-ctrl	0.197874	1.14701	1.39904	2.21208	0.141435	0.0894515	ebayes	pseudo_batch	6	Q9WTK5	>sp|Q9WTK5|NFKB2_MOUSE Nuclear factor NF-kappa-B p100 subunit OS=Mus musculus OX=10090 GN=Nfkb2 PE=1 SV=1	NFKB2
Q5RJG7	0.053515	0.396275	0.402003	FALSE	0.05	0.255	wt-ctrl vs mut-ctrl	0.196889	1.14622	1.3987	2.21154	0.140766	0.0890281	ebayes	pseudo_batch	4	Q5RJG7	>sp|Q5RJG7|ISPD_MOUSE D-ribitol-5-phosphate cytidylyltransferase OS=Mus musculus OX=10090 GN=Crppa PE=2 SV=1	CRPPA
A2A432	0.0536314	0.396439	0.401824	FALSE	0.05	0.255	wt-ctrl vs mut-ctrl	-0.0944328	0.93664	-1.39787	-2.21022	0.0675548	0.0427254	ebayes	pseudo_batch	16	A2A432	>sp|A2A432|CUL4B_MOUSE Cullin-4B OS=Mus musculus OX=10090 GN=Cul4b PE=1 SV=1	CUL4B
Q9R0P9	0.0536033	0.396439	0.401824	FALSE	0.05	0.255	wt-ctrl vs mut-ctrl	-0.336631	0.791888	-1.39807	-2.21054	0.240783	0.152284	ebayes	pseudo_batch	1	Q9R0P9	>sp|Q9R0P9|UCHL1_MOUSE Ubiquitin carboxyl-terminal hydrolase isozyme L1 OS=Mus musculus OX=10090 GN=Uchl1 PE=1 SV=1	UCHL1
Q64345	0.0539286	0.398286	0.399805	FALSE	0.05	0.255	wt-ctrl vs mut-ctrl	-0.130616	0.913441	-1.39575	-2.20687	0.0935813	0.059186	ebayes	pseudo_batch	7	Q64345	>sp|Q64345|IFIT3_MOUSE Interferon-induced protein with tetratricopeptide repeats 3 OS=Mus musculus OX=10090 GN=Ifit3 PE=1 SV=1	IFIT3
P70277	0.0539941	0.39842	0.399659	FALSE	0.05	0.255	wt-ctrl vs mut-ctrl	0.138241	1.10056	1.39528	2.20613	0.0990776	0.0626622	ebayes	pseudo_batch	8	P70277	>sp|P70277|SIA7B_MOUSE Alpha-N-acetylgalactosaminide alpha-2,6-sialyltransferase 2 OS=Mus musculus OX=10090 GN=St6galnac2 PE=1 SV=2	ST6GALNAC2
O08528;P17710;Q91W97	0.0541129	0.398946	0.399085	FALSE	0.05	0.255	wt-ctrl vs mut-ctrl	-0.217752	0.859904	-1.39444	-2.2048	0.156158	0.0987629	ebayes	pseudo_batch	1	O08528;P17710;Q91W97	>sp|O08528|HXK2_MOUSE Hexokinase-2 OS=Mus musculus OX=10090 GN=Hk2 PE=1 SV=1;>sp|P17710|HXK1_MOUSE Hexokinase-1 OS=Mus musculus OX=10090 GN=Hk1 PE=1 SV=3;>sp|Q91W97|HKDC1_MOUSE Hexokinase HKDC1 OS=Mus musculus OX=10090 GN=Hkdc1 PE=2 SV=1	HK2;HK1;HKDC1
Q99JR5	0.0542053	0.399193	0.398817	FALSE	0.05	0.255	wt-ctrl vs mut-ctrl	-0.299543	0.812509	-1.39378	-2.20376	0.214914	0.135924	ebayes	pseudo_batch	14	Q99JR5	>sp|Q99JR5|TINAL_MOUSE Tubulointerstitial nephritis antigen-like OS=Mus musculus OX=10090 GN=Tinagl1 PE=1 SV=1	TINAGL1
P26645	0.0542413	0.399193	0.398817	FALSE	0.05	0.255	wt-ctrl vs mut-ctrl	-0.33359	0.793559	-1.39353	-2.20336	0.239385	0.151401	ebayes	pseudo_batch	4	P26645	>sp|P26645|MARCS_MOUSE Myristoylated alanine-rich C-kinase substrate OS=Mus musculus OX=10090 GN=Marcks PE=1 SV=2	MARCKS
Q9QYB5	0.0543059	0.399291	0.39871	FALSE	0.05	0.255	wt-ctrl vs mut-ctrl	-0.123013	0.918268	-1.39307	-2.20264	0.0883034	0.055848	ebayes	pseudo_batch	23	Q9QYB5	>sp|Q9QYB5|ADDG_MOUSE Gamma-adducin OS=Mus musculus OX=10090 GN=Add3 PE=1 SV=2	ADD3
Q8CHS8	0.0543495	0.399291	0.39871	FALSE	0.05	0.255	wt-ctrl vs mut-ctrl	-0.590719	0.664012	-1.39276	-2.20215	0.424135	0.268246	ebayes	pseudo_batch	1	Q8CHS8	>sp|Q8CHS8|VP37A_MOUSE Vacuolar protein sorting-associated protein 37A OS=Mus musculus OX=10090 GN=Vps37a PE=1 SV=1	VPS37A
P31938	0.0544659	0.3994	0.398592	FALSE	0.05	0.255	wt-ctrl vs mut-ctrl	0.106567	1.07666	1.39194	2.20085	0.0765603	0.048421	ebayes	pseudo_batch	8	P31938	>sp|P31938|MP2K1_MOUSE Dual specificity mitogen-activated protein kinase kinase 1 OS=Mus musculus OX=10090 GN=Map2k1 PE=1 SV=2	MAP2K1
Q91VA6	0.0544164	0.3994	0.398592	FALSE	0.05	0.255	wt-ctrl vs mut-ctrl	-0.107581	0.928143	-1.39229	-2.20141	0.0772688	0.0488691	ebayes	pseudo_batch	15	Q91VA6	>sp|Q91VA6|PDIP2_MOUSE Polymerase delta-interacting protein 2 OS=Mus musculus OX=10090 GN=Poldip2 PE=1 SV=1	POLDIP2
Q99MR0;Q9Z2N8	0.0545068	0.3994	0.398592	FALSE	0.05	0.255	wt-ctrl vs mut-ctrl	-0.396474	0.759713	-1.39165	-2.2004	0.284894	0.180183	ebayes	pseudo_batch	1	Q99MR0;Q9Z2N8	>sp|Q99MR0|ACL6B_MOUSE Actin-like protein 6B OS=Mus musculus OX=10090 GN=Actl6b PE=1 SV=1;>sp|Q9Z2N8|ACL6A_MOUSE Actin-like protein 6A OS=Mus musculus OX=10090 GN=Actl6a PE=1 SV=2	ACTL6B;ACTL6A
Q8BGT8	0.05467	0.399771	0.398189	FALSE	0.05	0.255	wt-ctrl vs mut-ctrl	0.155556	1.11385	1.39051	2.19858	0.11187	0.070753	ebayes	pseudo_batch	7	Q8BGT8	>sp|Q8BGT8|PHIPL_MOUSE Phytanoyl-CoA hydroxylase-interacting protein-like OS=Mus musculus OX=10090 GN=Phyhipl PE=1 SV=1	PHYHIPL
Q61191	0.0548769	0.399771	0.398189	FALSE	0.05	0.255	wt-ctrl vs mut-ctrl	-0.120238	0.920036	-1.38905	-2.19629	0.0865607	0.0547458	ebayes	pseudo_batch	17	Q61191	>sp|Q61191|HCFC1_MOUSE Host cell factor 1 OS=Mus musculus OX=10090 GN=Hcfc1 PE=1 SV=2	HCFC1
P26039	0.0549376	0.399771	0.398189	FALSE	0.05	0.255	wt-ctrl vs mut-ctrl	-0.125448	0.916719	-1.38863	-2.19562	0.0903393	0.0571356	ebayes	pseudo_batch	99	P26039	>sp|P26039|TLN1_MOUSE Talin-1 OS=Mus musculus OX=10090 GN=Tln1 PE=1 SV=2	TLN1
Q9CWR2	0.0548901	0.399771	0.398189	FALSE	0.05	0.255	wt-ctrl vs mut-ctrl	-0.148642	0.902099	-1.38896	-2.19614	0.107017	0.0676833	ebayes	pseudo_batch	3	Q9CWR2	>sp|Q9CWR2|SMYD3_MOUSE Histone-lysine N-methyltransferase SMYD3 OS=Mus musculus OX=10090 GN=Smyd3 PE=2 SV=1	SMYD3
Q9DCS3	0.054753	0.399771	0.398189	FALSE	0.05	0.255	wt-ctrl vs mut-ctrl	-0.166476	0.891016	-1.38992	-2.19766	0.119774	0.0757515	ebayes	pseudo_batch	12	Q9DCS3	>sp|Q9DCS3|MECR_MOUSE Enoyl-[acyl-carrier-protein] reductase, mitochondrial OS=Mus musculus OX=10090 GN=Mecr PE=1 SV=2	MECR
Q6PEB6	0.0547034	0.399771	0.398189	FALSE	0.05	0.255	wt-ctrl vs mut-ctrl	-0.168049	0.890045	-1.39027	-2.19821	0.120875	0.0764481	ebayes	pseudo_batch	5	Q6PEB6	>sp|Q6PEB6|PHOCN_MOUSE MOB-like protein phocein OS=Mus musculus OX=10090 GN=Mob4 PE=1 SV=1	MOB4
O08583	0.0548395	0.399771	0.398189	FALSE	0.05	0.255	wt-ctrl vs mut-ctrl	-0.209334	0.864937	-1.38932	-2.1967	0.150674	0.0952944	ebayes	pseudo_batch	7	O08583	>sp|O08583|THOC4_MOUSE THO complex subunit 4 OS=Mus musculus OX=10090 GN=Alyref PE=1 SV=3	ALYREF
P70671	0.0546923	0.399771	0.398189	FALSE	0.05	0.255	wt-ctrl vs mut-ctrl	-0.319799	0.801181	-1.39035	-2.19834	0.230014	0.145473	ebayes	pseudo_batch	2	P70671	>sp|P70671|IRF3_MOUSE Interferon regulatory factor 3 OS=Mus musculus OX=10090 GN=Irf3 PE=1 SV=1	IRF3
Q3UP75;Q8JZZ0	0.0558865	0.402842	0.394865	FALSE	0.05	0.255	wt-ctrl vs mut-ctrl	0.279494	1.21377	1.38205	2.18522	0.202231	0.127902	ebayes	pseudo_batch	4	Q3UP75;Q8JZZ0	>sp|Q3UP75|UD3A1_MOUSE UDP-glucuronosyltransferase 3A1 OS=Mus musculus OX=10090 GN=Ugt3a1 PE=1 SV=1;>sp|Q8JZZ0|UD3A2_MOUSE UDP-glucuronosyltransferase 3A2 OS=Mus musculus OX=10090 GN=Ugt3a2 PE=1 SV=2	UGT3A1;UGT3A2
Q3TXX3	0.0556352	0.402842	0.394865	FALSE	0.05	0.255	wt-ctrl vs mut-ctrl	0.216946	1.16227	1.38378	2.18795	0.156777	0.0991547	ebayes	pseudo_batch	3	Q3TXX3	>sp|Q3TXX3|ZFY27_MOUSE Protrudin OS=Mus musculus OX=10090 GN=Zfyve27 PE=1 SV=2	ZFYVE27
Q91V04	0.055785	0.402842	0.394865	FALSE	0.05	0.255	wt-ctrl vs mut-ctrl	0.143607	1.10466	1.38275	2.18632	0.103856	0.0656841	ebayes	pseudo_batch	4	Q91V04	>sp|Q91V04|TRAM1_MOUSE Translocating chain-associated membrane protein 1 OS=Mus musculus OX=10090 GN=Tram1 PE=1 SV=3	TRAM1
Q9ES89	0.0555104	0.402842	0.394865	FALSE	0.05	0.255	wt-ctrl vs mut-ctrl	0.100927	1.07246	1.38465	2.18932	0.07289	0.0460997	ebayes	pseudo_batch	4	Q9ES89	>sp|Q9ES89|EXTL2_MOUSE Exostosin-like 2 OS=Mus musculus OX=10090 GN=Extl2 PE=1 SV=1	EXTL2
Q80VQ1	0.0557331	0.402842	0.394865	FALSE	0.05	0.255	wt-ctrl vs mut-ctrl	-0.123628	0.917876	-1.38311	-2.18689	0.0893843	0.0565316	ebayes	pseudo_batch	9	Q80VQ1	>sp|Q80VQ1|LRRC1_MOUSE Leucine-rich repeat-containing protein 1 OS=Mus musculus OX=10090 GN=Lrrc1 PE=1 SV=2	LRRC1
Q9CQ21;Q9DB27	0.0555435	0.402842	0.394865	FALSE	0.05	0.255	wt-ctrl vs mut-ctrl	-0.137449	0.909125	-1.38442	-2.18896	0.0992827	0.0627919	ebayes	pseudo_batch	2	Q9CQ21;Q9DB27	>sp|Q9CQ21|MCTS2_MOUSE Malignant T-cell-amplified sequence 2 OS=Mus musculus OX=10090 GN=Mcts2 PE=1 SV=1;>sp|Q9DB27|MCTS1_MOUSE Malignant T-cell-amplified sequence 1 OS=Mus musculus OX=10090 GN=Mcts1 PE=1 SV=1	MCTS2;MCTS1
Q9JKC7	0.0555794	0.402842	0.394865	FALSE	0.05	0.255	wt-ctrl vs mut-ctrl	-0.160787	0.894537	-1.38417	-2.18856	0.116161	0.0734669	ebayes	pseudo_batch	2	Q9JKC7	>sp|Q9JKC7|AP4M1_MOUSE AP-4 complex subunit mu-1 OS=Mus musculus OX=10090 GN=Ap4m1 PE=1 SV=1	AP4M1
Q9QYI5	0.0555323	0.402842	0.394865	FALSE	0.05	0.255	wt-ctrl vs mut-ctrl	-0.191485	0.875704	-1.3845	-2.18908	0.138307	0.0874727	ebayes	pseudo_batch	3	Q9QYI5	>sp|Q9QYI5|DNJB2_MOUSE DnaJ homolog subfamily B member 2 OS=Mus musculus OX=10090 GN=Dnajb2 PE=1 SV=3	DNAJB2
Q9WV02	0.0558304	0.402842	0.394865	FALSE	0.05	0.255	wt-ctrl vs mut-ctrl	-0.196635	0.872584	-1.38244	-2.18583	0.142238	0.089959	ebayes	pseudo_batch	12	Q9WV02	>sp|Q9WV02|RBMX_MOUSE RNA-binding motif protein, X chromosome OS=Mus musculus OX=10090 GN=Rbmx PE=1 SV=1	RBMX
Q08093;Q9DAW9	0.0558838	0.402842	0.394865	FALSE	0.05	0.255	wt-ctrl vs mut-ctrl	-0.435906	0.739229	-1.38207	-2.18525	0.3154	0.199477	ebayes	pseudo_batch	1	Q08093;Q9DAW9	>sp|Q08093|CNN2_MOUSE Calponin-2 OS=Mus musculus OX=10090 GN=Cnn2 PE=1 SV=1;>sp|Q9DAW9|CNN3_MOUSE Calponin-3 OS=Mus musculus OX=10090 GN=Cnn3 PE=1 SV=1	CNN2;CNN3
Q60714	0.0556849	0.402842	0.394865	FALSE	0.05	0.255	wt-ctrl vs mut-ctrl	-0.712321	0.610338	-1.38344	-2.18741	0.514891	0.325645	ebayes	pseudo_batch	15	Q60714	>sp|Q60714|S27A1_MOUSE Long-chain fatty acid transport protein 1 OS=Mus musculus OX=10090 GN=Slc27a1 PE=1 SV=1	SLC27A1
Q9D8W7	0.0560885	0.403065	0.394625	FALSE	0.05	0.255	wt-ctrl vs mut-ctrl	0.137882	1.10029	1.38067	2.18303	0.0998665	0.0631611	ebayes	pseudo_batch	6	Q9D8W7	>sp|Q9D8W7|OCAD2_MOUSE OCIA domain-containing protein 2 OS=Mus musculus OX=10090 GN=Ociad2 PE=1 SV=1	OCIAD2
Q8C547	0.0561211	0.403065	0.394625	FALSE	0.05	0.255	wt-ctrl vs mut-ctrl	0.103407	1.07431	1.38044	2.18267	0.0749086	0.0473764	ebayes	pseudo_batch	27	Q8C547	>sp|Q8C547|HTR5B_MOUSE HEAT repeat-containing protein 5B OS=Mus musculus OX=10090 GN=Heatr5b PE=1 SV=3	HEATR5B
O70443	0.0562049	0.403065	0.394625	FALSE	0.05	0.255	wt-ctrl vs mut-ctrl	0.102078	1.07332	1.37987	2.18177	0.0739763	0.0467867	ebayes	pseudo_batch	5	O70443	>sp|O70443|GNAZ_MOUSE Guanine nucleotide-binding protein G(z) subunit alpha OS=Mus musculus OX=10090 GN=Gnaz PE=1 SV=4	GNAZ
Q8BQM4	0.0562032	0.403065	0.394625	FALSE	0.05	0.255	wt-ctrl vs mut-ctrl	-0.169193	0.88934	-1.37988	-2.18178	0.122614	0.0775482	ebayes	pseudo_batch	3	Q8BQM4	>sp|Q8BQM4|HEAT3_MOUSE HEAT repeat-containing protein 3 OS=Mus musculus OX=10090 GN=Heatr3 PE=1 SV=1	HEATR3
Q6GV12	0.0560748	0.403065	0.394625	FALSE	0.05	0.255	wt-ctrl vs mut-ctrl	-0.257052	0.836796	-1.38076	-2.18317	0.186167	0.117742	ebayes	pseudo_batch	6	Q6GV12	>sp|Q6GV12|KDSR_MOUSE 3-ketodihydrosphingosine reductase OS=Mus musculus OX=10090 GN=Kdsr PE=1 SV=1	KDSR
P08122	0.0561984	0.403065	0.394625	FALSE	0.05	0.255	wt-ctrl vs mut-ctrl	-0.259434	0.835416	-1.37991	-2.18184	0.188007	0.118906	ebayes	pseudo_batch	9	P08122	>sp|P08122|CO4A2_MOUSE Collagen alpha-2(IV) chain OS=Mus musculus OX=10090 GN=Col4a2 PE=1 SV=4	COL4A2
Q8CIV2	0.0563511	0.403189	0.394491	FALSE	0.05	0.255	wt-ctrl vs mut-ctrl	0.176334	1.13001	1.37887	2.18019	0.127883	0.08088	ebayes	pseudo_batch	1	Q8CIV2	>sp|Q8CIV2|MBRL_MOUSE Membralin OS=Mus musculus OX=10090 GN=Tmem259 PE=1 SV=2	TMEM259
Q69ZF7	0.0563131	0.403189	0.394491	FALSE	0.05	0.255	wt-ctrl vs mut-ctrl	0.124038	1.08978	1.37913	2.1806	0.0899396	0.0568828	ebayes	pseudo_batch	6	Q69ZF7	>sp|Q69ZF7|CNNM4_MOUSE Metal transporter CNNM4 OS=Mus musculus OX=10090 GN=Cnnm4 PE=1 SV=2	CNNM4
P61164	0.0564604	0.403189	0.394491	FALSE	0.05	0.255	wt-ctrl vs mut-ctrl	0.122846	1.08888	1.37813	2.17901	0.0891398	0.056377	ebayes	pseudo_batch	7	P61164	>sp|P61164|ACTZ_MOUSE Alpha-centractin OS=Mus musculus OX=10090 GN=Actr1a PE=1 SV=1	ACTR1A
Q7TPM1	0.0564618	0.403189	0.394491	FALSE	0.05	0.255	wt-ctrl vs mut-ctrl	-0.191224	0.875862	-1.37812	-2.17899	0.138757	0.0877578	ebayes	pseudo_batch	4	Q7TPM1	>sp|Q7TPM1|PRC2B_MOUSE Protein PRRC2B OS=Mus musculus OX=10090 GN=Prrc2b PE=1 SV=1	PRRC2B
P61750;P84084	0.0564258	0.403189	0.394491	FALSE	0.05	0.255	wt-ctrl vs mut-ctrl	-0.291484	0.817061	-1.37836	-2.17938	0.211471	0.133746	ebayes	pseudo_batch	1	P61750;P84084	>sp|P61750|ARF4_MOUSE ADP-ribosylation factor 4 OS=Mus musculus OX=10090 GN=Arf4 PE=1 SV=2;>sp|P84084|ARF5_MOUSE ADP-ribosylation factor 5 OS=Mus musculus OX=10090 GN=Arf5 PE=1 SV=2	ARF4;ARF5
Q9ERL7	0.0566065	0.403879	0.393748	FALSE	0.05	0.255	wt-ctrl vs mut-ctrl	0.219138	1.16404	1.48864	2.21517	0.147206	0.0989257	ebayes	pseudo_batch	1	Q9ERL7	>sp|Q9ERL7|GMFG_MOUSE Glia maturation factor gamma OS=Mus musculus OX=10090 GN=Gmfg PE=1 SV=1	GMFG
Q3TAE8	0.056789	0.404496	0.393086	FALSE	0.05	0.255	wt-ctrl vs mut-ctrl	-0.190469	0.876321	-1.6001	-2.26289	0.119035	0.0841707	ebayes	pseudo_batch	1	Q3TAE8	>sp|Q3TAE8|ALG6_MOUSE Dolichyl pyrophosphate Man9GlcNAc2 alpha-1,3-glucosyltransferase OS=Mus musculus OX=10090 GN=Alg6 PE=2 SV=1	ALG6
Q7TML3	0.0567634	0.404496	0.393086	FALSE	0.05	0.255	wt-ctrl vs mut-ctrl	-0.272558	0.82785	-1.37607	-2.17576	0.19807	0.12527	ebayes	pseudo_batch	2	Q7TML3	>sp|Q7TML3|S35F2_MOUSE Solute carrier family 35 member F2 OS=Mus musculus OX=10090 GN=Slc35f2 PE=1 SV=2	SLC35F2
Q11136	0.0569641	0.404714	0.392851	FALSE	0.05	0.255	wt-ctrl vs mut-ctrl	0.108633	1.07821	1.37471	2.17361	0.0790223	0.0499781	ebayes	pseudo_batch	21	Q11136	>sp|Q11136|PEPD_MOUSE Xaa-Pro dipeptidase OS=Mus musculus OX=10090 GN=Pepd PE=1 SV=3	PEPD
P48962;P51881	0.0569066	0.404714	0.392851	FALSE	0.05	0.255	wt-ctrl vs mut-ctrl	-0.321313	0.800341	-1.3751	-2.17423	0.233665	0.147783	ebayes	pseudo_batch	9	P48962;P51881	>sp|P48962|ADT1_MOUSE ADP/ATP translocase 1 OS=Mus musculus OX=10090 GN=Slc25a4 PE=1 SV=4;>sp|P51881|ADT2_MOUSE ADP/ATP translocase 2 OS=Mus musculus OX=10090 GN=Slc25a5 PE=1 SV=3	SLC25A4;SLC25A5
Q8BIF0	0.0569594	0.404714	0.392851	FALSE	0.05	0.255	wt-ctrl vs mut-ctrl	-0.443228	0.735487	-1.56358	-2.21124	0.28347	0.200443	ebayes	pseudo_batch	1	Q8BIF0	>sp|Q8BIF0|C99L2_MOUSE CD99 antigen-like protein 2 OS=Mus musculus OX=10090 GN=Cd99l2 PE=1 SV=1	CD99L2
Q8R0S2	0.0570448	0.404946	0.392603	FALSE	0.05	0.255	wt-ctrl vs mut-ctrl	-0.24886	0.841561	-1.37417	-2.17275	0.181099	0.114537	ebayes	pseudo_batch	2	Q8R0S2	>sp|Q8R0S2|IQEC1_MOUSE IQ motif and SEC7 domain-containing protein 1 OS=Mus musculus OX=10090 GN=Iqsec1 PE=1 SV=2	IQSEC1
Q8VDG5	0.0571325	0.405226	0.392303	FALSE	0.05	0.255	wt-ctrl vs mut-ctrl	0.122041	1.08827	1.37358	2.17182	0.0888489	0.056193	ebayes	pseudo_batch	11	Q8VDG5	>sp|Q8VDG5|PPCS_MOUSE Phosphopantothenate--cysteine ligase OS=Mus musculus OX=10090 GN=Ppcs PE=1 SV=1	PPCS
Q8CI12	0.057226	0.405548	0.391958	FALSE	0.05	0.255	wt-ctrl vs mut-ctrl	0.172675	1.12715	1.56149	2.20828	0.110583	0.0781942	ebayes	pseudo_batch	1	Q8CI12	>sp|Q8CI12|SMTL2_MOUSE Smoothelin-like protein 2 OS=Mus musculus OX=10090 GN=Smtnl2 PE=1 SV=1	SMTNL2
Q9CT10	0.0573117	0.405813	0.391674	FALSE	0.05	0.255	wt-ctrl vs mut-ctrl	-0.140471	0.907223	-1.37237	-2.16991	0.102356	0.0647357	ebayes	pseudo_batch	9	Q9CT10	>sp|Q9CT10|RANB3_MOUSE Ran-binding protein 3 OS=Mus musculus OX=10090 GN=Ranbp3 PE=1 SV=2	RANBP3
P0DN34	0.0574173	0.40594	0.391538	FALSE	0.05	0.255	wt-ctrl vs mut-ctrl	0.676296	1.59803	1.37167	2.16879	0.493047	0.31183	ebayes	pseudo_batch	3	P0DN34	>sp|P0DN34|NDUB1_MOUSE NADH dehydrogenase [ubiquinone] 1 beta subcomplex subunit 1 OS=Mus musculus OX=10090 GN=Ndufb1 PE=1 SV=1	NDUFB1
Q8BL95	0.0579598	0.40594	0.391538	FALSE	0.05	0.255	wt-ctrl vs mut-ctrl	0.399579	1.31912	1.55578	2.20021	0.256835	0.181609	ebayes	pseudo_batch	1	Q8BL95	>sp|Q8BL95|CF298_MOUSE Cilia- and flagella-associated protein 298 OS=Mus musculus OX=10090 GN=Cfap298 PE=1 SV=1	CFAP298
Q8VEA4	0.0576058	0.40594	0.391538	FALSE	0.05	0.255	wt-ctrl vs mut-ctrl	0.293989	1.22603	1.37041	2.1668	0.214527	0.135679	ebayes	pseudo_batch	2	Q8VEA4	>sp|Q8VEA4|MIA40_MOUSE Mitochondrial intermembrane space import and assembly protein 40 OS=Mus musculus OX=10090 GN=Chchd4 PE=1 SV=1	CHCHD4
Q9WUZ9	0.0578987	0.40594	0.391538	FALSE	0.05	0.255	wt-ctrl vs mut-ctrl	0.19968	1.14844	1.36845	2.16372	0.145916	0.0922856	ebayes	pseudo_batch	14	Q9WUZ9	>sp|Q9WUZ9|ENTP5_MOUSE Ectonucleoside triphosphate diphosphohydrolase 5 OS=Mus musculus OX=10090 GN=Entpd5 PE=1 SV=1	ENTPD5
Q8K4T3	0.0578855	0.40594	0.391538	FALSE	0.05	0.255	wt-ctrl vs mut-ctrl	0.173458	1.12776	1.36854	2.16386	0.126747	0.0801617	ebayes	pseudo_batch	3	Q8K4T3	>sp|Q8K4T3|STRAB_MOUSE STE20-related kinase adapter protein beta OS=Mus musculus OX=10090 GN=Stradb PE=2 SV=1	STRADB
O55098	0.0580318	0.40594	0.391538	FALSE	0.05	0.255	wt-ctrl vs mut-ctrl	0.138806	1.10099	1.36757	2.16232	0.101498	0.0641928	ebayes	pseudo_batch	2	O55098	>sp|O55098|STK10_MOUSE Serine/threonine-protein kinase 10 OS=Mus musculus OX=10090 GN=Stk10 PE=1 SV=2	STK10
Q3UZZ6	0.0576077	0.40594	0.391538	FALSE	0.05	0.255	wt-ctrl vs mut-ctrl	0.119913	1.08667	1.37039	2.16678	0.0875026	0.0553415	ebayes	pseudo_batch	17	Q3UZZ6	>sp|Q3UZZ6|ST1D1_MOUSE Sulfotransferase 1 family member D1 OS=Mus musculus OX=10090 GN=Sult1d1 PE=1 SV=1	SULT1D1
Q8C4B4	0.0578064	0.40594	0.391538	FALSE	0.05	0.255	wt-ctrl vs mut-ctrl	-0.119437	0.920547	-1.36907	-2.16469	0.0872394	0.055175	ebayes	pseudo_batch	6	Q8C4B4	>sp|Q8C4B4|U119B_MOUSE Protein unc-119 homolog B OS=Mus musculus OX=10090 GN=Unc119b PE=1 SV=1	UNC119B
Q9CQS4	0.0581018	0.40594	0.391538	FALSE	0.05	0.255	wt-ctrl vs mut-ctrl	-0.158321	0.896067	-1.36711	-2.16159	0.115807	0.0732429	ebayes	pseudo_batch	6	Q9CQS4	>sp|Q9CQS4|S2546_MOUSE Mitochondrial outer membrane protein SLC25A46 OS=Mus musculus OX=10090 GN=Slc25a46 PE=1 SV=1	SLC25A46
Q91VL8	0.0575989	0.40594	0.391538	FALSE	0.05	0.255	wt-ctrl vs mut-ctrl	-0.180788	0.882221	-1.37045	-2.16687	0.131918	0.0834324	ebayes	pseudo_batch	4	Q91VL8	>sp|Q91VL8|TE2IP_MOUSE Telomeric repeat-binding factor 2-interacting protein 1 OS=Mus musculus OX=10090 GN=Terf2ip PE=1 SV=1	TERF2IP
Q6DID3	0.057828	0.40594	0.391538	FALSE	0.05	0.255	wt-ctrl vs mut-ctrl	-0.246161	0.843137	-1.36892	-2.16446	0.17982	0.113728	ebayes	pseudo_batch	2	Q6DID3	>sp|Q6DID3|SCAF8_MOUSE SR-related and CTD-associated factor 8 OS=Mus musculus OX=10090 GN=Scaf8 PE=1 SV=1	SCAF8
O35386	0.0580246	0.40594	0.391538	FALSE	0.05	0.255	wt-ctrl vs mut-ctrl	-0.261236	0.834373	-1.36762	-2.1624	0.191015	0.120809	ebayes	pseudo_batch	16	O35386	>sp|O35386|PAHX_MOUSE Phytanoyl-CoA dioxygenase, peroxisomal OS=Mus musculus OX=10090 GN=Phyh PE=1 SV=1	PHYH
Q9CQI6	0.0579932	0.40594	0.391538	FALSE	0.05	0.255	wt-ctrl vs mut-ctrl	-0.276403	0.825647	-1.36783	-2.16273	0.202075	0.127803	ebayes	pseudo_batch	13	Q9CQI6	>sp|Q9CQI6|COTL1_MOUSE Coactosin-like protein OS=Mus musculus OX=10090 GN=Cotl1 PE=1 SV=3	COTL1
O89013	0.0578821	0.40594	0.391538	FALSE	0.05	0.255	wt-ctrl vs mut-ctrl	-0.341317	0.789321	-1.55638	-2.20106	0.219301	0.155069	ebayes	pseudo_batch	1	O89013	>sp|O89013|OBRG_MOUSE Leptin receptor gene-related protein OS=Mus musculus OX=10090 GN=Leprot PE=1 SV=1	LEPROT
P34152;Q9QVP9	0.0580636	0.40594	0.391538	FALSE	0.05	0.255	wt-ctrl vs mut-ctrl	-0.352241	0.783367	-1.36736	-2.16199	0.257606	0.162924	ebayes	pseudo_batch	1	P34152;Q9QVP9	>sp|P34152|FAK1_MOUSE Focal adhesion kinase 1 OS=Mus musculus OX=10090 GN=Ptk2 PE=1 SV=4;>sp|Q9QVP9|FAK2_MOUSE Protein-tyrosine kinase 2-beta OS=Mus musculus OX=10090 GN=Ptk2b PE=1 SV=2	PTK2;PTK2B
O70479	0.0576951	0.40594	0.391538	FALSE	0.05	0.255	wt-ctrl vs mut-ctrl	-0.439414	0.737434	-1.72024	-2.25232	0.255438	0.195094	ebayes	pseudo_batch	1	O70479	>sp|O70479|BACD2_MOUSE BTB/POZ domain-containing adapter for CUL3-mediated RhoA degradation protein 2 OS=Mus musculus OX=10090 GN=Tnfaip1 PE=2 SV=1	TNFAIP1
Q3ULJ0	0.0581978	0.406274	0.391181	FALSE	0.05	0.255	wt-ctrl vs mut-ctrl	-0.137879	0.908854	-1.36647	-2.16058	0.100901	0.0638155	ebayes	pseudo_batch	14	Q3ULJ0	>sp|Q3ULJ0|GPD1L_MOUSE Glycerol-3-phosphate dehydrogenase 1-like protein OS=Mus musculus OX=10090 GN=Gpd1l PE=1 SV=2	GPD1L
Q61333	0.0582563	0.406345	0.391105	FALSE	0.05	0.255	wt-ctrl vs mut-ctrl	0.200496	1.14909	1.36609	2.15997	0.146767	0.0928236	ebayes	pseudo_batch	2	Q61333	>sp|Q61333|TNAP2_MOUSE Tumor necrosis factor alpha-induced protein 2 OS=Mus musculus OX=10090 GN=Tnfaip2 PE=1 SV=2	TNFAIP2
Q8C5L7	0.0583146	0.406415	0.39103	FALSE	0.05	0.255	wt-ctrl vs mut-ctrl	-0.160522	0.894702	-1.3657	-2.15936	0.117538	0.0743375	ebayes	pseudo_batch	4	Q8C5L7	>sp|Q8C5L7|RBM34_MOUSE RNA-binding protein 34 OS=Mus musculus OX=10090 GN=Rbm34 PE=1 SV=2	RBM34
P51807	0.058462	0.406432	0.391012	FALSE	0.05	0.255	wt-ctrl vs mut-ctrl	0.357448	1.28116	1.36473	2.15783	0.261918	0.165652	ebayes	pseudo_batch	2	P51807	>sp|P51807|DYLT1_MOUSE Dynein light chain Tctex-type 1 OS=Mus musculus OX=10090 GN=Dynlt1 PE=1 SV=1	DYNLT1
Q9D2K4	0.0584224	0.406432	0.391012	FALSE	0.05	0.255	wt-ctrl vs mut-ctrl	-0.429831	0.742349	-1.36499	-2.15824	0.314896	0.199158	ebayes	pseudo_batch	1	Q9D2K4	>sp|Q9D2K4|IQCH_MOUSE IQ domain-containing protein H OS=Mus musculus OX=10090 GN=Iqch PE=2 SV=3	IQCH
O54887	0.0584465	0.406432	0.391012	FALSE	0.05	0.255	wt-ctrl vs mut-ctrl	-0.881986	0.54262	-1.36483	-2.15799	0.646223	0.408707	ebayes	pseudo_batch	1	O54887	>sp|O54887|TSKS_MOUSE Testis-specific serine kinase substrate OS=Mus musculus OX=10090 GN=Tsks PE=1 SV=4	TSKS
D0QMC3;P0DOV1	0.0586199	0.407193	0.3902	FALSE	0.05	0.255	wt-ctrl vs mut-ctrl	-0.264695	0.832375	-1.36369	-2.15619	0.194101	0.12276	ebayes	pseudo_batch	2	D0QMC3;P0DOV1	>sp|D0QMC3|MNDAL_MOUSE Myeloid cell nuclear differentiation antigen-like protein OS=Mus musculus OX=10090 GN=Mndal PE=1 SV=1;>sp|P0DOV1|IFI5B_MOUSE Interferon-activable protein 205-B OS=Mus musculus OX=10090 GN=Mnda PE=1 SV=1	MNDAL;MNDA
P01897	0.058839	0.4083	0.38902	FALSE	0.05	0.255	wt-ctrl vs mut-ctrl	-0.204897	0.8676	-1.36226	-2.15392	0.15041	0.0951277	ebayes	pseudo_batch	6	P01897	>sp|P01897|HA1L_MOUSE H-2 class I histocompatibility antigen, L-D alpha chain OS=Mus musculus OX=10090 GN=H2-L PE=1 SV=2	H2-L
Q9JM52	0.0588764	0.4083	0.38902	FALSE	0.05	0.255	wt-ctrl vs mut-ctrl	-0.20737	0.866114	-1.36201	-2.15353	0.152253	0.0962932	ebayes	pseudo_batch	7	Q9JM52	>sp|Q9JM52|MINK1_MOUSE Misshapen-like kinase 1 OS=Mus musculus OX=10090 GN=Mink1 PE=1 SV=3	MINK1
Q6WKZ8	0.0590452	0.408775	0.388515	FALSE	0.05	0.255	wt-ctrl vs mut-ctrl	-0.104477	0.930142	-1.36091	-2.15179	0.07677	0.0485536	ebayes	pseudo_batch	8	Q6WKZ8	>sp|Q6WKZ8|UBR2_MOUSE E3 ubiquitin-protein ligase UBR2 OS=Mus musculus OX=10090 GN=Ubr2 PE=1 SV=2	UBR2
Q9DCC4	0.0590907	0.408775	0.388515	FALSE	0.05	0.255	wt-ctrl vs mut-ctrl	-0.225177	0.85549	-1.36061	-2.15132	0.165497	0.104669	ebayes	pseudo_batch	6	Q9DCC4	>sp|Q9DCC4|P5CR3_MOUSE Pyrroline-5-carboxylate reductase 3 OS=Mus musculus OX=10090 GN=Pycr3 PE=1 SV=2	PYCR3
Q91WC3	0.0590619	0.408775	0.388515	FALSE	0.05	0.255	wt-ctrl vs mut-ctrl	-0.283342	0.821685	-1.3608	-2.15162	0.208217	0.131688	ebayes	pseudo_batch	2	Q91WC3	>sp|Q91WC3|ACSL6_MOUSE Long-chain-fatty-acid--CoA ligase 6 OS=Mus musculus OX=10090 GN=Acsl6 PE=1 SV=1	ACSL6
Q9EPQ2	0.0594807	0.409905	0.387316	FALSE	0.05	0.255	wt-ctrl vs mut-ctrl	0.35642	1.28024	1.54418	2.1838	0.230815	0.163211	ebayes	pseudo_batch	1	Q9EPQ2	>sp|Q9EPQ2|RPGR1_MOUSE X-linked retinitis pigmentosa GTPase regulator-interacting protein 1 OS=Mus musculus OX=10090 GN=Rpgrip1 PE=1 SV=1	RPGRIP1
A2AQW0;O35099	0.0598875	0.409905	0.387316	FALSE	0.05	0.255	wt-ctrl vs mut-ctrl	0.290833	1.22335	1.54112	2.17948	0.188715	0.133441	ebayes	pseudo_batch	1	A2AQW0;O35099	>sp|A2AQW0|M3K15_MOUSE Mitogen-activated protein kinase kinase kinase 15 OS=Mus musculus OX=10090 GN=Map3k15 PE=1 SV=1;>sp|O35099|M3K5_MOUSE Mitogen-activated protein kinase kinase kinase 5 OS=Mus musculus OX=10090 GN=Map3k5 PE=1 SV=3	MAP3K15;MAP3K5
Q6NWW9	0.0598659	0.409905	0.387316	FALSE	0.05	0.255	wt-ctrl vs mut-ctrl	0.190686	1.14131	1.3556	2.14339	0.140666	0.088965	ebayes	pseudo_batch	3	Q6NWW9	>sp|Q6NWW9|FND3B_MOUSE Fibronectin type III domain-containing protein 3B OS=Mus musculus OX=10090 GN=Fndc3b PE=1 SV=1	FNDC3B
Q9CR68	0.0596531	0.409905	0.387316	FALSE	0.05	0.255	wt-ctrl vs mut-ctrl	0.16774	1.1233	1.35697	2.14555	0.123614	0.0781802	ebayes	pseudo_batch	19	Q9CR68	>sp|Q9CR68|UCRI_MOUSE Cytochrome b-c1 complex subunit Rieske, mitochondrial OS=Mus musculus OX=10090 GN=Uqcrfs1 PE=1 SV=1	UQCRFS1
P97434	0.0594477	0.409905	0.387316	FALSE	0.05	0.255	wt-ctrl vs mut-ctrl	-0.0974422	0.934689	-1.3583	-2.14765	0.0717386	0.0453715	ebayes	pseudo_batch	42	P97434	>sp|P97434|MPRIP_MOUSE Myosin phosphatase Rho-interacting protein OS=Mus musculus OX=10090 GN=Mprip PE=1 SV=2	MPRIP
Q3UMC0	0.059866	0.409905	0.387316	FALSE	0.05	0.255	wt-ctrl vs mut-ctrl	-0.111727	0.925479	-1.3556	-2.14339	0.0824194	0.0521266	ebayes	pseudo_batch	10	Q3UMC0	>sp|Q3UMC0|SPAT5_MOUSE Ribosome biogenesis protein SPATA5 OS=Mus musculus OX=10090 GN=Spata5 PE=1 SV=2	SPATA5
Q8R3Q0	0.0595593	0.409905	0.387316	FALSE	0.05	0.255	wt-ctrl vs mut-ctrl	-0.130868	0.913282	-1.35757	-2.14651	0.0963987	0.0609679	ebayes	pseudo_batch	5	Q8R3Q0	>sp|Q8R3Q0|SARAF_MOUSE Store-operated calcium entry-associated regulatory factor OS=Mus musculus OX=10090 GN=Saraf PE=1 SV=2	SARAF
Q9EQI8	0.0597907	0.409905	0.387316	FALSE	0.05	0.255	wt-ctrl vs mut-ctrl	-0.145064	0.904339	-1.35608	-2.14415	0.106973	0.0676555	ebayes	pseudo_batch	10	Q9EQI8	>sp|Q9EQI8|RM46_MOUSE 39S ribosomal protein L46, mitochondrial OS=Mus musculus OX=10090 GN=Mrpl46 PE=1 SV=1	MRPL46
Q8BGW1	0.0597593	0.409905	0.387316	FALSE	0.05	0.255	wt-ctrl vs mut-ctrl	-0.156717	0.897064	-1.35628	-2.14447	0.115549	0.0730796	ebayes	pseudo_batch	9	Q8BGW1	>sp|Q8BGW1|FTO_MOUSE Alpha-ketoglutarate-dependent dioxygenase FTO OS=Mus musculus OX=10090 GN=Fto PE=1 SV=1	FTO
Q3TCJ1	0.0597255	0.409905	0.387316	FALSE	0.05	0.255	wt-ctrl vs mut-ctrl	-0.157372	0.896657	-1.3565	-2.14482	0.116013	0.0733734	ebayes	pseudo_batch	8	Q3TCJ1	>sp|Q3TCJ1|ABRX2_MOUSE BRISC complex subunit Abraxas 2 OS=Mus musculus OX=10090 GN=Abraxas2 PE=1 SV=1	ABRAXAS2
Q8C1B7;Q8CHH9	0.0596233	0.409905	0.387316	FALSE	0.05	0.255	wt-ctrl vs mut-ctrl	-0.223856	0.856274	-1.35716	-2.14586	0.164945	0.10432	ebayes	pseudo_batch	2	Q8C1B7;Q8CHH9	>sp|Q8C1B7|SEP11_MOUSE Septin-11 OS=Mus musculus OX=10090 GN=Septin11 PE=1 SV=4;>sp|Q8CHH9|SEPT8_MOUSE Septin-8 OS=Mus musculus OX=10090 GN=Septin8 PE=1 SV=4	SEPTIN11;SEPTIN8
Q99JI6	0.0595648	0.409905	0.387316	FALSE	0.05	0.255	wt-ctrl vs mut-ctrl	-0.285822	0.820274	-1.35754	-2.14646	0.210544	0.13316	ebayes	pseudo_batch	3	Q99JI6	>sp|Q99JI6|RAP1B_MOUSE Ras-related protein Rap-1b OS=Mus musculus OX=10090 GN=Rap1b PE=1 SV=2	RAP1B
O70230	0.0594352	0.409905	0.387316	FALSE	0.05	0.255	wt-ctrl vs mut-ctrl	-0.663305	0.63143	-1.54452	-2.18428	0.429457	0.303672	ebayes	pseudo_batch	1	O70230	>sp|O70230|ZN143_MOUSE Zinc finger protein 143 OS=Mus musculus OX=10090 GN=Znf143 PE=1 SV=2	ZNF143
Q33DR2	0.0599652	0.410103	0.387107	FALSE	0.05	0.255	wt-ctrl vs mut-ctrl	0.285379	1.21873	1.35496	2.14238	0.210618	0.133207	ebayes	pseudo_batch	1	Q33DR2	>sp|Q33DR2|DPS1_MOUSE All trans-polyprenyl-diphosphate synthase PDSS1 OS=Mus musculus OX=10090 GN=Pdss1 PE=1 SV=1	PDSS1
A2AIG8	0.0602526	0.410454	0.386736	FALSE	0.05	0.255	wt-ctrl vs mut-ctrl	0.257875	1.19572	1.35312	2.13947	0.190579	0.120533	ebayes	pseudo_batch	3	A2AIG8	>sp|A2AIG8|1A1L1_MOUSE 1-aminocyclopropane-1-carboxylate synthase-like protein 1 OS=Mus musculus OX=10090 GN=Accs PE=2 SV=1	ACCS
P52019	0.0602368	0.410454	0.386736	FALSE	0.05	0.255	wt-ctrl vs mut-ctrl	0.190636	1.14127	1.35322	2.13963	0.140876	0.0890979	ebayes	pseudo_batch	4	P52019	>sp|P52019|ERG1_MOUSE Squalene monooxygenase OS=Mus musculus OX=10090 GN=Sqle PE=2 SV=1	SQLE
B2RR83	0.0600741	0.410454	0.386736	FALSE	0.05	0.255	wt-ctrl vs mut-ctrl	0.168774	1.1241	1.35426	2.14127	0.124624	0.0788193	ebayes	pseudo_batch	4	B2RR83	>sp|B2RR83|YTDC2_MOUSE 3'-5' RNA helicase YTHDC2 OS=Mus musculus OX=10090 GN=Ythdc2 PE=1 SV=1	YTHDC2
Q8VBZ3	0.0602584	0.410454	0.386736	FALSE	0.05	0.255	wt-ctrl vs mut-ctrl	0.109542	1.07889	1.35308	2.13941	0.0809578	0.0512022	ebayes	pseudo_batch	14	Q8VBZ3	>sp|Q8VBZ3|CLPT1_MOUSE Putative lipid scramblase CLPTM1 OS=Mus musculus OX=10090 GN=Clptm1 PE=1 SV=1	CLPTM1
Q920E5	0.0602604	0.410454	0.386736	FALSE	0.05	0.255	wt-ctrl vs mut-ctrl	-0.157803	0.896389	-1.35307	-2.13939	0.116626	0.0737607	ebayes	pseudo_batch	9	Q920E5	>sp|Q920E5|FPPS_MOUSE Farnesyl pyrophosphate synthase OS=Mus musculus OX=10090 GN=Fdps PE=1 SV=1	FDPS
Q80X71	0.0603545	0.410762	0.386409	FALSE	0.05	0.255	wt-ctrl vs mut-ctrl	0.0853557	1.06095	1.35247	2.13844	0.0631111	0.039915	ebayes	pseudo_batch	6	Q80X71	>sp|Q80X71|T106B_MOUSE Transmembrane protein 106B OS=Mus musculus OX=10090 GN=Tmem106b PE=1 SV=1	TMEM106B
B2RRE7	0.0604221	0.41089	0.386275	FALSE	0.05	0.255	wt-ctrl vs mut-ctrl	-0.227288	0.854239	-1.35204	-2.13776	0.168108	0.106321	ebayes	pseudo_batch	2	B2RRE7	>sp|B2RRE7|OTUD4_MOUSE OTU domain-containing protein 4 OS=Mus musculus OX=10090 GN=Otud4 PE=1 SV=1	OTUD4
P12787	0.0614635	0.410999	0.386159	FALSE	0.05	0.255	wt-ctrl vs mut-ctrl	0.714573	1.641	1.34545	2.12735	0.531103	0.335899	ebayes	pseudo_batch	4	P12787	>sp|P12787|COX5A_MOUSE Cytochrome c oxidase subunit 5A, mitochondrial OS=Mus musculus OX=10090 GN=Cox5a PE=1 SV=2	COX5A
Q69ZF3	0.0617085	0.410999	0.386159	FALSE	0.05	0.255	wt-ctrl vs mut-ctrl	0.303998	1.23456	1.5277	2.16049	0.198991	0.140708	ebayes	pseudo_batch	1	Q69ZF3	>sp|Q69ZF3|GBA2_MOUSE Non-lysosomal glucosylceramidase OS=Mus musculus OX=10090 GN=Gba2 PE=1 SV=2	GBA2
Q8R0S9	0.0613436	0.410999	0.386159	FALSE	0.05	0.255	wt-ctrl vs mut-ctrl	0.300175	1.23129	1.3462	2.12854	0.222979	0.141024	ebayes	pseudo_batch	5	Q8R0S9	>sp|Q8R0S9|S22AM_MOUSE Solute carrier family 22 member 22 OS=Mus musculus OX=10090 GN=Slc22a22 PE=1 SV=1	SLC22A22
Q9CV28	0.0608681	0.410999	0.386159	FALSE	0.05	0.255	wt-ctrl vs mut-ctrl	0.186011	1.13761	1.3492	2.13328	0.137868	0.0871951	ebayes	pseudo_batch	3	Q9CV28	>sp|Q9CV28|MINY3_MOUSE Ubiquitin carboxyl-terminal hydrolase MINDY-3 OS=Mus musculus OX=10090 GN=Mindy3 PE=1 SV=2	MINDY3
Q78IS1	0.0614122	0.410999	0.386159	FALSE	0.05	0.255	wt-ctrl vs mut-ctrl	0.139541	1.10155	1.34577	2.12785	0.103688	0.0655781	ebayes	pseudo_batch	2	Q78IS1	>sp|Q78IS1|TMED3_MOUSE Transmembrane emp24 domain-containing protein 3 OS=Mus musculus OX=10090 GN=Tmed3 PE=1 SV=1	TMED3
P24788	0.0607192	0.410999	0.386159	FALSE	0.05	0.255	wt-ctrl vs mut-ctrl	0.132238	1.09599	1.35015	2.13477	0.0979436	0.061945	ebayes	pseudo_batch	9	P24788	>sp|P24788|CD11B_MOUSE Cyclin-dependent kinase 11B OS=Mus musculus OX=10090 GN=Cdk11b PE=1 SV=2	CDK11B
O35166	0.0617015	0.410999	0.386159	FALSE	0.05	0.255	wt-ctrl vs mut-ctrl	0.126819	1.09188	1.34396	2.12499	0.094362	0.0596798	ebayes	pseudo_batch	3	O35166	>sp|O35166|GOSR2_MOUSE Golgi SNAP receptor complex member 2 OS=Mus musculus OX=10090 GN=Gosr2 PE=1 SV=2	GOSR2
P28843	0.0616959	0.410999	0.386159	FALSE	0.05	0.255	wt-ctrl vs mut-ctrl	0.117617	1.08494	1.344	2.12505	0.0875131	0.0553481	ebayes	pseudo_batch	30	P28843	>sp|P28843|DPP4_MOUSE Dipeptidyl peptidase 4 OS=Mus musculus OX=10090 GN=Dpp4 PE=1 SV=3	DPP4
Q9CQE1	0.0609459	0.410999	0.386159	FALSE	0.05	0.255	wt-ctrl vs mut-ctrl	0.106818	1.07685	1.34871	2.1325	0.0791999	0.0500904	ebayes	pseudo_batch	10	Q9CQE1	>sp|Q9CQE1|NPS3B_MOUSE Protein NipSnap homolog 3B OS=Mus musculus OX=10090 GN=Nipsnap3b PE=1 SV=1	NIPSNAP3B
Q8R550	0.0611063	0.410999	0.386159	FALSE	0.05	0.255	wt-ctrl vs mut-ctrl	-0.121516	0.919221	-1.3477	-2.1309	0.0901658	0.0570258	ebayes	pseudo_batch	5	Q8R550	>sp|Q8R550|SH3K1_MOUSE SH3 domain-containing kinase-binding protein 1 OS=Mus musculus OX=10090 GN=Sh3kbp1 PE=1 SV=1	SH3KBP1
Q9DCV7	0.0613912	0.410999	0.386159	FALSE	0.05	0.255	wt-ctrl vs mut-ctrl	-0.123884	0.917713	-1.3459	-2.12806	0.0920455	0.0582147	ebayes	pseudo_batch	23	Q9DCV7	>sp|Q9DCV7|K2C7_MOUSE Keratin, type II cytoskeletal 7 OS=Mus musculus OX=10090 GN=Krt7 PE=1 SV=1	KRT7
Q64700	0.061532	0.410999	0.386159	FALSE	0.05	0.255	wt-ctrl vs mut-ctrl	-0.130839	0.9133	-1.34502	-2.12667	0.0972764	0.061523	ebayes	pseudo_batch	2	Q64700	>sp|Q64700|RBL2_MOUSE Retinoblastoma-like protein 2 OS=Mus musculus OX=10090 GN=Rbl2 PE=1 SV=3	RBL2
Q9DBK7	0.0607743	0.410999	0.386159	FALSE	0.05	0.255	wt-ctrl vs mut-ctrl	-0.144608	0.904625	-1.3498	-2.13422	0.107134	0.0677572	ebayes	pseudo_batch	6	Q9DBK7	>tr|Q9DBK7|Q9DBK7_MOUSE E1 ubiquitin-activating enzyme OS=Mus musculus OX=10090 GN=Uba7 PE=1 SV=1	UBA7
Q9D3S3	0.0616087	0.410999	0.386159	FALSE	0.05	0.255	wt-ctrl vs mut-ctrl	-0.144888	0.904449	-1.34454	-2.12591	0.10776	0.0681537	ebayes	pseudo_batch	12	Q9D3S3	>sp|Q9D3S3|SNX29_MOUSE Sorting nexin-29 OS=Mus musculus OX=10090 GN=Snx29 PE=1 SV=2	SNX29
P19137	0.0605548	0.410999	0.386159	FALSE	0.05	0.255	wt-ctrl vs mut-ctrl	-0.182183	0.881368	-1.35119	-2.13642	0.134832	0.085275	ebayes	pseudo_batch	44	P19137	>sp|P19137|LAMA1_MOUSE Laminin subunit alpha-1 OS=Mus musculus OX=10090 GN=Lama1 PE=1 SV=2	LAMA1
Q61207	0.0613537	0.410999	0.386159	FALSE	0.05	0.255	wt-ctrl vs mut-ctrl	-0.209674	0.864732	-1.34614	-2.12843	0.15576	0.0985111	ebayes	pseudo_batch	3	Q61207	>sp|Q61207|SAP_MOUSE Prosaposin OS=Mus musculus OX=10090 GN=Psap PE=1 SV=2	PSAP
[truncated: 7,160 more rows]

## Sheet: Fig 7F
gene_symbols_or_id	protein	group	intensity
[truncated: 20 more rows]

[truncated: 2 more sheets: Fig 7G, Fig 7H]
