# Supplementary material for: The GAPDH redox switch safeguards reductive capacity and enables survival of stressed tumour cells
Source: Nat Metab. 2023 Apr 6;5(4):660–76. doi: 10.1038/s42255-023-00781-3 (PMC10132988; doi:10.1038/s42255-023-00781-3)
Supplement: Source Data Extended Data Fig. 1 — Numerical data and unprocessed blots. [file 42255_2023_781_MOESM9_ESM.xlsx]

## Sheet: Extended Fig 1c
WT	Y314F	Y314F_2	WT H2O2	Y314F H2O2	Y314F_2 H2O2
0	0	0	897.3	225.2	233

## Sheet: Extended Fig 1f
Time (min)	WT 200						Y314F 200
0.944037	89.9013	86.856	81.0267	94.4625	93.9765	94.3295	102.08	98.0733	83.7209	82.0872	76.3468	86.6382
6.87618	78.8269	78.9228	70.1636	84.2935	87.7722	79.1227	79.4364	83.8602	63.9497	69.9353	65.6679	72.4506
12.8302	73.3445	74.9331	66.2157	78.8812	84.4012	73.8559	74.3003	77.3943	62.4969	66.3328	59.6026	69.0437
18.7816	71.7704	73.8079	64.7271	76.8267	81.3815	71.9846	73.6056	75.6843	60.134	63.8342	58.6397	68.5404
24.7244	70.7618	73.1818	63.6302	75.4078	79.5686	71.1332	72.906	75.1978	59.5665	62.9737	59.6038	67.7722
30.7827	137.827	140.797	127.957	149.584	146.149	142.28	158.449	156.412	142.343	141.929	145.184	144.638
36.7362	120.549	115.074	108.35	121.794	123.337	127.709	138.556	133.094	130.331	128.782	126.675	124.976
42.6887	112.57	105.928	98.3954	109.762	113.66	119.595	128.614	123.002	123.162	124.281	118.686	114.991
48.6429	107.749	102.061	91.6956	102.624	108.803	113.542	120.688	116.708	118.946	120.608	113.981	108.04
54.5483	106.813	99.8114	87.6367	100.458	107.887	109.335	115.89	114.764	116.203	119.048	111.555	106.415
60.604	51.9979	55.4268	52.3904	51.7349	50.0274	55.125	87.1715	60.4051	55.0874	62.3745	60.7328	66.5133
66.5251	27.8714	30.4975	27.9072	28.8942	28.5751	30.2756	61.1703	43.5273	41.6331	44.8376	45.8131	45.3642
72.4829	25.6998	27.734	23.4668	26.5044	26.219	27.7097	64.9013	42.8364	41.3113	45.5137	46.6344	48.5605
78.4448	25.7666	32.457	24.5271	29.669	28.7837	29.289	72.8205	47.5294	45.014	49.591	51.363	56.3013
84.3718	31.0988	42.375	29.5495	37.9186	33.0624	36.7628	82.8514	57.6758	53.0378	57.1431	60.0222	63.1715
90.3263	39.2159	53.1593	38.2989	48.9941	42.0641	46.7357	92.0777	69.8665	63.6	65.829	69.2245	67.8367
96.2659	47.3835	61.1461	45.9091	56.5874	49.9296	55.9669	98.4861	78.9305	73.1192	72.9937	75.8196	72.6444
102.222	52.7813	66.2333	52.4199	63.153	56.4006	63.0359	102.141	85.4596	79.2511	77.0373	79.8956	79.57
