# Supplementary material for: The GAPDH redox switch safeguards reductive capacity and enables survival of stressed tumour cells
Source: Nat Metab. 2023 Apr 6;5(4):660–76. doi: 10.1038/s42255-023-00781-3 (PMC10132988; doi:10.1038/s42255-023-00781-3)
Supplement: Source Data Extended Data Fig. 2 — Numerical data and unprocessed blots. [file 42255_2023_781_MOESM10_ESM.xlsx]

## Sheet: Extended Fig 2a
H2O2 (uM)	WT			T175A
0	1.06311	1.00485	0.932039	0.99453	1.00109	1.00438
50	0.932039	0.968447	0.968447	1.11269	1.18162	1.15864
100	0.895631	0.873786	0.866505	1.31947	1.08972	1.10613
200	0.509709	0.502427	0.495146	0.876368	0.87965	0.498906

## Sheet: Extended Fig 2c
time (min)	MEF immortalized GAPDHWT/WT				MEF GAPDHT175A/T175A				WT 6AN				T175A 6AN				WT no glucose				T175 no glucose
0	200	200	200		200	200	200		200	200	200		200	200	200		200	200	200		200	200	200
1	199.972	199.182	199.959		200.047	199.699	200.438		200.269	199.693	202.541		200.029	201.028	199.937		200.554	199.907	199.903		200.341	188.564	196.969
2	200.1	198.733	199.734		200.089	199.391	200.688		200.485	199.769	201.979		200.104	200.878	197.794		199.11	199.981	199.674		197.934	186.496	196.61
3	200.028	198.886	199.604		200.228	199.125	200.864		200.649	199.751	200.581		200.27	199.979	196.298		198.126	199.794	199.451		196.691	189.804	197.113
4	199.718	198.228	199.488		199.921	199	200.778		200.635	199.807	199.736		200.35	198.988	196.86		197.938	199.476	198.964		197.375	191.79	197.615
5	199.478	197.864	199.192		199.79	198.925	200.597		200.593	199.82	199.284		200.152	198.385	196.031		198.407	199.309	198.478		198.152	187.041	198.635
6	199.16	197.862	198.998		199.444	198.949	200.317		200.701	199.653	199.644		200.316	198.5	199.188		198.479	199.124	198.22		197.301	181.505	199.453
7	199.181	198.828	198.761		199.138	199.179	200.034		200.779	199.619	199.446		200.547	198.646	200.694		198.977	199.124	197.826		195.707	183.992	199.675
8	199.139	199.366	198.62		198.926	199.357	200.007		200.73	199.829	198.174		200.817	198.649	199.001		199.235	199.155	197.854		195.914	188.365	199.225
9	198.981	198.634	198.647		198.773	199.498	200.172		200.798	199.985	197.724		201.033	199.056	197.425		199.245	199.169	198.154		196.788	187.867	199.468
10	199.015	198.06	198.575		198.79	199.726	200.071		201.125	200.022	197.326		201.197	199.652	197.415		198.862	199.044	198.467		196.802	184.584	199.844
11	199.101	198.309	198.577		199.345	199.849	200.013		201.062	200.004	197.145		201.183	199.885	197.902		198.605	198.996	198.626		195.939	184.662	199.977
12	198.913	198.182	198.785		199.721	199.88	200.122		201.01	199.994	197.069		201.142	199.562	197.798		198.48	198.995	198.665		195.473	186.645	200.072
13	198.401	197.641	199.013		199.707	199.904	199.954		200.981	199.944	196.912		201.25	199.787	200.7		198.243	199.023	198.725		195.903	187.287	200.512
14	197.796	197.285	199.171		199.701	199.855	199.513		200.955	199.529	196.497		201.328	200.358	200.856		198.678	199.072	198.679		196.323	186.298	201.001
15	197.34	197.49	199.513		199.497	199.514	199.15		201.21	199.485	196.571		201.278	201.065	199.721		198.01	199.193	198.69		196.176	185.928	200.911
16	197.235	198.3	199.437		199.27	199.166	199.532		201.192	199.465	196.489		201.346	201.783	198.949		197.288	199.099	198.437		195.686	186.339	201.067
17	197.569	198.823	198.961		199.324	198.788	199.975		201.118	199.596	196.326		201.674	201.943	198.719		197.503	198.956	198.282		195.551	186.863	201.157
18	197.775	198.155	198.601		199.579	198.627	200.235		201.05	199.544	196.397		201.611	201.782	197.709		197.719	199.024	198.385		195.866	186.525	201.066
19	197.719	197.561	198.591		199.68	198.612	200.355		201.061	199.511	196.389		201.559	201.555	198.342		197.33	199.235	198.646		195.981	185.947	200.799
20	197.8	197.823	198.981		199.658	198.761	200.64		201.187	199.16	196.338		201.53	200.984	201.557		197.609	199.273	198.791		195.696	186.161	200.566
21	197.946	198.021	199.196		199.747	198.962	200.821		201.097	199.071	196.423		201.504	200.923	201.761		197.647	199.248	198.856		195.417	186.674	200.466
22	197.768	197.665	199.073		199.742	199.089	200.736		201.088	199.008	196.179		201.759	201.005	201.348		197.536	199.299	198.874		195.5	186.27	200.136
23	197.434	197.28	198.899		199.785	199.124	200.581		201.124	198.969	195.781		201.741	201.212	199.708		197.316	199.466	198.429		195.657	185.872	199.989
24	197.096	197.183	198.453		200.024	199.291	200.661		201.347	198.926	195.76		201.667	201.481	199.507		197.278	199.438	197.918		195.635	186.13	199.894
25	196.915	197.962	198.3		199.741	199.476	200.752		201.477	198.911	195.703		201.598	201.837	198.26		196.868	199.352	197.476		195.543	186.495	199.738
26	196.792	198.549	198.476		199.775	199.644	200.589		201.545	198.691	195.449		201.61	201.677	199.538		196.897	199.375	197.164		195.516	186.657	199.255
27	196.567	197.688	198.6		199.914	199.44	200.523		201.471	198.628	195.451		201.736	201.107	201.491		197.405	199.568	197.038		195.572	186.498	199.016
28	196.408	197.043	198.428		199.825	199.137	200.45		201.626	198.582	195.174		201.646	201.036	201.591		197.555	199.695	197.45		195.4	186.248	199.107
29	196.591	197.139	198.185		199.69	198.853	200.315		201.506	198.743	195.143		201.637	201.519	200.909		197.687	199.755	197.52		195.312	186.021	198.922
30	196.646	197.221	198.171		199.523	198.676	199.961		201.613	198.622	195		201.673	202.222	200.336		197.777	199.603	197.332		195.324	186.438	199.369
31	196.402	196.53	198.27		199.387	198.475	199.478		201.667	198.58	194.857		201.896	202.887	200.527		197.689	199.498	197.217		195.296	186.71	200.01
32	196.083	196.22	198.257		199.327	198.38	199.192		201.704	198.512	194.521		202.026	202.87	199.74		197.277	199.602	196.982		195.413	186.959	200.557
33	195.702	196.144	198.17		199.217	198.444	199.166		201.46	198.352	194.338		202.094	202.594	202.522		196.961	199.548	196.978		195.452	186.842	200.795
34	195.583	196.733	198.001		199.101	198.718	199.16		201.335	198.404	194.332		202.02	201.932	203.322		197.201	199.357	197.19		195.444	187.114	201.136
35	195.811	197.05	197.84		199.086	198.985	199.277		201.415	198.43	194.25		202.176	201.421	202.762		197.643	199.235	197.38		195.326	187.188	200.973
36	195.992	196.192	197.691		199.004	199.23	199.435		201.375	198.347	194.181		202.056	201.148	201.228		197.145	199.148	197.347		195.194	187.062	200.486
37	195.919	195.806	197.601		198.891	199.356	199.531		201.272	198.188	194.164		202.162	201.312	200.91		197.091	198.92	197.107		194.881	187.216	199.86
38	195.95	195.841	197.536		198.824	199.408	199.644		201.442	198.168	194.126		202.217	201.351	200.472		197.079	198.838	196.803		194.617	187.498	199.717
39	196.14	195.881	197.471		198.56	199.351	199.557		201.408	198.224	193.866		202.254	201.597	198.604		196.708	198.77	196.741		194.487	187.549	199.617
40	196.126	195.365	197.439		198.693	199.295	199.26		201.222	198.136	193.584		202.009	201.995	202.509		196.732	198.69	196.78		194.384	187.099	199.42
41	195.746	195.134	197.233		198.916	199.243	198.777		201.266	197.936	193.385		201.884	202.062	203.513		196.849	198.779	196.927		194.416	186.958	199.174
42	195.287	194.989	197.118		198.887	199.116	198.353		201.276	197.808	193.041		201.964	201.846	201.959		196.827	198.753	197.061		194.206	186.859	198.893
43	194.851	195.293	196.99		198.589	198.95	198.05		201.373	197.836	192.907		201.924	201.7	201.398		196.893	198.504	196.907		193.935	186.683	198.8
44	194.432	195.721	197.05		198.526	198.747	197.945		201.437	197.974	192.893		201.821	201.956	200.965		196.455	198.567	196.729		193.54	186.721	198.708
45	194.288	195.21	197.1		198.5	198.565	197.755		201.075	197.71	192.763		201.991	202.607	200.323		196.5	198.442	196.655		193.487	186.806	198.554
46	194.304	194.512	197.04		198.475	198.403	197.643		201.292	197.818	192.952		201.957	203.22	201.006		196.55	198.472	196.655		193.62	186.813	198.613
47	194.264	194.514	196.813		198.527	198.443	197.627		201.485	197.886	192.985		201.771	203.338	203.393		196.464	198.471	196.461		193.682	186.598	199.106
48	194.391	194.643	196.566		198.741	198.631	197.918		201.494	197.878	192.869		201.815	203.277	203.4		196.063	198.588	196.373		193.873	186.641	199.772
49	194.595	194.338	196.453		198.859	198.981	197.906		201.471	197.945	192.792		201.825	202.865	201.718		196.266	198.802	196.506		193.863	186.598	200.201
50	194.766	194.016	196.498		198.962	199.261	198.12		201.383	197.873	192.46		201.922	202.248	200.925		195.951	198.862	196.623		193.953	186.613	200.538
51	194.769	193.853	196.538		199.179	199.427	198.292		201.336	197.8	192.111		201.986	201.971	201.278		196.056	198.991	196.416		194.057	186.798	200.755
52	194.43	193.995	196.481		199.238	199.426	198.378		201.394	197.751	192.037		201.624	202.091	200.738		195.937	198.959	196.324		194.054	187.027	200.578
53	193.9	194.629	196.329		199.106	199.392	198.459		201.512	197.633	192.081		201.841	202.141	200.862		196.139	198.885	196.342		194.185	187.066	200.172
54	193.623	195.004	195.94		198.91	199.238	198.543		201.558	197.977	191.98		202.035	202.163	202.937		195.712	198.702	196.472		194.127	186.891	199.55
55	193.661	194.01	195.669		198.637	198.957	198.619		201.535	198.165	192.02		202.044	202.4	202.701		195.758	198.645	196.324		194.147	187.146	199.244
56	193.904	193.371	195.693		198.381	198.698	198.646		201.691	198.096	191.943		202.02	202.548	201.405		195.883	198.523	196.273		194.195	187.371	199.354
57	193.888	193.583	195.815		198.161	198.353	198.711		201.481	197.882	191.904		201.933	201.869	200.99		196.036	198.518	196.317		194.139	187.241	199.121
58	193.159	193.48	195.782		198.047	198.113	198.839		201.432	197.806	192.013		201.885	201.551	201.22		196.061	198.317	196.428		193.955	187.155	198.862
59	192.794	193.059	195.836		198.079	197.934	198.862		200.878	197.867	191.764		201.943	201.881	200.599		196.455	198.315	196.177		193.884	187.396	198.548
60	193.066	192.787	195.624		198.265	197.984	198.779		200.683	197.828	191.295		202.061	202.508	201.358		196.507	198.363	196.016		194.041	187.655	197.99
61	193.124	192.7	194.976		198.338	198.208	198.538		200.723	197.75	191.1		202.107	203.073	202.81		196.287	198.255	195.929		193.995	187.636	198.087
62	192.823	193.188	194.462		198.46	198.47	198.302		200.706	197.53	191.22		202.085	203.074	202.432		196.175	198.421	195.804		193.96	187.39	198.447
63	192.58	193.415	194.403		198.417	198.676	198.176		200.649	197.591	191.097		202.241	203.007	201.841		196.294	198.208	195.783		193.889	187.314	199.156
64	192.308	192.845	194.542		198.372	198.718	198.084		200.686	197.666	190.936		202.03	202.742	201.074		195.786	198.192	195.767		193.66	187.079	199.513
65	192.101	192.319	194.712		198.231	198.756	197.851		201.194	197.662	190.877		201.981	202.186	201.299		195.971	198.167	195.826		193.595	186.9	199.906
66	192.055	192.447	194.684		198.138	198.842	197.933		201.338	197.505	190.713		201.426	201.673	199.379		195.424	198.132	195.858		193.733	187.112	199.732
67	192.234	192.578	194.63		197.822	198.81	198.112		201.458	197.433	190.786		201.231	201.614	201.474		195.216	198.099	195.835		193.914	187.317	199.31
68	192.348	192.211	194.373		197.582	198.713	198.541		201.591	197.348	190.813		201.271	201.584	203.885		194.917	198.096	195.47		193.964	187.456	199.12
69	192.406	191.766	194.199		197.536	198.588	198.723		201.61	197.28	190.549		201.254	201.714	203.639		195.057	198.126	195.318		193.943	187.278	199.004
70	192.353	191.517	194.219		197.507	198.351	198.835		201.572	197.277	190.285		201.198	201.969	201.789		194.998	198.2	195.446		193.858	187.402	198.94
71	192.388	191.515	194.313		197.156	197.987	198.969		201.609	197.342	190.128		201.234	202.388	200.552		195.009	198.224	195.268		193.841	187.42	198.758
72	192.248	191.823	194.369		197.095	197.703	198.931		201.359	197.283	189.967		201.743	202.172	200.961		194.572	198.138	195.427		194.007	187.265	198.453
73	191.942	191.844	194.282		197.17	197.47	198.823		201.226	197.219	190.009		201.887	201.865	198.918		194.949	198.029	195.554		194.063	187.37	198.231
74	191.404	191.067	194.02		197.35	197.299	199.053		201.426	197.104	190.124		202.007	201.837	201.43		195.365	197.978	195.598		194.104	187.561	197.945
75	191.002	190.885	193.309		197.297	197.458	199.172		201.166	197.045	190.113		202.141	202.114	203.024		194.936	197.874	195.455		194.096	187.53	198.114
76	190.684	191.017	193.013		196.748	197.804	199.157		201.078	197.014	190.067		202.159	202.913	202.025		194.699	197.89	195.241		194.076	187.448	198.681
77	190.459	191.207	193.065		196.834	198.033	199.204		201.305	196.976	189.949		202.122	203.38	200.935		194.535	197.841	195.186		194.151	187.34	199.06
78	190.386	190.694	193.212		196.95	198.261	199.15		201.15	196.867	189.711		202.158	203.493	200.35		194.622	197.772	194.865		194.093	187.502	199.419
79	189.672	190.529	193.177		196.999	198.453	198.91		201.229	196.848	189.339		201.908	203.517	199.7		194.766	197.661	194.642		194.125	187.353	199.497
80	190.101	190.233	192.912		197.145	198.68	198.531		201.426	196.909	189.228		201.776	203.266	197.669		194.822	197.436	194.767		194.047	187.093	199.193
81	189.635	190.226	192.572		197.297	198.782	198.113		201.558	196.837	189.3		201.976	202.657	201.241		194.31	197.302	195.068		193.991	186.965	198.967
82	189.493	190.646	192.53		197.369	198.667	197.983		201.356	196.786	189.202		201.714	202.32	201.926		193.763	197.351	195.16		193.812	186.955	198.808
83	189.945	190.705	192.694		197.213	198.28	197.957		201.353	196.75	189.257		201.627	202.247	201.201		194.14	197.486	194.847		193.817	186.814	198.632
84	190.207	190.174	192.843		196.917	197.778	198.017		201.248	196.768	189.264		201.855	202.13	199.838		193.942	197.426	194.892		193.761	186.465	198.545
85	190.211	189.517	192.59		196.888	197.459	198.036		201.314	196.836	189.26		201.699	202.085	199.748		193.83	197.513	194.934		193.665	186.346	198.2
86	189.725	189.725	192.072		197.132	197.252	198.03		201.064	196.756	189.443		201.778	202.067	200.165		193.573	197.555	194.576		193.785	186.319	197.966
87	189.336	189.698	191.575		197.16	197.062	197.993		200.873	196.708	189.143		201.975	202.225	198.524		193.651	197.553	194.321		194.012	186.38	197.687
88	189.097	189.249	191.195		197.206	196.85	197.994		200.797	196.781	188.814		202.108	201.955	201.111		193.586	197.558	194.179		193.814	186.312	197.738
89	189.017	189.142	191.345		197.103	196.925	198.123		201.018	196.756	188.803		201.905	201.557	201.473		193.792	197.645	194.212		193.898	186.305	198.287
90	189.087	188.994	191.359		196.735	197.063	198.297		200.96	196.724	188.874		201.902	201.464	200.708		193.901	197.612	194.319		193.942	186.431	198.86
91	189.228	189.148	191.389		196.553	197.238	198.453		201.017	196.736	188.756		201.797	201.947	199.882		193.963	197.661	194.172		193.943	186.475	199.052
92	189.238	189.6	191.438		196.679	197.441	198.594		201.287	196.605	188.704		201.863	202.572	199.47		193.755	197.379	194.153		193.912	186.562	199.206
93	189.309	189.923	191.487		196.72	197.535	198.72		201.472	196.405	188.769		201.613	203.102	199.153		193.778	197.089	194.274		193.818	186.493	199.075
94	189.379	189.57	191.383		196.526	197.556	198.662		201.985	196.321	188.679		201.422	203.019	197.739		193.24	197.087	194.219		193.77	186.582	198.758
95	189.474	188.983	191.35		196.661	197.536	198.631		202.274	196.247	188.778		201.346	202.812	201.083		193.462	197.039	194.026		193.896	186.62	198.359
96	189.361	189.08	191.416		196.874	197.432	198.665		201.649	196.223	188.635		201.567	202.343	201.287		193.67	197.131	193.929		193.964	186.851	198.142
97	189.033	189.241	191.447		196.744	197.31	198.674		201.76	196.189	188.393		201.509	201.76	200.492		193.737	197.111	194.033		193.876	186.945	198.127
98	188.77	188.856	191.596		196.734	197.16	198.638		202.097	195.979	188.131		201.566	201.35	198.305		193.191	197.111	194.105		194.124	187.03	197.838
99	188.663	188.537	191.562		196.695	196.886	198.679		201.87	195.918	188.152		201.836	201.344	197.997		193.2	196.898	193.863		194.112	187.084	197.556
100	188.439	188.085	191.378		196.407	196.678	198.79		201.693	195.765	188.08		202.021	201.436	199.277		192.83	197.037	193.707		194.012	187.168	197.512
101	188.263	188.097	191.193		196.29	196.457	198.907		201.759	195.464	187.961		202.536	201.521	198.142		192.577	197.008	193.891		194.052	187.149	197.314
102	188.274	188.67	191.063		196.475	196.346	198.952		201.691	195.367	187.919		202.824	201.94	200.907		192.76	196.97	193.731		194.049	187.264	197.551
103	188.179	189.378	190.692		196.49	196.388	198.748		201.625	195.275	187.785		202.198	202.183	201.355		192.883	196.732	193.616		193.975	187.271	198.006
104	188.044	189.093	190.588		196.241	196.467	198.59		201.618	195.252	187.784		202.309	201.891	200.099		193.128	196.661	193.648		193.884	187.283	198.591
105	188.027	188.209	190.413		196.031	196.605	198.654		201.617	195.266	187.756		202.647	201.53	199.046		192.728	196.586	193.828		193.934	187.29	198.817
106	188.065	187.871	190.116		195.975	196.603	198.533		201.727	195.173	187.562		202.42	201.64	199.095		192.89	196.466	194.127		193.82	187.277	198.922
107	188.119	187.661	189.719		195.815	196.723	198.162		201.619	195.272	187.122		202.243	202.073	198.635		192.508	196.471	193.939		193.921	187.281	198.831
108	187.723	187.189	189.621		195.489	196.832	197.847		201.533	195.143	186.767		202.308	202.735	196.651		192.591	196.454	193.671		193.905	187.167	198.375
109	187.228	186.634	189.752		195.3	196.753	197.916		201.68	195.121	186.601		202.241	203.154	199.959		192.732	196.517	193.573		193.779	187.259	197.957
110	187.024	186.373	189.801		195.002	196.736	198.036		201.803	194.964	186.585		202.175	203.087	200.415		192.552	196.541	193.482		193.891	187.347	197.97
111	186.943	186.323	189.715		194.864	196.607	198.058		201.477	194.847	186.714		202.167	202.975	199.176		193.062	196.587	193.505		193.89	187.43	197.968
112	186.926	186.53	189.562		194.946	196.213	198.235		200.585	194.732	186.698		202.167	202.592	198.526		193.163	196.564	193.477		193.667	187.309	197.745
113	186.781	187.124	189.367		195.06	195.818	198.414		200.493	194.774	186.708		202.277	202.057	198.175		192.882	196.447	193.48		193.64	187.2	197.743
114	186.525	187.504	189.126		195.104	195.698	198.483		200.92	194.796	186.819		202.168	201.603	197.592		192.763	196.191	193.55		193.534	187.239	197.489
115	186.465	187.011	189.102		195.18	195.666	198.576		201.047	194.817	186.701		202.083	201.461	195.951		192.48	196.156	193.528		193.393	187.278	197.2
116	186.624	186.314	189.131		195.376	195.671	198.602		201.336	194.708	186.349		202.23	201.425	198.673		192.225	196.346	193.345		193.438	187.279	197.176
117	186.718	186.255	189.183		195.572	195.792	198.456		201.142	194.694	186.139		202.353	201.494	198.208		192.36	196.303	193.128		193.257	187.133	197.527
118	186.538	186.29	189.115		195.479	195.84	198.112		200.991	194.552	185.972		202.026	201.667	196.72		192.287	196.293	193.056		193.219	187.136	198.047
119	186.228	186.089	188.953		195.223	196.012	197.907		201.094	194.672	185.761		201.133	201.829	195.458		192.148	196.214	193.085		193.06	187.028	198.492
120	185.852	185.815	188.798		195.096	196.312	197.878		200.956	194.633	185.783		201.041	201.502	195.758		191.763	196.2	192.846		193.129	187.002	198.789
121	185.542	185.724	188.885		194.861	196.55	197.671		200.654	194.621	185.88		201.468	201.08	195.336		191.529	196.29	192.668		193.036	186.975	198.663
122	185.503	185.73	188.954		194.462	196.717	197.021		200.679	194.461	185.908		201.595	201.176	195.522		191.633	196.175	192.726		193.026	186.944	197.956
123	185.535	185.818	188.994		194.491	196.779	196.627		200.768	194.52	185.942		201.885	201.671	198.134		192.014	196.076	192.971		192.945	186.831	197.553
124	185.549	186.171	188.909		194.432	196.717	196.755		200.873	194.36	185.815		201.691	202.166	198.242		192.216	195.964	192.937		192.944	186.867	197.432
125	185.509	186.309	188.7		194.324	196.508	197.035		200.628	194.147	185.737		201.539	202.648	197.012		191.735	195.896	192.654		192.911	186.872	197.309
126	185.319	185.739	188.394		194.727	196.235	197.32		200.505	193.998	185.54		201.643	202.698	196.582		191.739	195.953	192.101		192.955	186.784	197.161
127	185.364	185.182	188.199		195.036	195.936	197.627		200.264	193.838	185.352		201.504	202.401	196.53		191.882	195.947	192.018		192.893	186.589	196.996
128	185.398	185.223	188.241		195.471	195.758	197.939		200.072	193.685	185.225		201.202	201.921	195.582		191.512	195.831	191.894		192.999	186.587	196.78
129	185.23	185.093	188.113		195.638	195.558	197.971		199.97	193.555	185.064		201.228	201.175	196.9		191.575	195.808	191.762		193.127	186.562	196.365
130	184.916	184.981	187.99		195.63	195.359	198.026		199.94	193.569	184.982		201.316	200.862	198.083		191.511	195.744	191.567		193.086	186.617	196.215
131	184.698	184.651	187.765		195.388	195.317	198.122		200.102	193.813	184.928		201.421	200.725	197.365		191.841	195.521	191.551		193.18	186.597	196.685
132	184.518	184.503	187.496		195.087	195.547	198.247		200.17	193.813	185.027		201.177	200.643	196.357		191.768	195.431	191.635		192.992	186.514	197.399
133	184.348	184.408	187.283		194.898	195.968	198.217		200.114	193.542	184.917		201.053	200.738	195.884		191.454	195.445	191.572		192.984	186.519	197.868
134	184.464	184.717	187.28		194.991	196.161	198.1		200.056	193.28	184.751		200.812	201.123	195.596		191.512	195.189	191.145		192.843	186.476	198.31
135	184.406	185.255	187.316		195.071	196.096	197.973		200.059	193.058	184.294		200.62	201.141	194.214		191.356	195.199	190.803		192.88	186.369	198.276
136	184.08	185.373	187.27		195.026	195.992	197.779		200.058	192.913	184.45		200.517	200.841	196.694		191.43	195.203	190.61		192.726	186.289	197.923
137	183.971	184.705	186.96		194.859	196.122	197.558		200.026	192.892	184.604		200.487	200.172	197.362		191.318	195.227	190.514		192.705	186.32	197.367
138	184.027	184.046	186.625		194.875	196.138	197.6		199.988	193.352	184.428		200.65	200.338	195.87		191.116	195.373	190.662		192.812	186.186	197.157
139	183.918	184.153	186.265		194.966	196.064	197.765		199.965	193.338	184.474		200.718	200.681	194.653		191.329	195.167	190.54		192.729	186.183	197.175
140	183.868	184.183	186.086		194.958	196.132	197.877		200.018	193.081	184.3		200.662	201.414	195.948		191.01	194.977	190.682		192.758	186.198	197.096
141	183.613	183.675	186.067		194.914	196.085	197.95		200.077	192.69	184.197		200.604	201.91	196.09		190.837	195.02	190.761		192.77	186.185	196.908
142	183.134	183.514	186.129		194.862	195.914	198.121		200.111	192.431	184.253		200.607	201.885	194.461		190.97	194.876	190.671		192.84	186.213	196.611
143	182.758	183.199	186.098		194.617	195.719	198.178		199.995	192.589	184.248		200.606	201.489	197.901		190.685	194.737	190.448		192.8	186.143	196.255
144	182.738	183.043	185.612		194.46	195.532	198.087		199.972	192.699	184.355		200.574	201.086	197.929		190.851	194.823	190.553		193.005	186.149	196.527
145	182.793	183.226	185.033		194.432	195.465	197.988		199.94	192.691	184.247		200.536	200.64	197.06		190.641	194.638	190.535		192.98	186.221	197.124
146	182.733	183.903	184.86		194.21	195.406	197.581		199.772	192.694	184.269		200.512	200.355	195.733		190.467	194.617	190.488		193.054	186.303	197.709
147	182.755	184.114	185.115		194.169	195.26	197.309		199.669	192.676	184.503		200.566	200.27	195.417		190.225	194.682	190.329		193.156	186.13	198.053
148	182.771	183.272	185.25		194.316	195.315	197.275		199.731	192.531	184.322		200.625	200.259	195.029		190.527	194.745	190.225		193.131	186.102	198.332
149	182.713	182.866	185.401		194.478	195.395	197.283		199.697	192.534	184.256		200.658	200.611	194.004		190.644	194.719	190.423		193.172	186.067	198.154
150	182.664	182.845	185.378		194.523	195.402	197.248		199.705	192.449	184.323		200.543	200.932	196.994		190.345	194.484	190.747		193.175	186	197.659
151	182.705	182.978	185.058		194.677	195.473	197.227		199.588	192.302	184.433		200.519	201.264	197.363		190.059	194.355	190.9		193.045	185.994	197.091
152	182.437	182.827	184.671		194.626	195.527	197.283		199.486	192.199	184.347		200.487	200.933	195.633		190.007	194.21	190.637		193.05	185.934	196.654
153	182.163	182.434	184.79		194.351	195.424	197.282		199.463	192.023	184.313		200.319	200.535	194.811		190.127	193.982	190.419		193.069	185.969	196.481
154	181.843	182.059	184.942		194.16	195.359	197.23		199.386	191.959	184.09		200.216	200.408	195.034		189.786	194.032	190.355		193.07	185.967	196.342
155	181.533	181.88	185.083		193.906	195.193	197.272		199.244	191.758	183.933		200.278	200.809	193.524		190.351	194.213	190.444		193.174	185.906	196.35
156	181.574	182.185	184.878		193.633	194.977	197.388		199.255	191.47	183.989		200.244	201.468	192.762		190.137	194.383	190.386		193.064	185.927	196.368
157	181.59	182.634	184.639		193.54	194.804	197.435		199.217	191.398	183.927		200.252	202.014	194.55		190.086	194.229	190.381		192.975	185.856	196.169
158	181.563	182.862	184.477		193.495	194.714	197.607		199.272	191.265	183.836		200.134	201.983	194.461		189.474	194.154	190.458		192.939	185.764	196.128
159	181.514	182.246	184.368		193.404	194.811	197.66		199.229	191.235	183.651		200.032	201.828	193.026		189.324	194.191	190.293		192.896	185.706	196.515
160	181.619	181.599	184.353		193.4	195.056	197.613		199.139	191.067	183.482		200.009	201.602	192.59		189.083	193.929	190.185		192.892	185.671	196.876
161	181.743	181.609	184.417		193.3	195.183	197.617		199.102	190.939	183.467		199.933	201.025	193.112		188.745	194.006	189.951		192.917	185.639	197.326
162	181.751	181.665	184.289		193.411	195.304	197.53		199.233	190.873	183.268		199.791	200.627	192.239		188.966	194.1	189.868		192.704	185.605	197.511
163	181.367	181.026	183.982		193.684	195.469	197.466		199.15	190.794	183.31		199.802	200.51	192.89		188.539	194.17	189.73		192.611	185.53	197.76
164	180.98	180.515	183.676		193.933	195.605	197.199		199.123	190.74	183.257		199.763	200.299	194.936		188.871	194.335	189.752		192.664	185.38	197.403
165	180.63	180.279	183.354		193.957	195.646	196.994		199.088	190.766	183.257		199.819	200.413	194.75		188.674	194.198	189.65		192.609	185.469	197.104
166	180.291	180.243	183.254		193.813	195.598	196.697		199.17	190.66	183.276		199.776	200.666	193.355		188.552	194.035	189.574		192.683	185.472	196.698
167	180.138	180.46	183.119		193.61	195.515	196.373		199.076	190.57	183.061		199.685	200.883	192.633		188.288	193.942	189.733		192.622	185.399	196.332
168	180.262	180.872	183.157		193.451	195.255	196.122		198.952	190.568	182.943		199.648	200.932	193.24		188.157	193.852	189.842		192.696	185.286	196.517
169	180.256	181.065	183.175		193.451	194.895	195.851		198.958	190.494	182.879		199.78	200.416	192.511		188.357	193.816	189.932		192.639	185.284	196.38
170	180.181	180.296	182.884		193.243	194.55	195.678		198.908	190.776	183.01		199.696	200.046	192.938		188.162	193.646	189.798		192.684	185.201	196.323
171	180.221	179.755	182.525		193.172	194.263	195.495		198.884	190.706	182.846		199.669	200.165	194.63		188.249	193.492	189.815		192.72	185.176	196.349
172	180.303	179.593	182.345		193.195	194.121	195.374		198.854	190.241	182.651		199.634	200.438	194.644		188.341	193.346	189.859		192.673	184.996	196.172
173	180.26	179.793	182.406		193.235	194.304	195.441		198.91	190.091	182.562		199.716	200.742	193.758		188.472	193.43	189.806		192.582	185.032	195.899
174	179.944	179.65	182.431		193.128	194.552	195.388		198.969	190.023	182.532		199.622	200.881	192.767		188.566	193.38	189.635		192.622	185.115	195.87
175	179.467	179.406	182.497		192.985	194.714	195.204		198.904	189.928	182.636		199.498	200.996	192.656		188.373	193.241	189.4		192.643	184.893	196.082
176	179.227	179.359	182.191		192.978	194.829	195.301		198.851	189.874	182.609		199.504	200.693	192.32		188.621	193.225	189.579		192.555	184.695	196.519
177	179.127	179.382	181.633		192.977	194.617	195.612		198.727	190.089	182.607		199.454	200.324	191.816		188.742	193.405	189.592		192.455	184.602	196.851
178	179.041	179.638	181.256		193.137	194.568	195.839		198.686	189.952	182.515		199.43	199.852	194.257		188.614	193.281	189.536		192.48	184.377	197.121
179	179.189	180.218	181.352		193.224	194.563	195.956		198.71	189.934	182.501		199.4	199.639	194.363		188.707	193.342	189.314		192.583	184.087	197.119
180	179.213	180.465	181.401		193.357	194.311	195.995		198.488	190.111	182.468		199.456	199.583	193.124		188.4	193.135	189.094		192.639	183.906	196.798
181	179.065	179.876	181.487		193.393	194.156	195.904		198.199	190.048	182.356		199.515	199.65	191.972		188.008	193.058	189.035		192.515	183.875	196.403
182	178.91	179.349	181.481		193.383	194.007	195.655		198.113	189.777	182.333		199.45	200.005	191.795		188.014	192.976	188.82		192.518	183.879	195.975
183	178.884	179.309	181.237		193.342	193.789	195.223		198.053	189.702	182.107		199.396	200.42	191.472		187.723	192.996	188.654		192.585	183.788	195.647
184	178.753	179.212	180.914		193.386	193.612	194.872		197.996	189.753	181.985		199.272	200.497	189.521		187.713	193.123	188.575		192.719	183.717	195.726
185	178.715	179.191	180.933		193.481	193.559	194.721		198.02	189.74	182.052		199.232	199.986	192.952		187.676	193.063	188.686		192.692	183.595	195.506
186	178.499	178.675	181.022		193.489	193.651	194.555		198.145	189.691	181.962		199.256	199.457	193.011		187.371	193.021	188.623		192.747	183.456	195.438
187	178.284	178.348	181.016		193.492	193.757	194.36		198.062	189.66	181.83		199.033	199.6	191.785		187.369	193.159	188.45		192.815	183.535	195.577
188	177.954	178.043	180.794		193.464	193.822	194.192		197.958	189.761	181.672		198.744	200.119	190.846		187.113	193.259	188.319		192.746	183.192	195.576
189	177.847	178.197	180.567		193.335	193.755	194.175		197.795	189.625	181.536		198.658	200.637	190.696		186.699	193.247	188.234		192.761	183.043	195.251
190	177.824	178.561	180.259		193.293	193.593	194.109		197.775	189.411	181.449		198.598	200.985	190.959		186.415	193.284	188.136		192.795	182.903	195.12
191	178.068	178.684	179.935		193.382	193.531	194.104		197.873	189.435	181.344		198.541	200.945	188.835		186.262	193.266	188.102		192.741	182.929	195.165
192	178.101	178.277	179.918		193.455	193.712	194.109		197.986	189.49	181.332		198.565	200.818	191.505		186.21	193.262	188.152		192.804	182.841	195.575
193	178.014	177.628	179.94		193.437	193.77	193.958		198.106	189.347	181.139		198.69	200.451	192.658		186.166	193.285	188.334		192.782	182.844	195.983
194	178.064	177.629	180.004		193.369	193.658	193.875		198.078	189.244	181.287		198.607	199.961	191.615		186.431	193.258	188.472		192.686	182.529	196.159
195	178.075	177.7	179.968		193.186	193.433	193.794		198.163	188.905	181.338		198.502	199.466	190.497		186.576	193.239	188.527		192.674	182.288	196.328
196	178.094	177.501	179.789		192.915	193.136	193.888		198.166	188.696	181.038		198.34	199.319	189.595		186.271	193.308	188.306		192.74	182.128	196.493
197	177.844	177.212	179.523		192.64	193.017	193.961		198.236	188.643	180.859		198.32	199.361	190.183		186.196	193.213	187.957		192.698	181.942	196.388
198	177.489	176.865	179.362		192.586	192.946	193.922		198.113	188.591	180.607		198.418	199.826	188.455		186.316	193.177	187.971		192.541	181.9	195.958
199	177.076	176.66	179.46		192.521	193.045	193.876		198.096	188.568	180.343		198.53	200.235	190.43		186.324	193.204	187.917		192.668	181.827	195.469
200	176.902	176.835	179.558		192.503	193.209	193.784		197.918	188.599	180.165		198.651	200.298	191.614		186.036	193.051	187.655		192.637	181.895	195.206
201	176.748	177.112	179.354		192.526	193.372	193.67		197.619	188.511	180.024		198.623	200.168	190.48		185.872	193.051	187.511		192.606	182.073	195.108
202	176.754	177.538	179.009		192.52	193.378	193.502		197.332	188.356	180.025		198.708	199.611	189.113		186.234	193.151	187.529		192.51	182.21	194.784
203	176.863	177.279	178.709		192.528	193.472	193.511		197.227	188.359	179.833		198.711	199.594	188.693		186.299	193.165	187.781		192.54	182.374	194.667
204	176.822	176.935	178.503		192.684	193.522	193.577		197.265	188.305	179.878		198.781	199.917	188.86		186.459	193.046	187.948		192.597	182.426	194.703
205	176.626	176.618	178.38		192.805	193.609	193.609		197.279	188.201	179.993		198.658	200.526	187.528		186.144	192.748	187.639		192.414	182.588	194.496
206	176.553	176.565	178.103		192.798	193.638	193.508		197.251	188.176	179.949		198.641	200.795	189.64		186.417	192.503	187.399		192.438	182.49	194.222
207	176.504	176.649	177.874		192.768	193.442	193.368		197.227	187.996	179.976		198.462	200.93	190.411		186.262	192.381	187.26		192.244	182.293	193.85
208	176.506	176.448	177.861		192.677	193.058	193.402		197.183	188.093	179.9		198.163	200.819	189.519		185.951	192.297	187.137		192.262	182.181	193.711
209	176.205	176.06	177.699		192.463	192.841	193.343		197.148	187.85	179.842		197.876	200.525	188.436		186.191	192.266	187.136		191.965	181.891	193.96
210	175.943	175.864	177.487		192.193	192.763	193.371		197.189	187.787	179.853		197.771	199.952	188.486		185.92	192.373	187.157		191.94	181.838	194.554
211	175.711	175.735	177.39		192.167	192.566	193.553		197.174	187.74	179.866		197.809	199.444	189.148		186.08	192.405	187.421		191.927	181.698	195.09
212	175.353	175.969	177.541		192.077	192.233	193.776		197.249	187.726	179.743		197.822	199.206	186.968		185.716	192.403	187.622		191.911	181.635	195.221
213	175.209	176.393	177.614		192.241	192.001	193.886		197.249	187.699	179.602		197.794	199.081	189.461		185.858	192.247	187.735		191.938	181.58	195.386
214	175.267	176.42	177.49		192.32	191.989	193.891		197.104	187.625	179.474		197.771	199.029	189.719		185.759	192.295	187.66		191.938	181.895	195.267
215	175.391	175.622	177.304		192.252	192.107	194.185		197.157	187.576	179.37		197.726	199.33	188.942		185.664	192.269	187.404		191.946	181.781	194.899
216	175.357	175.204	176.974		192.103	192.398	194.154		197.209	187.621	179.37		197.692	199.495	188.095		185.911	192.288	187.416		191.95	181.881	194.487
217	175.395	175.269	176.657		191.981	192.579	193.864		197.227	187.5	179.311		197.733	199.477	187.33		185.734	192.269	187.399		191.771	182.005	194.108
218	175.384	175.417	176.407		191.967	192.68	193.628		197.254	187.397	179.26		197.718	198.812	187.503		185.816	192.111	187.258		191.704	182.035	193.928
219	175.171	174.798	176.264		191.96	192.788	193.651		197.362	187.301	179.137		197.792	198.536	186.33		185.45	191.919	187.009		191.446	182.142	193.799
220	174.988	174.492	176.229		192.011	192.82	193.951		197.367	187.146	178.988		197.793	198.833	188.569		185.533	191.742	186.956		191.015	182.082	193.67
221	174.773	174.272	176.068		191.92	192.57	194.202		197.314	187.201	178.954		197.648	199.314	188.877		185.717	191.374	187.128		190.781	181.988	193.621
222	174.494	174.243	175.734		191.648	192.457	194.289		197.191	187.001	178.676		197.701	199.916	188.096		185.298	191.324	187.312		190.902	182.09	193.431
223	174.348	174.447	175.584		191.404	192.398	194.349		197.162	187.009	178.491		197.752	200.239	186.868		185.266	191.501	187.332		190.904	182.205	193.322
224	174.331	174.841	175.46		191.337	192.213	194.512		197.094	186.979	178.245		197.771	200.02	186.741		184.983	191.521	187.175		190.909	182.15	192.886
225	174.392	174.764	175.429		191.42	192.046	194.462		197.164	186.918	178.235		197.798	199.688	186.52		185.258	191.504	186.936		191.145	182.188	192.636
226	174.269	174.253	175.313		191.439	191.835	194.394		197.15	186.887	178.236		197.905	199.086	183.426		184.784	191.557	187.008		190.99	182.311	192.676
227	174.357	173.987	175.151		191.502	191.769	194.276		197.149	186.835	178.174		197.91	198.666	184.268		184.715	191.639	186.908		190.953	182.129	193.141
228	174.293	174.078	175.106		191.678	191.827	193.742		197.198	186.799	178.193		197.858	198.2	187.591		184.288	191.627	186.913		190.862	182.02	193.828
229	174.277	174.198	174.813		191.839	192	193.221		197.134	186.933	178.263		197.735	198.301	187.983		184.359	191.626	186.692		190.832	181.923	194.02
230	174.322	174.115	174.675		191.926	192.165	192.977		197.073	186.795	178.292		197.706	198.304	186.712		184.014	191.592	186.677		190.819	181.87	194.131
231	174.22	173.848	174.788		192.05	192.342	193.039		197.144	186.704	178.225		197.637	198.353	186.189		184.292	191.519	186.8		190.88	181.921	194.12
232	174.2	173.715	174.915		192.273	192.485	193.125		197.135	186.69	178.063		197.707	198.564	185.939		184.508	191.49	186.82		190.977	181.889	193.933
233	174.004	173.657	174.941		192.373	192.624	193.252		197.072	186.642	177.92		197.693	198.763	185.554		184.473	191.516	186.574		190.892	181.845	193.526
234	173.775	173.862	174.811		192.317	192.618	193.228		196.894	186.465	177.836		197.692	198.412	184.577		184.42	191.595	186.278		191.117	181.719	193.256
235	173.439	174.219	174.388		192.201	192.465	192.798		196.713	186.359	177.671		197.742	197.723	187.514		184.01	191.442	186.088		191.055	181.607	193.118
236	173.202	174.338	174.057		191.808	192.235	192.537		196.698	186.395	177.703		197.678	197.828	188.07		184.443	191.392	186.017		190.994	181.513	193.14
237	172.928	173.747	174.053		191.239	191.997	192.582		196.802	186.326	177.52		197.616	198.304	187.675		184.127	191.395	185.969		190.98	181.507	193.166
238	172.605	173.43	173.912		191.008	191.775	192.849		196.937	186.367	177.407		197.687	198.927	186.755		184.509	191.271	185.728		191.073	181.346	193.009
239	172.564	173.38	173.798		191.092	191.457	193.028		196.71	186.241	177.312		197.678	199.468	186.007		184.433	191.293	185.703		191.022	181.447	192.973
240	172.609	173.404	173.78		191.288	191.289	193.17		196.584	186.067	177.29		197.615	199.306	185.913		184.362	191.386	185.819		190.995	181.5	192.821
241	172.664	173.197	173.662		191.367	191.183	193.217		196.567	186.183	177.273		197.438	199.271	185.167		184.671	191.453	185.988		190.771	181.623	192.603
242	172.535	172.752	173.443		191.1	191.328	193.241		196.346	186.114	177.161		197.256	198.969	184.601		184.162	191.577	185.957		190.926	181.629	192.343
243	172.39	172.669	172.868		190.741	191.529	193.264		196.251	186.256	177.029		197.241	198.459	186.84		183.94	191.499	185.872		190.777	181.582	192.375
244	172.281	172.436	172.668		190.727	191.712	193.008		196.342	186.365	176.747		197.345	197.81	186.747		183.813	191.422	185.676		190.777	181.586	192.565
245	172.212	172.305	172.879		190.677	191.959	192.778		196.302	186.126	176.557		197.48	197.668	186.303		183.951	191.651	185.515		190.701	181.618	193.175
246	172.023	172.62	173.164		190.351	192.095	192.686		196.49	185.924	176.539		197.253	197.69	185.318		183.946	191.531	185.351		190.756	181.641	193.654
247	171.864	172.989	173.235		190.218	192.08	192.567		196.559	185.986	176.576		197.127	197.896	184.177		183.678	191.457	185.319		190.767	181.828	193.918
248	171.719	172.632	172.877		190.078	192.052	192.368		196.556	186.137	176.564		197.11	198.367	184.399		183.489	191.339	185.031		190.709	181.671	194.25
249	171.685	171.868	172.528		189.896	192.061	192.287		196.326	185.987	176.445		196.889	198.702	182.262		183.809	190.944	184.89		190.648	181.676	194.164
250	171.613	171.531	172.478		189.603	192.105	192.373		196.216	185.991	176.39		196.794	198.774	183.736		183.725	190.85	185.112		190.773	181.544	194.121
251	171.542	171.227	172.635		189.174	192.007	192.398		196.117	186.081	176.394		196.885	198.234	186.584		183.428	190.78	185.185		190.692	181.507	193.672
252	171.647	171.264	172.714		189.128	191.711	192.287		196.019	186.012	176.312		196.844	198.006	186.744		183.472	190.587	185.323		190.76	181.387	193.274
253	171.73	170.943	172.784		189.207	191.563	192.283		196.019	185.718	176.219		197.032	198.341	185.498		183.284	190.515	185.136		190.719	181.391	192.842
254	171.723	170.984	172.741		189.499	191.407	192.3		196.073	185.834	175.938		197.102	198.868	184.777		183.549	190.433	185.002		190.521	181.555	192.885
255	171.642	170.747	172.468		189.394	191.296	192.422		195.967	185.874	175.959		197.099	199.394	184.272		183.139	190.153	185.106		190.617	181.461	192.923
256	171.519	170.696	172.092		189.166	191.266	192.492		195.838	185.815	175.751		196.869	199.599	184.215		183.176	189.895	184.987		190.611	181.42	192.763
257	171.365	171.038	171.971		188.938	191.436	192.506		195.713	185.443	175.715		196.758	199.372	182.241		183.111	190.027	184.886		190.678	181.454	192.751
258	171.184	171.503	172.06		189.078	191.676	192.479		195.595	185.469	175.707		196.659	199.122	183.651		182.986	190.036	184.854		190.506	181.493	192.515
259	171.014	171.309	171.984		189.336	191.887	192.532		195.653	185.522	175.596		196.561	198.549	185.568		182.948	190.329	184.801		190.521	181.507	192.203
260	170.946	170.868	171.916		189.458	191.959	192.584		195.615	185.317	175.435		196.561	197.899	185.203		183.106	190.292	185.041		190.611	181.449	191.855
261	170.855	170.858	171.722		189.346	192.062	192.604		195.537	185.011	175.377		196.615	197.542	184.183		182.836	190.185	185.158		190.675	181.485	191.88
262	170.625	171.031	171.422		189.312	192.165	192.785		195.457	184.816	175.277		196.509	197.49	183.435		182.888	190.237	185.004		190.531	181.476	192.233
263	170.445	170.947	171.021		189.391	192.09	192.91		195.482	185.066	175.238		196.38	197.686	183.191		182.891	190.088	184.778		190.626	181.424	192.618
264	170.181	170.553	170.678		189.146	191.809	192.89		195.425	185.337	175.07		196.254	198.217	183.19		182.599	190.144	184.598		190.576	181.381	192.904
265	170.133	170.285	170.625		189.013	191.567	192.592		195.39	185.274	174.976		196.137	198.506	180.172		182.61	190.085	184.692		190.704	181.298	193.005
266	170.255	170.094	170.608		189.001	191.306	192.35		195.56	185.18	174.883		196.194	198.585	181.863		182.912	190.003	184.555		190.522	181.211	193.161
267	170.233	170.036	170.437		189.116	191.073	192.376		195.494	185.266	174.854		196.156	198.228	185.093		183.072	190.034	184.696		190.497	181.155	193.262
268	170.101	170.119	170.229		189.244	190.958	192.35		195.598	185.247	174.74		196.078	197.622	184.708		182.939	190.176	184.633		190.449	181.066	193.008
269	170.037	170.345	169.797		189.365	190.873	192.215		195.513	185.092	174.505		195.998	197.479	183.583		182.967	190.39	184.804		190.453	181.005	192.556
270	169.938	169.912	169.66		189.507	190.783	192.081		195.349	184.861	174.534		196.023	197.927	182.906		182.881	190.459	184.883		190.321	180.926	192.197
271	169.628	169.407	169.755		189.691	190.815	191.859		195.261	184.691	174.462		195.966	198.438	182.457		182.92	190.463	184.917		190.309	180.879	192.06
272	169.345	169.373	169.801		189.922	191.006	191.604		195.185	184.436	174.476		195.931	198.913	182.557		183.15	190.383	184.73		190.368	180.774	192.132
273	169.152	169.479	169.757		190.083	191.188	191.347		195.095	184.279	174.413		196.102	198.989	180.936		183.571	190.337	184.588		190.321	180.752	192.073
274	169.026	169.376	169.622		190.102	191.304	191.277		195.098	184.203	174.298		196.035	198.985	181.486		183.156	190.134	184.604		190.072	180.644	192.067
275	168.694	169.067	169.466		189.903	191.467	191.387		195.057	184.317	174.041		196.14	198.677	184.433		183.328	189.927	184.486		190.076	180.582	191.906
276	168.134	168.684	169.243		189.699	191.512	191.599		195.137	184.294	174.039		196.055	198.11	183.335		183.1	189.874	184.475		189.959	180.553	191.913
277	168.164	168.582	169.192		189.654	191.462	191.752		195.148	184.216	173.928		195.89	197.683	182.821		182.87	189.813	184.313		190.046	180.614	191.877
278	168.196	168.719	169.228		189.487	191.358	191.824		195.197	184.153	173.948		195.802	197.445	181.796		182.632	189.71	184.264		189.982	180.498	191.737
279	168.382	169.154	169.285		189.248	191.265	191.976		195.179	184.092	174.048		195.726	197.265	181.892		182.933	189.713	184.375		190.049	180.394	191.649
280	168.533	169.452	169.2		189.206	191.196	192.045		195.137	184.092	173.97		195.636	197.368	181.733		183.007	189.745	184.51		190.076	180.38	191.613
281	168.592	169.261	169.004		189.259	190.997	192.013		195.173	184.08	173.956		195.638	197.601	180.869		183.028	189.486	184.389		190.044	180.315	191.996
282	168.713	168.609	168.606		189.209	190.808	192.018		195.032	184.097	173.848		195.598	197.713	181.203		182.87	189.195	184.128		189.944	180.243	192.472
283	168.727	168.508	168.373		188.847	190.629	192.05		194.957	183.986	173.778		195.677	197.679	183.006		182.548	189.09	183.866		189.87	180.263	192.917
284	168.667	168.682	168.495		188.528	190.551	192.155		195.043	183.824	173.846		195.689	197.123	183.037		182.385	189.179	183.781		189.81	180.163	193.253
285	168.711	168.683	168.585		188.41	190.769	192.278		194.888	183.664	173.731		195.738	196.656	182.372		182.397	189.33	183.639		189.846	180.11	193.394
286	168.651	168.409	168.409		188.34	190.966	192.14		194.808	183.627	173.56		195.72	196.824	181.397		182.388	189.386	183.474		189.892	180.002	193.434
287	168.464	168.343	168.092		188.344	191.154	192.026		194.824	183.495	173.46		195.678	197.229	181.114		182.048	189.408	183.462		189.943	179.923	193.152
288	168.174	168.203	167.854		188.453	191.199	192.069		194.83	183.417	173.257		195.714	197.764	181.559		182.018	189.376	183.418		189.933	179.839	192.884
289	167.851	168.218	167.567		188.692	191.233	192.044		194.729	183.289	173.185		195.572	198.031	179.859		181.873	189.478	183.604		189.92	179.887	192.688
290	167.585	168.361	167.482		188.791	191.326	192.06		194.819	183.235	173.169		195.498	198.044	179.806		182.013	189.534	183.66		190.005	179.815	192.328
291	167.533	168.616	167.314		188.742	191.346	191.991		194.868	183.162	173.156		195.583	197.894	182.164		182.054	189.45	183.357		189.908	179.778	192.197
292	167.725	168.367	167.129		188.679	191.279	192.015		194.693	182.976	172.925		195.428	197.501	181.976		181.917	189.398	183.139		189.826	179.649	191.859
293	167.847	167.741	166.97		188.726	191.104	192.147		194.561	182.911	172.952		195.349	196.975	181.335		181.82	189.492	183.071		189.704	179.61	191.677
294	167.716	167.504	166.78		188.676	190.893	192.177		194.466	182.963	172.67		195.364	196.478	180.612		181.852	189.304	183.084		189.523	179.472	191.56
295	167.643	167.552	166.506		188.389	190.67	191.786		194.517	182.84	172.538		195.37	196.35	180.471		181.718	189.004	183.173		189.552	179.289	191.575
296	167.703	167.428	166.14		188.212	190.462	191.079		194.656	182.872	172.62		195.269	196.411	181.02		181.241	188.786	183.136		189.362	179.21	191.285
297	167.608	167.192	166.093		188.201	190.213	190.478		194.589	182.832	172.866		195.36	196.738	179.522		181.385	188.996	183.13		189.362	179.101	191.29
298	167.505	166.8	166.127		188.299	189.978	190.222		194.499	182.804	172.279		195.408	197.028	179.157		181.239	188.968	183.182		189.143	178.997	191.334
299	167.333	166.47	166.152		188.36	190.008	189.957		194.414	182.792	172.297		195.233	197.29	181.833		181.113	189.052	183.338		189.342	178.926	191.494
300	167.092	166.118	166.038		188.479	190.167	190.031		194.446	182.784	172.227		195.101	197.174	182.145		181.109	188.943	183.411		189.188	178.771	191.839
301	166.863	166.341	165.716		188.564	190.173	190.351		194.453	183.117	172.06		195.006	196.628	181.362		181.112	188.923	183.269		189.224	178.806	192.173
302	166.621	166.661	165.372		188.554	190.218	190.674		194.378	182.72	172.02		195.057	196.403	179.904		181.084	188.776	183.03		189.198	178.832	192.352
303	166.353	166.575	165.196		188.505	190.344	190.796		194.257	182.593	171.907		195.196	196.637	179.597		181.273	188.468	182.986		189.296	178.767	192.515
304	166.353	166.08	165.228		188.443	190.615	190.609		194.281	182.428	171.929		195.129	197.097	179.729		181.182	188.325	182.852		189.404	178.717	192.721
305	166.439	166.023	165.279		188.263	190.81	190.197		194.209	182.466	171.783		195.039	197.623	178.608		181.034	188.407	182.766		189.327	178.767	192.594
306	166.266	166.05	165.101		188.127	190.869	189.6		194.191	182.33	171.629		194.954	197.587	176.949		180.89	188.229	182.617		189.397	178.772	192.261
307	166.158	166.141	164.829		187.975	190.592	189.101		194.088	182.339	171.481		194.986	197.471	180.04		181.116	188.055	182.662		189.404	178.772	191.827
308	166.054	165.784	164.559		187.909	190.319	188.703		193.993	182.268	171.329		194.993	197.249	180.361		180.948	188.046	182.68		189.101	178.888	191.396
309	165.991	165.538	164.407		187.784	190.171	188.588		194.053	182.14	171.153		194.917	196.714	180.203		181.207	188.065	182.651		188.837	178.85	191.243
310	166.032	165.22	164.402		187.612	189.975	188.79		194.029	182.13	171.074		194.797	196.152	178.696		181.075	188.065	182.574		188.705	178.818	191.294
311	166.088	164.776	164.262		187.359	189.52	189.003		194.016	181.996	170.978		194.821	195.805	178.296		180.92	187.74	182.351		188.944	178.717	191.332
312	165.823	164.594	164.45		187.141	189.36	189.293		193.998	182.025	170.964		194.748	195.812	178.424		181.058	187.682	182.161		188.869	178.631	191.353
313	165.462	164.928	164.478		187.335	189.439	189.592		193.935	182.124	171.035		194.731	195.824	177.578		180.749	187.749	182.194		188.838	178.524	191.248
314	165.306	165.066	164.256		187.692	189.632	189.769		193.741	181.935	170.968		194.627	196.019	175.267		180.822	187.701	182.254		188.786	178.645	190.972
315	165.154	164.756	163.994		187.877	189.742	190.041		193.688	181.785	171.032		194.532	196.458	178.726		180.79	187.614	182.195		188.763	178.653	190.759
316	164.909	164.546	163.414		187.945	189.855	190.135		193.643	181.708	170.898		194.592	196.786	179.235		180.897	187.515	182.127		188.71	178.708	190.537
317	164.834	164.543	163.224		187.793	189.911	189.823		193.628	181.551	170.831		194.568	196.508	178.624		180.458	187.475	182.075		188.723	178.76	190.672
318	164.899	164.612	163.357		187.637	190.029	189.291		193.493	181.59	170.686		194.555	196.036	177.344		180.133	187.441	182.166		188.735	178.76	190.886
319	165.036	164.397	163.365		187.582	189.935	188.728		193.385	181.652	170.559		194.538	195.921	176.796		180.082	187.428	182.26		188.87	178.733	191.109
320	165.042	164.267	163.322		187.535	189.507	188.377		193.261	181.559	170.477		194.474	196.204	176.624		180.012	187.23	182.228		188.949	178.656	191.463
321	165.001	164.097	162.973		187.671	189	188.129		193.158	181.638	170.45		194.28	196.709	176.643		180.021	187.241	181.878		188.897	178.649	191.471
322	164.928	163.964	162.625		187.768	188.741	188.013		193.229	181.582	170.405		194.226	196.965	175.618		179.946	187.306	181.654		188.741	178.597	191.653
323	164.932	164.066	162.404		187.547	188.593	187.877		193.289	181.42	170.433		194.182	196.925	177.529		179.894	187.223	181.677		188.852	178.565	191.701
324	164.83	164.395	162.489		187.181	188.458	187.711		193.253	181.453	170.398		194.166	196.969	178.079		179.648	187.208	181.661		188.588	178.528	191.458
325	164.683	164.938	162.41		186.793	188.305	188.078		193.349	181.44	170.163		194.032	196.53	178.574		179.639	187.193	181.485		188.513	178.48	191.024
326	164.528	163.835	162.214		186.698	188.197	188.669		193.315	181.329	170.129		193.923	196.1	177.325		179.707	187.071	181.356		188.602	178.521	190.767
327	164.333	162.947	162.196		186.672	188.401	189.057		193.313	181.177	169.928		193.799	195.629	176.667		179.215	186.96	181.352		188.57	178.328	190.535
328	164	162.668	162.036		186.764	188.675	189.416		193.229	181.21	169.815		193.696	195.278	176.877		179.285	186.966	181.437		188.435	178.358	190.448
329	163.744	163.166	161.775		186.636	188.889	189.826		193.147	181.078	169.608		193.767	194.895	177.002		179.054	186.861	181.477		188.528	178.376	190.427
330	163.642	163.069	161.429		186.534	189.028	190.02		193.118	181.123	169.608		193.827	194.921	174.286		179.168	186.74	181.339		188.418	178.402	190.204
331	163.651	162.782	161.576		186.478	189.095	189.901		193.046	181.072	169.627		193.791	195.166	176.767		179.06	186.734	181.119		188.293	178.422	189.959
332	163.609	162.514	161.78		186.176	189.04	189.783		193.056	180.95	169.532		193.887	195.488	178.613		179.318	186.864	180.958		188.32	178.187	189.888
333	163.518	162.464	161.792		185.922	188.974	189.79		193.22	180.851	169.415		193.853	195.536	178.148		179.096	186.901	180.914		188.441	177.896	189.917
334	163.468	162.495	161.7		186.067	188.699	189.82		193.089	180.969	169.429		193.851	195.222	177.223		179.002	186.964	180.883		188.304	177.722	189.682
335	163.415	162.641	161.619		186.379	188.268	189.725		193.08	180.695	169.384		193.767	194.837	176.377		178.752	186.98	180.818		188.178	177.821	189.443
336	163.334	162.62	161.447		186.463	187.955	189.842		192.997	180.588	169.369		193.685	194.808	175.833		179.152	186.9	180.732		188.335	177.797	189.566
337	163.366	161.998	161.141		186.731	187.785	189.756		193.049	180.525	169.177		193.656	195.137	175.819		178.807	186.984	180.843		188.153	177.848	189.936
338	163.373	161.665	161.115		186.884	187.829	189.555		192.995	180.505	169.103		193.584	195.572	174.119		178.881	186.975	181.021		187.985	177.815	190.249
339	163.338	161.82	161.185		186.963	188.039	189.525		193.014	180.354	169.121		193.594	195.829	174.58		178.984	186.873	181.105		187.99	177.925	190.721
340	163.279	161.999	161.179		186.956	188.375	189.348		192.92	180.348	168.816		193.758	195.958	177.402		178.559	186.856	180.992		188.013	177.803	191.022
341	163.184	161.818	160.984		187.044	188.622	189.211		192.953	180.387	168.926		193.627	195.872	177.153		178.924	186.929	180.669		187.978	177.786	191.084
342	163.006	161.521	160.666		187.163	188.771	189.026		192.937	180.341	168.98		193.618	195.621	176.365		178.722	186.891	180.518		187.877	177.728	190.853
343	162.842	161.346	160.481		187.014	188.817	188.878		192.88	180.241	168.977		193.535	195.273	174.797		178.497	186.864	180.369		187.945	177.787	190.316
344	162.816	161.086	160.457		186.922	188.672	188.79		192.686	180.255	168.76		193.587	194.621	175.097		178.887	186.712	180.197		187.925	177.78	189.832
345	162.908	161.037	160.553		186.725	188.471	188.805		192.317	180.056	168.686		193.532	194.521	175.175		178.843	186.763	179.97		187.947	177.668	189.621
346	162.929	161.279	160.59		186.649	188.353	188.69		192.527	179.825	168.547		193.552	194.508	173.973		178.448	186.606	179.966		187.946	177.672	189.643
347	162.859	161.429	160.456		186.423	188.33	188.616		192.504	179.631	168.473		193.458	194.541	173.755		178.432	186.659	179.959		187.858	177.631	189.59
348	162.718	161.271	160.406		186.396	188.274	188.588		192.396	179.519	168.373		193.491	194.729	176.219		178.608	186.665	180.128		187.777	177.543	189.651
349	162.668	160.95	160.241		186.494	188.165	188.657		192.36	179.455	168.275		193.474	195.024	175.722		178.405	186.62	180.287		187.865	177.59	189.542
350	162.64	161.029	159.965		186.534	188.019	188.781		192.335	179.346	168.131		193.418	195.028	175.1		178.461	186.612	180.308		187.817	177.422	189.349
351	162.641	161.07	159.992		186.559	187.744	188.759		192.373	179.438	168.102		193.224	194.627	174.514		178.524	186.357	179.987		187.802	177.484	189.137
352	162.455	161.13	160.136		186.57	187.67	188.83		192.384	179.503	167.956		192.854	194.275	173.906		178.115	186.324	180.014		187.811	177.415	189.16
353	162.271	161.168	160.086		186.402	187.79	188.812		192.338	179.392	167.862		193.064	194.478	173.557		177.706	186.322	179.947		187.937	177.434	189.059
354	161.979	161.035	160.023		186.312	187.993	188.846		192.416	179.391	167.738		193.042	195.038	172.542		178.036	186.174	179.836		188.082	177.318	189.188
355	161.663	160.813	159.755		186.156	188.235	188.853		192.251	179.236	167.777		192.933	195.699	172.175		177.948	186.15	179.724		188.033	177.383	189.599
356	161.523	160.788	159.428		185.792	188.4	188.843		192.257	179.127	167.835		192.897	195.839	174.024		177.926	186.086	179.635		187.965	177.366	189.813
357	161.509	161.223	159.112		185.59	188.448	188.958		192.211	178.968	167.846		192.872	195.827	174.877		177.829	185.959	179.476		187.973	177.301	189.883
358	161.691	161.593	159.151		185.185	188.535	189.051		192.125	179.023	167.781		192.91	195.578	174.054		177.725	185.775	179.493		187.995	177.202	189.838
359	161.676	161.588	159.123		184.975	188.586	188.787		192.225	178.85	167.871		192.921	195.163	172.593		177.624	185.872	179.52		187.942	176.997	189.694
360	161.526	161.119	159.126		184.665	188.516	188.416		192.268	178.921	167.747		192.875	194.706	172.155		177.562	185.677	179.352		187.872	176.691	189.141
361	161.36	160.948	159.121		184.359	188.417	188.411		192.165	178.822	167.705		192.954	194.369	171.67		177.436	185.871	179.272		187.846	176.618	188.807
362	161.17	160.929	159.028		184.543	188.277	188.573		192.044	178.739	167.695		192.788	194.323	172.478		177.377	185.942	179.368		187.468	176.53	188.603
363	160.95	161.039	158.721		185.02	188.003	188.498		192.003	178.62	167.57		192.794	194.345	170.459		177.4	185.874	179.504		187.48	176.542	188.57
364	160.797	160.816	158.609		185.354	187.643	188.546		191.998	178.545	167.446		192.748	194.417	171.803		177.493	185.896	179.204		187.282	176.574	188.542
365	160.649	160.491	158.693		185.487	187.287	188.716		191.889	178.517	167.282		192.662	194.657	173.841		177.274	185.833	179.05		187.322	176.526	188.664
366	160.474	160.076	158.645		185.546	187.086	188.754		191.89	178.481	167.216		192.762	194.921	173.703		177.536	185.871	178.941		187.385	176.523	188.484
367	160.212	159.835	158.512		185.571	187.113	188.698		191.751	178.579	167.187		192.805	194.856	172.493		177.379	185.785	178.92		187.273	176.516	188.365
368	160.178	159.91	158.436		185.68	187.297	188.818		191.593	178.394	167.085		192.701	194.344	171.155		177.669	185.844	178.891		187.223	176.506	188.199
369	160.184	160.323	158.386		185.867	187.46	189.011		191.553	178.415	166.879		192.581	193.793	171.074		177.413	185.826	178.86		187.381	176.586	188.319
370	160.167	160.504	158.099		185.741	187.445	189.055		191.469	178.266	166.694		192.54	193.932	171.104		177.462	185.888	178.626		187.396	176.489	188.658
371	160.231	159.997	157.879		185.594	187.41	188.986		191.422	178.144	166.752		192.535	194.427	169.617		177.408	185.847	178.541		187.275	176.556	188.998
372	160.402	159.592	157.826		185.514	187.588	188.795		191.413	178.158	166.512		192.425	194.753	169.27		176.973	185.85	178.508		187.151	176.526	189.176
373	160.454	159.481	157.888		185.416	187.752	188.713		191.169	178.201	166.559		192.427	194.929	172.391		177.097	185.756	178.393		187.19	176.523	188.999
374	160.378	159.6	157.888		185.143	187.81	188.774		191.154	178.18	166.53		192.287	194.829	173.204		177.053	185.645	178.297		187.271	176.467	188.55
375	160.24	159.43	157.486		184.967	187.737	188.874		191.04	178.22	166.523		192.129	194.702	172.164		177.294	185.649	178.125		187.226	176.336	188.248
376	160.124	159.253	157.192		184.869	187.597	188.915		190.934	178.359	166.504		192.089	194.345	171.101		176.99	185.433	177.952		187.066	176.313	187.885
377	160.019	158.823	157.155		184.83	187.371	189.038		190.994	178.376	166.309		192.005	193.91	170.133		177.077	185.465	178.08		187.027	176.298	187.711
378	159.839	158.505	157.328		184.919	187.051	189.085		190.993	178.33	166.306		191.958	193.614	169.965		177.098	185.341	178.237		186.894	176.259	187.524
379	159.709	158.799	157.43		184.948	186.98	188.915		190.983	178.225	166.078		191.949	193.45	170.307		176.978	185.348	178.351		186.817	176.16	187.463
380	159.494	159.402	157.484		184.975	187.034	188.861		191.013	178.1	166.077		191.705	193.309	168.634		176.744	185.262	178.242		186.673	176.013	187.327
381	159.364	159.512	157.401		184.971	187.243	188.952		190.934	178.135	166.029		191.689	193.483	169.964		176.533	185.327	177.815		186.652	176.046	187.188
382	159.21	159.162	157.033		184.952	187.351	189.023		190.917	178.218	166.005		191.575	193.947	171.566		176.566	185.435	177.82		186.79	175.97	187.125
383	159.176	158.614	156.582		184.927	187.377	189.121		191.028	178.199	165.827		191.469	194.173	171.052		176.643	185.525	177.916		186.743	175.893	187.495
384	159.208	158.526	156.192		184.898	187.509	189.117		191.014	178.07	165.784		191.529	194.006	169.722		176.78	185.492	177.874		186.866	175.736	187.962
385	159.213	158.571	156.051		184.932	187.562	188.833		191.016	178.177	165.852		191.528	193.321	168.942		176.721	185.43	177.959		186.787	175.692	188.304
386	159.139	158.589	156.006		184.825	187.573	188.727		190.964	178.173	165.809		191.518	192.857	168.545		176.678	185.204	178.023		186.81	175.655	188.239
387	158.911	158.412	156.02		184.653	187.436	188.732		190.949	178.043	165.63		191.548	193.048	168.68		176.303	185.173	178.222		186.823	175.624	187.768
388	158.955	158.089	155.962		184.573	187.188	188.872		190.914	177.927	165.646		191.469	193.549	167.867		176.71	184.951	178.347		186.63	175.601	187.24
389	158.801	157.861	155.763		184.595	186.907	188.957		190.866	177.86	165.397		191.453	194.031	166.719		176.602	185.062	178.327		186.602	175.627	186.999
390	158.773	157.772	155.503		184.736	186.581	188.875		190.918	177.924	165.17		191.563	194.171	169.385		176.737	185.067	178.195		186.472	175.55	186.98
391	158.611	158.12	155.373		184.784	186.387	188.87		190.9	178.05	165.231		191.549	193.972	170.16		176.761	185.022	177.957		186.373	175.552	186.891
392	158.382	158.384	155.242		184.803	186.355	188.68		190.795	178.003	165.199		191.551	193.981	169.459		176.727	185.118	178.008		186.488	175.492	186.718
393	158.177	158.188	155.251		184.717	186.361	188.545		190.678	177.97	165.198		191.499	193.589	168.835		176.458	185.205	178		186.395	175.345	186.466
394	158.048	157.95	155.258		184.479	186.468	188.347		190.544	177.829	165.246		191.484	193.072	168.477		176.671	185.106	177.767		186.421	175.312	186.383
395	157.947	157.736	155.167		184.313	186.503	188.239		190.557	177.729	165.168		191.449	192.767	168.255		176.253	185.035	177.672		186.472	175.137	186.813
396	157.817	157.899	154.966		184.467	186.377	188.107		190.402	177.614	165.102		191.401	192.589	168.038		176.585	184.737	177.676		186.251	174.89	187.391
397	157.729	157.734	154.799		184.675	186.597	187.882		190.419	177.749	165.053		191.453	192.619	166.054		176.567	184.643	177.682		186.3	174.696	187.672
398	157.806	157.592	154.786		184.652	186.759	187.708		190.48	177.692	164.91		191.435	192.618	166.872		176.767	184.688	177.91		186.174	174.591	187.557
399	157.834	157.343	154.881		184.42	186.752	187.485		190.407	177.701	164.786		191.33	192.939	169.545		176.701	184.706	177.858		186.096	174.637	187.214
400	157.837	157.134	155.039		184.341	186.599	187.46		190.474	177.58	164.686		191.213	193.01	169.395		176.666	184.548	177.541		186.071	174.825	186.806
401	157.953	157.091	155.06		184.3	186.192	187.509		190.475	177.484	164.574		191.078	192.965	168.611		176.376	184.451	177.245		185.987	174.804	186.629
402	158.025	157.408	154.915		184.376	185.754	187.422		190.362	177.754	164.52		191.091	192.378	167.692		176.209	184.199	177.116		185.859	174.934	186.438
403	157.952	157.522	154.69		184.403	185.555	187.514		190.305	177.444	164.442		190.936	192.062	167.304		176.21	184.065	177.038		185.748	174.955	186.513
404	157.913	157.355	154.493		184.577	185.462	187.474		190.197	177.232	164.384		190.953	192.536	167.22		175.987	184.128	176.956		185.823	175.094	186.46
405	157.917	156.915	154.354		184.752	185.454	187.122		190.166	176.995	164.32		191.015	192.985	166.884		176.191	184.118	176.927		185.803	175.099	186.202
406	157.83	156.789	154.215		184.732	185.553	186.717		190.026	176.984	164.282		190.942	193.717	165.127		176.199	184.215	176.973		185.859	175.109	186.049
407	157.631	156.861	154.013		184.261	185.725	186.567		189.936	176.869	164.215		191.009	193.734	167.058		176.235	184.044	177.061		185.861	175.173	186.425
408	157.473	156.747	153.881		183.978	185.75	186.486		189.914	176.909	164.233		191.01	193.716	167.901		176.081	183.943	177.109		185.931	175.004	186.85
409	157.386	156.409	153.689		184.081	185.863	186.333		189.931	176.849	164.316		190.897	193.575	167.55		175.923	183.928	177.147		185.853	174.983	187.266
410	157.326	155.838	153.508		184.278	185.94	186.065		189.992	176.817	164.172		190.839	193.311	166.433		175.818	183.986	176.735		185.962	174.961	187.433
411	157.29	155.664	153.344		184.483	186.038	185.919		189.885	176.81	164.03		190.731	192.864	165.821		175.365	184.047	176.315		185.936	174.933	187.228
412	157.265	155.439	153.302		184.527	185.982	186.065		189.852	176.839	163.86		190.7	192.541	165.494		175.243	184.052	176.218		185.939	174.955	186.814
413	157.153	155.347	153.236		184.477	185.841	186.287		189.765	176.689	163.892		190.56	192.295	165.396		175.533	183.886	176.505		185.995	174.819	186.564
414	157.199	155.259	152.922		184.122	185.685	186.305		189.842	176.575	163.751		190.47	192.044	164.617		175.361	183.908	176.694		185.872	174.773	186.401
415	157.217	154.716	152.659		183.839	185.466	186.208		189.785	176.598	163.771		190.448	192.11	163.681		175.016	183.799	176.538		185.995	174.751	186.314
416	157.086	154.246	152.347		183.432	185.24	186.119		189.66	176.478	163.696		190.465	192.427	166.649		175.17	183.701	176.574		185.779	174.747	186.166
417	157.024	154.129	152.322		182.97	185.104	186.124		189.608	176.353	163.669		190.526	192.675	167.114		174.955	183.782	176.693		185.717	174.672	185.872
418	156.99	154.425	152.504		183.166	185.049	186.245		189.679	176.243	163.561		190.419	192.41	166.31		174.778	183.841	176.617		185.648	174.678	185.774
419	156.844	154.801	152.5		183.341	184.984	186.463		189.534	176.197	163.574		190.386	191.661	165.389		175.025	183.726	176.406		185.716	174.657	186.041
420	156.57	154.577	152.485		183.221	185.077	186.531		189.435	176.261	163.534		190.298	191.351	164.018		174.893	183.366	176.043		185.513	174.61	186.474
421	156.424	154.304	152.511		182.965	185.241	186.361		189.343	176.164	163.41		190.376	191.527	164.174		174.802	183.154	175.927		185.534	174.607	186.849
422	156.307	154.221	152.4		182.85	185.427	186.118		189.322	176.219	163.204		190.318	192.064	164.04		174.968	183.196	175.887		185.513	174.533	187.003
423	156.235	154.173	152.003		183.046	185.605	185.982		189.345	176.153	163.109		190.193	192.648	162.69		174.901	183.173	175.827		185.384	174.556	186.814
424	156.276	154.261	151.898		183.323	185.741	185.805		189.42	176.11	163.1		190.142	192.692	163.827		174.616	183.076	175.665		185.246	174.493	186.433
425	156.309	154.566	151.965		183.602	185.736	185.711		189.307	176.071	163.082		190.212	192.461	165.759		174.376	183.295	175.629		185.222	174.399	186.101
426	156.229	154.86	152.002		183.845	185.614	185.812		189.287	175.943	162.878		190.067	192.332	165.412		174.388	183.264	175.63		185.083	174.288	186.073
427	156.171	154.6	151.916		183.843	185.488	185.869		189.232	175.844	162.861		189.969	191.782	165.314		174.384	183.435	175.732		185.073	174.148	185.945
428	156.192	154.498	151.842		183.399	185.342	186.013		189.24	175.638	162.996		189.876	191.394	164.281		174.584	183.43	175.745		185.03	174.228	185.962
429	156.222	154.526	151.591		183.12	185.191	186.119		189.04	175.485	162.926		189.855	191.051	164.586		174.445	183.446	175.765		185.018	174.133	185.774
430	156.086	154.471	151.421		183.307	184.953	186.164		188.899	175.348	162.947		189.878	190.921	164.461		174.681	183.451	175.5		185.077	174.107	185.571
431	155.798	154.118	151.48		183.52	184.761	186.182		188.701	175.287	162.863		189.953	190.88	164.505		174.056	183.255	175.551		185.097	174.208	185.363
432	155.537	153.742	151.511		183.554	184.711	186.415		188.551	174.761	162.781		189.84	191.105	161.934		174.163	183.037	175.534		185.005	174.128	185.597
433	155.412	153.378	151.501		183.638	184.806	186.623		188.436	175	162.579		189.82	191.54	163.95		173.816	182.854	175.406		184.98	174.219	186.083
434	155.301	153.029	151.402		183.672	184.998	186.8		188.685	175.151	162.475		189.765	191.689	166.035		173.855	182.962	175.218		184.856	174.125	186.381
435	155.173	152.967	150.86		183.671	184.973	186.883		188.725	175.191	162.538		189.773	191.399	165.736		173.7	183.036	175.16		184.82	174.008	186.436
436	155.06	153.19	150.331		183.54	185.008	186.926		188.649	175.145	162.354		189.573	190.749	164.513		173.989	182.925	175.229		184.605	173.906	186.279
437	155.037	153.537	150.428		183.381	185.028	187.034		188.775	175.011	162.298		189.432	190.483	163.414		174.088	182.918	175.473		184.483	173.798	185.733
438	155.166	153.597	150.605		183.365	185.044	187.14		188.793	175.083	162.258		189.233	190.742	162.578		173.875	183.186	175.413		184.308	173.8	185.467
439	155.201	153.435	150.719		183.38	185.162	187.247		188.842	175.048	162.294		189.083	191.392	162.375		173.941	183.295	175.503		184.332	173.842	185.458
440	155.025	153.283	150.704		183.277	185.115	187.282		188.811	175.192	162.359		188.967	191.755	162.19		173.644	183.219	175.332		184.362	173.774	185.466
441	155.004	153.402	150.497		183.11	184.888	187.304		188.737	175.238	162.216		189.217	191.796	160.281		173.916	183.309	175.146		184.406	173.745	185.181
442	155.026	153.344	150.26		182.891	184.768	187.365		188.615	175.168	162.118		189.257	191.764	162.685		173.629	183.165	174.962		184.417	173.646	184.996
443	154.862	153.154	149.989		182.702	184.606	187.255		188.571	175.055	162.123		189.181	191.615	163.465		173.942	183.073	174.95		184.556	173.639	184.847
444	154.797	152.967	149.991		182.537	184.411	187.158		188.625	175.056	161.986		189.307	191.317	163.242		173.831	183.04	174.998		184.54	173.584	184.644
445	154.796	152.588	150.046		182.575	184.21	187.093		188.432	175.124	162.008		189.325	190.794	162.36		173.799	182.861	175.005		184.502	173.552	184.804
446	154.689	152.396	149.998		182.707	184.152	187.111		188.232	175.121	161.931		189.375	190.705	161.615		173.776	182.625	175.237		184.317	173.468	185.235
447	154.44	152.41	149.785		182.914	184.129	187.056		188.215	175.19	161.896		189.343	190.59	161.754		173.4	182.569	175.372		184.254	173.404	185.87
448	154.206	152.663	149.55		183.099	184.281	187.056		188.154	175.027	161.727		189.269	190.675	161.704		173.664	182.473	175.438		184.257	173.249	186.051
449	154.067	152.72	149.332		183.179	184.46	187.071		188.097	175.009	161.656		189.147	190.821	160.055		173.447	182.43	175.397		184.166	173.33	186.167
450	154.039	152.49	149.187		183.095	184.646	187.041		188.091	174.87	161.736		189.103	191.063	159.943		173.476	182.425	175.062		184.235	173.23	185.799
451	154.058	152.389	149.049		182.883	184.769	186.986		188.163	174.921	161.709		189.157	191.259	162.674		173.504	182.381	175.068		184.178	173.265	185.315
452	154.115	152.432	148.968		182.714	184.832	186.845		188.169	174.884	161.52		188.964	191.201	163.565		173.316	182.351	175.02		183.881	173.156	185.178
453	154.126	152.583	148.945		182.599	184.849	186.792		188.073	174.928	161.433		188.763	190.744	162.667		173.644	182.391	174.887		183.552	173.01	185.345
454	154.163	152.48	148.685		182.551	184.875	186.855		187.998	174.891	161.36		188.746	190.501	161.045		173.187	182.361	174.779		183.347	172.972	185.305
455	154.15	152.082	148.537		182.393	184.805	186.776		187.85	174.787	161.125		188.685	190.905	161.09		173.163	182.141	174.545		183.298	172.869	185.166
456	154.002	151.651	148.547		182.239	184.587	186.472		187.873	174.655	161.063		188.628	191.354	160.968		173.265	182.088	174.471		183.307	172.74	185.126
457	153.798	151.562	148.613		182.13	184.376	186.197		187.925	174.531	161.091		188.623	191.825	161.42		173.132	181.942	174.625		183.432	172.781	184.888
458	153.739	151.611	148.644		182.217	184.07	185.989		187.981	174.397	161.119		188.694	191.979	159.874		172.99	181.944	174.766		183.444	172.855	184.769
459	153.546	151.844	148.545		182.123	183.804	185.872		187.815	174.409	161.035		188.701	191.797	160.035		172.968	181.971	174.682		183.702	172.776	184.909
460	153.341	152.048	148.334		182.159	183.654	185.6		187.692	174.36	160.962		188.604	191.592	162.061		172.83	181.903	174.552		183.789	172.894	185.368
461	153.264	151.756	148.094		182.28	183.608	185.506		187.472	174.278	161.019		188.529	191.134	162.564		172.841	181.979	174.506		183.776	172.744	185.539
462	153.098	151.499	147.854		182.39	183.65	185.528		187.294	174.089	160.93		188.381	190.521	162.132		173.179	181.938	174.562		183.753	172.768	185.788
463	153.01	151.586	147.59		182.415	183.652	185.518		187.232	174.107	160.878		188.404	190.303	160.412		172.822	181.974	174.513		183.773	172.709	185.787
464	153.153	151.671	147.596		182.432	183.717	185.304		187.181	173.954	160.766		188.456	190.239	160.274		172.827	182.066	174.393		183.831	172.672	185.482
465	153.22	151.501	147.71		182.539	183.802	185.209		187.215	174.013	160.722		188.512	190.198	160.32		172.818	181.971	174.341		183.758	172.622	185.015
466	153.1	151.244	147.623		182.58	183.905	185.277		187.112	173.872	160.795		188.345	190.368	160.188		172.706	181.731	174.399		183.72	172.573	184.708
467	152.884	150.989	147.53		182.513	183.961	185.479		187.172	173.89	160.67		188.223	190.64	159.568		172.571	181.616	174.46		183.683	172.388	184.702
468	152.787	150.829	147.414		182.435	183.873	185.731		187.03	173.943	160.6		188.002	190.893	159.135		172.351	181.36	174.436		183.69	172.423	184.607
469	152.655	150.952	147.219		182.253	183.733	185.849		187.025	174.024	160.492		187.824	190.616	160.218		172.187	181.292	174.228		183.642	172.403	184.66
470	152.614	151.273	147.045		181.957	183.535	185.88		187.004	173.948	160.5		187.762	190.003	160.457		172.132	181.298	173.911		183.417	172.445	184.574
471	152.738	151.506	147.116		181.862	183.258	185.916		186.868	173.851	160.494		187.711	189.783	159.529		171.874	181.355	173.898		183.605	172.406	184.359
472	152.721	151.31	147.201		182.009	183.004	186.003		186.877	173.824	160.451		187.745	190.042	158.383		171.779	181.425	173.83		183.373	172.322	184.335
473	152.637	151.023	147.142		182.076	182.854	185.995		186.835	173.768	160.411		187.642	190.436	158.318		171.632	181.513	173.789		183.165	172.277	184.388
474	152.445	150.767	146.907		182.071	182.946	185.747		186.842	173.872	160.161		187.702	190.944	158.189		171.678	181.565	173.737		182.999	172.199	184.693
475	152.301	150.731	146.702		181.964	183.169	185.088		186.813	173.682	160.151		187.56	191.291	158.178		171.897	181.366	173.922		182.955	172.218	185.06
476	152.173	150.705	146.622		181.83	183.401	184.799		186.723	173.698	159.998		187.555	191.144	156.739		172.104	181.226	173.92		183.025	172.145	185.384
477	152.04	150.512	146.516		181.686	183.598	184.917		186.7	173.51	160.005		187.534	191.036	157.513		172.189	181.179	174.002		182.951	172.092	185.527
478	152.1	150.28	146.506		181.409	183.71	185.201		186.542	173.453	160.09		187.398	190.511	159.635		171.919	181.097	174.108		183.05	172.016	185.235
479	152.224	149.862	146.64		181.412	183.755	185.036		186.52	173.386	160.029		187.407	190.024	159.628		172.128	181.041	173.919		182.982	171.986	184.911
480	152.252	149.627	146.632		181.457	183.745	184.806		186.44	173.461	160.03		187.365	189.744	158.697		172.026	181.025	173.283		182.964	171.94	184.651
481	152.286	149.877	146.474		181.503	183.529	184.914		186.368	173.339	160		187.371	189.671	157.923		171.948	181.121	172.992		183.005	172.004	184.47
482	152.247	150.209	146.323		181.393	183.258	184.828		186.204	173.284	159.929		187.343	189.727	157.604		171.908	180.954	172.874		182.895	171.952	184.552
483	152.1	150.109	146.185		181.276	182.918	184.416		186.227	173.233	159.962		187.253	189.925	157.549		172.013	180.907	172.65		182.881	172.014	184.544
484	151.756	149.707	146.071		181.239	182.771	184.269		186.219	173.186	159.915		187.229	190.201	157.415		172.068	180.678	172.784		182.929	171.946	184.415
485	151.523	149.446	145.955		181.194	182.79	184.205		186.042	173.142	159.785		187.071	190.353	155.618		171.571	180.676	172.706		182.631	171.928	184.236
486	151.291	149.514	145.775		181.148	182.713	184.353		186.051	172.973	159.689		187.05	190.218	155.726		171.576	180.488	172.977		182.604	171.878	184.062
487	150.979	149.553	145.571		181.294	182.786	184.412		185.983	172.828	159.594		186.969	189.614	158.269		171.557	180.497	173.016		182.651	171.781	184.008
488	150.838	149.356	145.531		181.195	182.982	184.502		185.923	172.8	159.501		186.897	189.312	158.158		171.291	180.568	172.959		182.617	171.805	183.886
489	150.734	149.189	145.425		181.179	183.063	184.427		185.876	172.834	159.491		186.733	189.752	157.524		171.005	180.36	172.88		182.655	171.6	184.106
490	150.681	148.859	145.277		181.227	183.039	184.112		185.869	172.696	159.388		186.756	190.04	155.797		171.13	180.425	172.655		182.735	171.499	184.379
491	150.767	148.814	145.147		181.134	182.994	184.139		185.839	172.687	159.349		186.748	190.406	155.817		171.434	180.361	172.569		182.616	171.588	184.517
492	150.727	148.96	145.247		181.026	182.93	184.196		185.706	172.579	159.329		186.57	190.416	155.538		171.328	180.267	172.644		182.605	171.62	184.696
493	150.596	149.282	145.362		181.002	182.757	184.257		185.572	172.534	159.336		186.58	190.22	155.673		171.165	180.333	172.659		182.473	171.539	184.712
494	150.503	149.299	145.174		180.972	182.443	184.32		185.635	172.546	159.383		186.512	190.123	154.215		170.79	180.303	172.531		182.424	171.406	184.526
495	150.403	149.005	144.827		181.003	182.246	184.51		185.527	172.373	159.354		186.451	189.727	154.6		170.862	180.07	172.496		182.384	171.286	184.091
496	150.465	148.846	144.696		180.966	182.19	184.738		185.484	172.288	159.295		186.404	189.34	156.118		170.621	180.064	172.491		182.11	171.315	183.901
497	150.514	148.847	144.705		180.678	182.206	184.72		185.387	172.19	159.267		186.398	189.066	155.628		170.44	179.946	172.561		181.922	171.259	183.847
498	150.448	148.953	144.907		180.5	182.24	184.435		185.338	172.313	159.157		186.367	189.022	154.83		170.74	180.088	172.532		181.632	171.196	183.702
499	150.4	148.828	144.984		180.488	182.336	184.31		185.327	172.309	159.225		186.234	188.988	153.655		170.573	180.083	172.336		181.487	171.131	183.634
500	150.121	148.405	144.911		180.27	182.432	184.292		185.199	172.125	159.105		186.1	189.091	153.05		170.467	179.999	172.276		181.452	171.154	183.508
501	149.829	148.002	144.781		179.797	182.616	184.13		185.269	172.076	158.987		186.163	189.324	153.05		170.334	179.904	172.423		181.634	171.021	183.403
502	149.723	147.778	144.492		179.941	182.772	183.618		185.257	172.073	158.945		186.055	189.462	153.532		170.176	179.971	172.441		181.758	170.977	183.118
503	149.721	147.672	144.208		180.219	182.867	183.609		185.231	172.079	158.989		186.012	189.264	151.291		170.121	180.112	172.313		181.722	170.808	183.12
504	149.775	147.888	144.025		180.323	182.762	183.938		185.022	172.164	158.829		185.914	188.583	152.127		170.13	179.967	172.244		181.896	170.738	183.149
505	149.88	148.041	143.957		180.341	182.4	184.242		185.065	172.114	158.863		185.866	188.447	153.681		170.026	179.941	172.362		181.917	170.709	183.25
506	149.906	147.971	143.809		180.382	182.249	184.419		184.862	171.987	158.75		185.855	188.668	153.159		170.211	179.724	172.468		181.807	170.746	183.636
507	149.82	147.682	143.692		180.445	182.094	184.551		184.757	172.012	158.746		185.726	189.258	152.798		170.261	179.478	172.336		181.76	170.703	184.051
508	149.698	147.599	143.642		180.444	181.944	184.467		184.674	171.972	158.69		185.796	189.699	151.659		170.305	179.426	172.469		181.858	170.727	184.116
509	149.657	147.683	143.509		180.201	181.856	184.432		184.664	171.933	158.658		185.784	189.783	151.458		170.332	179.488	172.316		181.759	170.776	184.094
510	149.643	147.705	143.291		179.84	182.01	184.452		184.598	171.98	158.591		185.759	189.777	151.259		170.283	179.435	172.209		181.761	170.681	184.004
511	149.653	147.606	143.14		179.747	182.307	184.588		184.47	172.013	158.469		185.549	189.528	151.048		169.944	179.282	172.23		181.77	170.77	183.743
512	149.539	147.417	143.266		179.661	182.491	184.669		184.437	172.019	158.349		185.592	189.107	149.853		169.903	179.228	172.243		181.754	170.601	183.403
513	149.352	147.203	143.333		179.166	182.598	184.701		184.387	171.846	158.328		185.389	188.598	149.883		169.83	179.24	172.115		181.694	170.257	183.171
514	149.197	147.023	143.276		179.069	182.738	184.738		184.292	171.692	158.204		185.283	188.204	151.94		169.847	179.207	171.965		181.696	169.956	183.171
515	149.082	147.176	143.239		179.436	182.714	184.715		184.313	171.613	158.243		185.201	188.042	152.099		169.846	179.208	172.017		181.572	169.417	183.041
516	148.928	147.384	143.109		179.676	182.733	184.607		184.375	171.62	158.145		185.191	188.033	152.176		169.702	179.216	172.069		181.495	169.117	182.868
517	148.818	147.219	142.875		179.879	182.622	184.296		184.318	171.567	158.071		185.124	188.201	151.242		169.725	179.134	172.264		181.529	168.881	182.925
518	148.841	147.019	142.811		180.079	182.345	184.2		184.29	171.412	157.97		184.996	188.518	151.13		169.751	179.14	172.309		181.491	168.743	182.819
519	148.845	146.804	142.873		180.176	182.099	184.184		184.165	171.348	157.926		184.964	188.557	152.068		169.761	179.052	172.038		181.483	168.675	182.707
520	148.864	146.845	142.827		180.285	181.983	184.009		184.07	171.275	157.861		184.913	188.31	151.702		169.604	179.171	171.851		181.484	168.553	182.93
521	148.847	146.748	142.72		180.251	181.927	183.945		184.114	171.253	157.759		184.818	187.717	150.783		169.746	179.275	171.777		181.337	168.214	182.895
522	148.793	146.333	142.555		180.053	181.84	183.918		184.115	171.228	157.726		184.84	187.501	151.42		169.571	179.196	171.674		181.315	167.948	183.07
523	148.752	146.006	142.347		179.953	181.768	183.969		184.157	171.242	157.581		184.902	187.931	153.968		169.556	179.161	171.569		181.422	167.628	183.381
524	148.601	145.737	142.278		179.811	181.91	183.993		184.179	171.201	157.583		184.844	188.337	154.06		169.476	179.008	171.46		181.264	167.654	183.482
525	148.322	145.681	142.336		179.716	182.095	183.952		184.134	171.004	157.576		184.816	188.867	152.959		169.579	179.022	171.497		181.253	167.675	183.567
526	148.097	145.856	142.368		179.531	182.232	183.747		184.012	170.954	157.377		184.691	188.89	151.369		169.385	178.988	171.666		181.102	167.708	183.695
527	147.894	146.209	142.429		179.482	182.369	183.682		183.996	170.975	157.284		184.595	188.837	151.079		169.132	178.982	171.683		181.13	167.845	183.559
528	147.723	146.25	142.509		179.371	182.348	183.661		183.952	170.98	157.124		184.64	188.649	150.985		169.109	179.092	171.731		181.18	168.148	183.329
529	147.471	146.029	142.342		179.385	182.141	183.667		183.953	170.91	157.1		184.641	188.48	151.56		168.93	179.116	171.665		181.105	168.271	182.909
530	147.397	145.884	142.023		179.251	181.875	183.744		184.011	170.866	157.01		184.683	188.166	150.524		169.185	179.03	171.521		181.097	168.192	182.733
531	147.473	145.706	141.81		179.035	181.595	183.751		183.962	170.877	156.954		184.705	187.692	149.667		169.186	178.858	171.457		181.097	168.244	182.557
532	147.534	145.655	141.573		178.827	181.439	183.67		183.948	170.676	156.99		184.66	187.677	152.469		168.844	178.798	171.236		181.063	168.237	182.524
533	147.537	145.601	141.443		178.661	181.394	183.565		184.015	170.494	156.998		184.538	187.647	152.827		168.636	178.752	171.12		181.05	168.423	182.433
534	147.486	145.196	141.413		178.541	181.542	183.577		183.889	170.456	156.958		184.522	187.657	151.951		168.775	178.625	170.935		180.917	168.383	182.414
535	147.434	144.671	141.3		178.456	181.694	183.61		183.939	170.395	156.988		184.478	188.076	151.905		168.795	178.682	170.99		180.913	168.61	182.258
536	147.318	144.603	141.318		178.39	181.77	183.689		183.985	170.47	156.912		184.479	188.289	151.427		168.579	178.589	171.039		180.921	168.49	182.131
537	147.251	145.089	141.211		178.449	181.83	183.768		183.998	170.352	156.98		184.536	188.227	151.35		168.538	178.663	171.214		181.027	168.328	182.223
538	147.261	145.22	140.997		178.453	181.909	183.796		183.969	170.284	156.816		184.488	187.597	151.306		168.953	178.697	171.074		180.974	168.453	182.128
539	147.224	144.901	140.925		178.394	181.864	183.794		183.726	170.355	156.849		184.473	187.218	149.732		168.939	178.765	171.026		180.782	168.521	182.345
540	147.119	144.679	140.912		178.232	181.839	183.819		183.625	170.205	156.799		184.541	187.389	149.028		168.673	178.565	170.938		180.767	168.408	182.518
541	146.934	144.717	141.032		178.226	181.873	183.93		183.386	170.057	156.738		184.415	187.851	151.117		168.382	178.44	170.969		180.71	168.369	182.845
542	146.772	144.804	140.97		178.344	181.784	183.811		183.31	170.044	156.706		184.464	188.303	152.166		168.154	178.362	170.996		180.634	168.558	183.002
543	146.483	144.778	140.8		178.485	181.492	183.501		183.461	169.962	156.739		184.511	188.54	151.355		167.99	178.263	170.905		180.486	168.507	183.073
544	146.483	144.446	140.734		178.646	181.11	183.328		183.395	169.893	156.679		184.524	188.572	151.142		167.878	178.309	170.93		180.305	168.49	183.05
545	146.527	144.188	140.705		178.794	181.042	183.323		183.317	169.837	156.491		184.495	188.406	150.061		167.933	178.321	170.876		180.302	168.497	182.89
546	146.467	144.07	140.823		178.829	180.996	183.322		183.237	169.77	156.476		184.252	188.171	149.694		168.239	178.311	171.042		180.221	168.383	182.394
547	146.463	144.178	140.902		178.679	181.106	183.335		183.102	169.942	156.472		184.15	187.594	149.96		168.044	178.177	171.357		180.02	168.44	181.845
548	146.488	144.507	140.851		178.559	181.32	183.399		182.966	169.718	156.497		183.911	187.192	148.619		168.252	178.117	171.374		180.022	168.49	181.633
549	146.484	144.719	140.702		178.569	181.612	183.56		182.994	169.563	156.46		183.834	187.053	147.595		168.137	178.072	171.181		180.053	168.446	181.536
550	146.477	144.571	140.567		178.605	181.8	183.702		183	169.399	156.355		183.987	187.039	149.977		168.206	178.161	171.047		179.664	168.548	181.449
551	146.41	144.443	140.298		178.522	181.837	183.744		183.006	169.272	156.195		183.92	187.201	151.177		168.029	178.193	171.097		179.203	168.649	181.38
552	146.304	144.46	140.146		178.407	181.88	183.696		182.96	169.177	156.083		183.842	187.328	150.421		168.117	178.134	171.039		179.024	168.508	181.246
553	146.148	144.586	140.203		178.333	181.847	183.42		182.912	169.143	156.082		183.761	187.542	149.795		168.34	178.177	170.746		179.188	168.464	180.967
554	145.963	144.568	140.292		178.198	181.771	183.116		182.869	169.292	155.962		183.627	187.59	148.655		168.305	178.027	170.51		179.206	168.486	180.824
555	145.783	144.329	140.238		178.076	181.742	183.034		182.918	169.365	155.933		183.49	187.056	148.244		168.254	178.149	170.452		179.353	168.466	180.566
556	145.618	144.004	140.038		177.931	181.579	182.902		182.836	169.18	155.861		183.519	186.658	148.137		168.042	178.092	170.503		179.273	168.508	180.663
557	145.551	143.529	139.95		177.782	181.289	182.711		182.865	169.112	155.816		183.525	186.813	147.817		168.305	177.875	170.588		179.219	168.407	180.95
558	145.645	143.436	139.911		177.843	181.094	182.652		182.807	169.009	155.752		183.53	187.17	145.803		167.921	177.798	170.588		179.109	168.307	181.416
559	145.756	143.684	139.776		178.019	181.024	182.483		182.663	168.926	155.78		183.485	187.755	147.571		168.01	177.644	170.367		179.138	168.272	181.674
560	145.822	144.077	139.768		178.097	181.012	182.424		182.615	168.884	155.646		183.436	188.091	149.224		168.05	177.635	170.198		179.179	168.227	181.847
561	145.836	144.105	139.701		178.17	181.195	182.282		182.62	168.923	155.561		183.393	187.997	148.717		168.192	177.632	170.236		179.227	168.15	182.125
562	145.75	143.837	139.603		178.338	181.423	182.188		182.475	168.891	155.488		183.443	187.819	147.944		168.161	177.438	170.251		179.049	167.917	181.95
563	145.572	143.61	139.584		178.413	181.636	182.075		182.491	168.823	155.372		183.36	187.496	146.933		168.167	177.41	170.096		178.983	167.811	181.684
564	145.413	143.564	139.358		178.243	181.681	182.052		182.471	168.842	155.437		183.389	186.981	147.037		167.928	177.324	170.069		178.941	167.713	181.282
565	145.305	143.56	139.066		177.963	181.551	181.893		182.555	168.802	155.377		183.331	186.573	146.973		167.458	177.246	170.149		179.05	167.677	181.075
566	145.099	143.41	138.648		177.668	181.284	181.75		182.59	168.77	155.252		183.187	186.364	146.582		167.481	177.187	170.256		179.05	167.573	180.933
567	144.937	143.19	138.737		177.573	180.885	181.788		182.579	168.743	155.207		183.139	186.328	145.205		167.534	177.174	170.281		179.109	167.651	180.961
568	144.84	142.863	138.858		177.454	180.472	181.761		182.557	168.648	155.078		183.144	186.458	145.625		167.599	177.245	170.076		179.177	167.729	180.941
569	144.666	142.659	138.897		177.285	180.279	181.961		182.459	168.683	155.132		182.999	186.484	147.639		167.685	177.218	169.663		179.194	167.71	180.622
570	144.654	142.669	138.75		177.206	180.316	182.102		182.4	168.575	155.103		183.015	186.801	146.515		167.705	177.192	169.498		179.155	167.707	180.597
571	144.673	142.948	138.444		177.301	180.344	182.096		182.374	168.637	154.931		182.995	186.753	146.446		167.803	177.122	169.575		179.314	167.635	180.463
572	144.711	143.005	138.197		177.478	180.507	182.128		182.251	168.599	154.839		183.078	186.344	145.307		167.635	176.925	169.531		179.23	167.647	180.33
573	144.741	142.836	138.116		177.575	180.693	182.16		182.129	168.519	154.893		183.114	185.954	145.083		167.517	176.983	169.464		179.278	167.645	180.322
574	144.585	142.641	138.1		177.604	180.717	182.136		182.09	168.459	154.743		183.103	186.094	145.394		167.345	176.958	169.435		178.907	167.725	180.205
575	144.481	142.638	138.199		177.715	180.709	182.105		181.889	168.468	154.926		183.081	186.525	145.377		167.459	177.01	169.373		178.886	167.703	180.577
576	144.456	142.759	138.239		177.908	180.705	181.788		181.93	168.356	154.834		182.982	186.906	144.442		167.381	177.092	169.494		178.713	167.62	181.006
577	144.266	142.811	138.064		177.947	180.483	181.589		181.929	168.358	154.831		182.923	187.317	144.856		167.467	177.216	169.615		178.778	167.378	181.42
578	144.206	142.49	137.889		177.735	180.627	181.284		181.923	168.212	154.701		182.898	187.213	146.306		167.184	177.135	169.581		178.756	167.029	181.542
579	144.249	142.171	137.745		177.613	180.604	181.034		182.027	167.995	154.528		182.774	187.165	146.275		167.269	176.902	169.449		178.62	167.023	181.587
580	144.161	141.906	137.651		177.61	180.454	180.941		182.036	167.966	154.51		182.652	186.775	145.593		167.188	176.685	169.394		178.514	166.958	181.557
581	143.956	141.883	137.651		177.603	180.321	180.881		181.892	168.052	154.317		182.613	186.169	144.825		167.279	176.389	169.402		178.565	166.797	181.352
582	143.689	142.095	137.64		177.363	180.004	180.642		181.867	167.936	154.259		182.412	185.689	144.027		167.001	176.346	169.419		178.636	166.884	180.697
583	143.547	142.242	137.696		177.047	179.811	180.337		181.768	167.826	154.087		182.453	185.547	143.528		167.164	176.365	169.391		178.549	166.983	180.283
584	143.558	142.144	137.652		177.063	179.665	180.176		181.663	167.89	153.834		182.452	185.372	143.619		167.15	176.429	169.296		178.451	167.013	180.216
585	143.586	141.984	137.475		177.25	179.602	180.126		181.688	167.784	153.917		182.446	185.488	141.461		167.265	176.475	169.457		178.32	166.858	180.095
586	143.404	141.857	137.362		177.271	179.627	180.126		181.46	167.682	153.909		182.551	185.759	141.721		167.255	176.226	169.718		178.304	166.62	179.998
587	143.439	141.674	137.232		177.247	179.744	180.071		181.441	167.487	153.916		182.559	186.194	144.301		167.01	176.181	169.779		178.164	166.668	180.076
588	143.518	141.559	137.293		177.349	179.785	180.153		181.354	167.293	153.923		182.415	186.276	144.894		166.695	176.117	169.516		178.296	166.632	179.922
589	143.473	141.219	137.111		177.529	179.878	180.189		181.335	167.109	153.683		182.39	185.911	143.882		166.425	176.249	169.243		178.226	166.668	179.871
590	143.263	140.835	136.919		177.718	180.031	180.389		181.405	167.075	153.749		182.29	185.128	143.289		166.395	176.39	169.222		178.361	166.629	179.692
591	143.311	140.639	136.595		177.842	180.139	180.619		181.448	167.063	153.779		182.185	185.14	142.419		166.216	176.546	169.142		178.41	166.519	179.713
592	143.411	140.733	136.371		177.381	180.193	180.786		181.384	167.177	153.71		182.211	185.56	142.32		166.312	176.593	169.172		178.261	166.458	179.71
593	143.307	140.985	136.217		177.195	180.052	180.842		181.492	167.037	153.682		181.983	186.057	142.307		166.562	176.425	169.115		178.408	166.605	179.887
594	143.051	141.286	136.193		177.158	179.924	180.889		181.515	167.005	153.576		181.964	186.492	141.473		166.619	176.261	169.022		178.328	166.532	180.155
595	142.809	141.205	136.293		177.107	179.642	181.066		181.46	166.989	153.458		181.876	186.444	140.593		166.346	176.425	168.73		178.322	166.555	180.506
596	142.851	140.972	136.317		176.798	179.511	181.213		181.216	167.021	153.496		181.857	186.295	142.537		166.418	176.485	168.567		178.506	166.489	180.505
597	142.96	140.87	136.272		176.339	179.38	181.289		181.066	166.979	153.452		181.927	186.037	142.496		166.152	176.34	168.477		178.406	166.432	180.682
598	142.647	141.003	136.156		176.011	179.362	181.36		180.937	167.049	153.432		181.97	185.552	141.774		166.208	176.32	168.865		178.44	166.33	180.775
599	142.89	141.048	135.97		175.966	179.427	181.473		180.886	166.97	153.328		181.906	185.096	141.334		166.054	176.276	168.778		178.392	166.181	180.736
600	142.961	141.042	135.752		175.902	179.44	181.358		181.021	166.983	153.226		182.014	184.825	139.988		166.028	176.32	168.655		178.361	166.343	180.23
601	142.769	140.804	135.759		176.01	179.515	181.222		181.031	166.966	153.179		182.038	184.755	140.729		165.948	176.275	168.559		178.292	166.383	179.86
602	142.602	140.359	135.871		175.989	179.669	181.022		180.966	166.747	153.223		181.983	184.588	139.844		165.995	176.099	168.557		178.185	166.522	179.669
603	142.513	139.903	135.998		176.011	179.799	180.747		181.022	166.753	153.163		181.738	184.971	139.548		165.896	176.183	168.465		178.035	166.514	179.416
604	142.431	139.774	135.935		176.05	179.861	180.734		180.923	166.687	153.095		181.588	185.193	138.873		165.961	176.256	168.538		178.073	166.538	179.13
605	142.314	140.112	135.681		176.026	179.797	180.695		180.943	166.733	153.105		181.459	185.278	139.342		165.759	176.102	168.45		177.976	166.487	178.781
606	142.169	140.342	135.44		176.06	179.532	180.246		180.927	166.675	153.081		181.407	184.917	140.8		165.548	176.124	168.258		177.869	166.337	178.612
607	142.136	140.109	135.253		176.158	179.295	179.916		180.847	166.705	153.053		181.543	184.335	139.882		165.785	176.103	168.272		177.904	166.32	178.445
608	142.014	140.028	135.183		176.231	179.145	179.931		180.925	166.658	153.054		181.553	184.429	138.816		165.775	176.048	168.332		177.774	166.361	178.435
609	141.921	140.084	135.192		176.1	179.061	180.037		180.951	166.657	153.052		181.488	184.77	138.672		165.927	175.956	168.187		177.909	166.167	178.438
610	141.964	140.213	135.193		175.963	178.873	180.131		180.872	166.542	152.992		181.544	185.349	137.934		165.775	176.034	168.042		177.848	166.201	178.593
611	141.958	140.164	135.084		176.009	178.771	180.119		180.802	166.437	152.945		181.445	185.635	136.916		165.61	176.2	167.994		177.891	166.144	178.79
612	142.001	140	134.805		175.974	178.897	180.075		180.716	166.452	152.872		181.465	185.789	136.351		165.471	176.144	168.001		177.959	166.073	179.128
613	142.004	139.687	134.643		175.974	179.206	180.014		180.642	166.437	152.789		181.449	185.743	134.301		165.235	176.206	167.779		177.974	166.024	179.538
614	142.149	139.458	134.59		176.034	179.588	180.029		180.658	166.277	152.661		181.369	185.395	135.124		165.276	176.023	167.476		177.871	166.024	179.843
615	142.012	139.544	134.723		176	179.803	179.913		180.721	166.186	152.685		181.447	184.899	137.24		165.331	176.091	167.495		177.574	165.989	180.204
616	141.872	139.884	134.805		175.947	179.654	179.696		180.656	166.229	152.561		181.473	184.381	137.787		165.299	175.943	167.626		177.497	165.976	180.252
617	141.845	140.105	134.821		176.061	179.477	179.48		180.653	165.893	152.471		181.393	184.06	137.826		165.031	175.9	167.61		177.39	165.916	180.305
618	141.848	139.866	134.862		176.265	179.264	179.486		180.606	165.864	152.438		181.323	183.95	136.832		165.171	176.001	167.842		177.149	165.989	180.102
619	141.897	139.552	134.691		176.376	179.168	179.559		180.597	165.696	152.387		181.237	183.853	136.233		165.004	176.032	167.488		177.038	165.969	179.785
620	141.86	139.483	134.269		176.515	179.176	179.63		180.528	165.753	152.231		181.163	184.088	136.498		164.751	176.081	167.318		177.086	166.004	179.561
621	141.781	139.575	133.721		176.567	179.073	179.709		180.359	165.667	152.087		181.18	184.316	135.986		164.808	176.047	167.378		177.22	165.837	179.386
622	141.676	139.462	133.615		176.53	178.866	179.801		180.39	165.634	152.096		181.242	184.466	134.37		164.694	175.812	167.321		177.268	165.794	179.202
623	141.613	139.057	133.839		176.46	178.633	179.84		180.45	165.548	152.28		181.177	184.091	133.36		164.435	175.549	167.159		177.286	165.78	179.114
624	141.684	138.601	133.817		176.399	178.6	179.885		180.419	165.474	152.159		181.174	183.51	135.919		164.502	175.319	167.202		177.33	165.713	178.841
625	141.575	138.364	133.702		176.392	178.717	179.954		180.463	165.479	152.16		181.127	183.344	137.034		164.432	175.2	167.264		177.224	165.621	178.613
626	141.374	138.368	133.502		176.338	178.914	180.228		180.423	165.496	152.035		181.118	183.73	136.923		164.585	175.239	167.578		177.218	165.529	178.432
627	141.335	138.589	133.41		176.313	179.125	180.464		180.378	165.329	151.817		181.049	184.106	136.495		164.502	175.108	167.703		177.239	165.474	178.374
628	141.41	138.785	133.416		176.195	179.206	180.51		180.156	165.302	151.753		180.879	184.461	135.194		164.636	175.12	167.507		177.244	165.347	178.172
629	141.439	138.686	133.595		176.117	179.216	180.467		180.164	165.326	151.761		180.911	184.681	135.223		164.467	175.097	167.333		177.201	165.268	178.324
630	141.369	138.352	133.764		175.938	179.163	180.56		180.143	165.154	151.777		180.971	184.512	135.224		164.573	175.184	167.357		177.167	165.26	178.359
631	141.119	138.25	133.747		175.656	179.156	180.538		180.027	165.184	151.703		180.94	184.321	135.725		164.754	175.17	167.394		177.077	165.196	178.562
632	140.923	138.387	133.651		175.527	179.133	180.457		179.985	164.983	151.699		180.984	184.07	133.806		164.684	175.273	167.276		176.985	165.035	178.953
633	140.88	138.477	133.521		175.482	179.11	180.227		179.913	165.021	151.744		180.944	183.662	134.927		164.861	175.312	167.256		176.894	164.915	179.424
634	140.683	138.243	133.28		175.575	179.037	180.019		179.792	165.019	151.584		180.899	183.349	136.871		164.628	175.286	167.095		176.87	164.876	179.44
635	140.241	137.993	133.081		175.533	178.889	179.96		179.551	165.055	151.561		180.676	183.493	136.692		164.61	175.17	167.135		176.817	164.93	179.698
636	140.14	137.752	133.091		175.351	178.753	179.928		179.476	165.09	151.511		180.685	183.517	136.854		164.611	174.806	167.334		176.843	165.081	179.69
637	140.309	137.536	133.143		175.254	178.573	179.941		179.515	164.95	151.534		180.664	183.492	136.122		164.499	174.688	167.419		176.718	165.05	179.578
638	140.458	137.532	133.137		175.295	178.408	180.05		179.656	164.861	151.43		180.547	183.602	134.746		164.885	174.548	167.402		176.708	165.033	179.161
639	140.34	137.928	133.095		175.492	178.391	179.968		179.58	164.763	151.393		180.505	183.551	134.503		164.931	174.353	167.329		176.431	165.138	178.94
640	140.299	138.115	132.791		175.681	178.443	179.914		179.721	164.569	151.403		180.433	183.261	134.358		165	174.38	167.134		176.463	165.064	178.611
641	140.329	138.037	132.481		175.676	178.627	180		179.667	164.675	151.425		180.312	182.712	133.43		164.83	174.385	167.081		176.373	164.989	178.558
642	140.148	137.897	132.265		175.493	178.779	180.058		179.651	164.652	151.368		180.071	182.525	132.501		164.681	174.449	166.862		176.329	164.872	178.416
643	139.929	137.775	132.314		175.321	178.874	180.177		179.646	164.632	151.226		179.996	182.826	135.244		164.425	174.366	166.705		176.19	164.703	178.129
644	139.835	137.83	132.169		174.922	178.837	180.218		179.545	164.506	151.148		180.034	183.337	135.536		164.481	174.213	166.561		176.064	164.594	177.882
645	139.821	137.725	132.073		174.709	178.701	180.263		179.418	164.393	151.174		180.176	183.821	134.845		164.449	174.204	166.53		176.012	164.636	178.063
646	139.641	137.42	131.787		174.765	178.444	180.314		179.538	164.266	151.072		180.1	183.916	133.5		164.507	174.077	166.622		176.129	164.589	177.954
647	139.492	137.141	131.284		174.885	178.221	180.307		179.363	164.12	151.06		180.241	183.811	131.962		164.422	173.946	166.699		176.131	164.581	177.759
648	139.441	136.896	131.138		174.899	178.015	180.355		179.441	164.148	151.019		180.187	183.722	132.345		164.276	173.94	166.68		175.837	164.665	177.751
649	139.256	136.851	131.166		174.921	177.788	180.228		179.403	164.189	150.988		180.171	183.347	131.714		164.329	173.906	166.349		175.981	164.743	177.708
650	139.208	136.992	131.398		174.924	177.596	180.036		179.432	164.207	150.997		180.166	182.808	131.22		164.199	173.935	166.129		175.796	164.537	177.987
651	139.357	137.148	131.558		174.893	177.587	179.878		179.428	164.132	150.917		180.064	182.554	129.095		164.035	173.977	166.303		175.733	164.469	178.368
652	139.4	137.152	131.595		174.874	177.784	179.78		179.361	164.188	150.893		179.937	182.596	130.678		163.656	174.044	166.265		175.764	164.445	178.646
653	139.37	137.001	131.568		174.995	177.914	179.701		179.325	163.996	150.864		180.057	182.611	132.001		163.669	174.218	166.288		175.771	164.626	178.781
654	139.288	136.998	131.411		175.109	178.094	179.556		179.318	164.061	150.775		179.882	182.8	132.723		163.674	174.223	166.292		175.771	164.447	178.961
655	139.276	136.981	131.438		175.034	178.292	179.367		179.213	164.217	150.662		179.96	183.057	131.913		163.811	174.271	166.315		175.618	164.493	178.932
656	139.258	136.85	131.307		174.769	178.377	179.292		179.124	164.081	150.652		179.923	183.234	131.046		163.835	174.049	166.38		175.611	164.466	178.608
657	139.096	136.668	131.2		174.584	178.254	179.253		178.98	164.105	150.632		179.952	183.207	130.303		163.768	173.946	166.545		175.679	164.432	178.303
658	138.993	136.421	131.318		174.637	178.109	179.325		178.92	164.028	150.593		179.947	182.757	130.593		163.649	173.884	166.576		175.403	164.37	177.87
659	138.89	136.087	131.269		174.818	177.919	179.421		178.925	164.002	150.603		179.881	182.321	130.138		163.713	173.673	166.309		175.282	164.209	177.41
660	138.84	136.007	131.101		174.919	177.742	179.463		178.868	163.881	150.444		179.845	182.283	128.638		163.876	173.649	166.191		175.267	164.277	176.982
661	138.687	136.235	130.855		174.912	177.543	179.41		178.885	163.843	150.245		179.837	182.542	129.029		163.767	173.707	166.086		175.253	164.205	176.759
662	138.587	136.47	130.752		174.834	177.449	179.372		178.744	163.703	150.211		179.733	183.129	131.118		163.571	173.771	165.967		175.087	164.184	176.418
663	138.52	136.576	130.518		174.595	177.505	179.316		178.672	163.671	150.265		179.643	183.543	130.997		163.688	173.684	165.887		175.101	164.113	176.123
664	138.555	136.551	130.379		174.462	177.773	179.033		178.742	163.516	150.247		179.499	183.549	130.119		163.665	173.84	165.957		174.938	164.075	176.075
665	138.675	136.375	130.452		174.361	177.978	178.846		178.677	163.644	150.135		179.439	183.47	129.711		163.29	173.903	165.879		175.12	164.094	175.983
666	138.647	136.309	130.506		174.267	178.146	178.9		178.635	163.663	150.02		179.444	183.103	128.269		163.379	173.923	165.998		175.054	164.023	176.013
667	138.609	136.264	130.493		174.149	178.218	179.111		178.572	163.808	150.05		179.387	182.532	129.133		163.304	173.851	166.198		175.075	163.952	176.056
668	138.61	136.079	130.393		174.024	178.343	179.318		178.525	163.57	149.843		179.404	182.118	129.107		163.405	173.688	166.006		175.043	164.016	176.206
669	138.475	135.76	130.173		173.984	178.424	179.448		178.403	163.529	149.695		179.263	181.881	128.281		163.292	173.597	165.768		174.935	163.764	176.24
670	138.328	135.498	129.784		174.173	178.411	179.5		178.402	163.539	149.609		179.19	181.901	127.738		163.294	173.564	165.572		174.732	163.842	176.536
671	138.259	135.379	129.938		174.235	178.294	179.468		178.479	163.444	149.601		179.261	182.115	128.816		163.156	173.708	165.417		174.687	163.678	176.815
672	138.208	135.448	130.078		174.288	177.912	179.474		178.447	163.377	149.564		179.196	182.402	130.071		163.118	173.565	165.101		174.707	163.767	177.107
673	138.171	135.723	129.758		174.343	177.341	179.333		178.387	163.172	149.609		179.153	182.624	129.5		162.883	173.317	165.146		174.761	163.693	177.179
674	138.06	135.706	129.338		174.453	177.074	179.273		178.379	162.851	149.705		179.09	182.719	128.891		162.938	173.29	165.036		174.802	163.702	177.115
675	137.777	135.563	129.084		174.432	177.078	179.181		178.273	162.619	149.523		179.043	182.447	128.309		162.934	173.182	165.131		174.855	163.735	177.122
676	137.646	135.405	128.877		174.462	177.194	179.107		178.274	162.256	149.496		178.921	181.948	127.83		162.751	173.225	165.405		174.842	163.59	176.935
677	137.861	135.404	128.709		174.34	177.415	179.106		178.269	162.041	149.462		178.92	182.062	126.761		162.984	173.23	165.438		174.847	163.37	176.699
678	137.889	135.385	128.879		174.275	177.561	179.115		178.293	161.927	149.424		178.998	182.35	125.462		162.892	173.096	165.506		174.651	163.293	176.402
679	137.846	135.331	129.018		174.176	177.641	179.045		178.245	161.913	149.489		178.966	182.686	124.866		163.062	172.962	165.368		174.428	163.192	176.269
680	137.907	135.129	129.074		174.114	177.68	179.094		178.185	161.944	149.353		178.905	183.096	125.475		162.742	172.85	165.253		174.295	163.211	176.405
681	138.014	134.84	129.075		174.259	177.68	179.203		178.231	162.096	149.15		178.897	183.08	126.412		162.773	172.707	165.172		174.393	163.23	176.404
682	137.991	134.755	128.953		174.432	177.658	179.187		178.295	162.129	149.14		178.791	182.793	125.866		162.772	172.503	165.085		174.345	163.19	176.424
683	137.89	134.924	128.793		174.675	177.593	179.285		178.239	162.078	149.103		178.793	182.513	126.212		162.579	172.485	165.013		174.312	163.029	176.289
684	137.699	135.159	128.665		174.794	177.409	179.201		178.131	162.091	149.123		178.787	181.861	125.298		162.694	172.335	164.915		174.32	163.069	176.327
685	137.536	135.099	128.787		174.8	177.208	179.02		178.086	161.968	149.111		178.811	181.108	124.316		162.776	172.279	164.967		174.43	163.01	176.195
686	137.449	134.953	128.798		174.791	177.111	178.863		178.042	161.887	148.981		178.763	180.934	124.074		162.816	172.272	165.053		174.56	162.957	176.011
687	137.297	134.843	128.86		174.798	177.236	178.654		177.941	161.778	149.047		178.702	180.945	124.405		162.538	172.325	164.936		174.358	162.952	175.931
688	137.139	134.833	128.856		174.785	177.465	178.564		177.941	161.601	149.103		178.749	181.062	123.346		162.438	172.327	164.937		174.533	162.943	176.059
689	137.096	134.836	128.621		174.351	177.458	178.403		177.919	161.619	148.923		178.813	181.253	122.563		162.483	172.376	164.876		173.923	162.856	176.322
690	137.229	134.624	128.409		174.01	177.517	178.332		177.993	161.496	148.883		178.757	181.424	124.862		162.334	172.325	164.759		173.207	162.777	176.452
691	137.246	134.283	127.901		173.819	177.597	178.4		177.997	161.52	148.778		178.648	181.698	125.217		162.19	172.083	164.732		172.839	162.707	176.651
692	137.135	134.023	127.748		173.438	177.592	178.505		177.975	161.55	148.7		178.604	181.31	125.631		162.091	172.045	164.674		172.982	162.669	176.772
693	137.089	134.012	127.784		173.238	177.37	178.435		177.988	161.409	148.685		178.56	180.698	124.313		162.184	172.17	164.58		172.692	162.718	176.735
694	137.105	134.096	127.765		173.149	177.19	178.217		177.814	161.317	148.642		178.458	180.707	123.176		162.337	172.143	164.517		172.512	162.63	176.832
695	137.134	134.225	127.808		172.909	177.028	177.878		177.856	161.068	148.71		178.459	180.865	123.192		162.288	172.112	164.516		172.528	162.563	176.684
696	136.91	134.244	127.722		172.94	176.767	177.641		177.885	161.061	148.554		178.437	181.371	123.799		162.219	171.886	164.524		172.696	162.615	176.433
697	136.74	134.205	127.459		172.828	176.53	177.33		177.811	161.178	148.518		178.511	182.078	123.736		162.077	171.888	164.621		172.649	162.616	176.093
698	136.617	134.157	127.222		172.893	176.546	177.045		177.75	161.234	148.401		178.515	182.2	121.715		161.956	171.898	164.5		172.869	162.495	175.688
699	136.46	134.13	127.219		173.029	176.712	177.046		177.767	161.195	148.378		178.492	182.312	122.991		161.665	171.694	164.343		173.02	162.55	175.444
700	136.427	134.026	127.446		172.996	176.868	177.105		177.809	161.295	148.287		178.505	182.128	125.227		161.781	171.679	164.308		173.087	162.41	175.518
701	136.386	134.069	127.497		173.139	176.953	176.677		177.702	161.133	148.299		178.331	181.718	123.903		161.751	171.618	164.262		173.068	162.324	175.313
702	136.109	133.872	127.38		173.38	177.095	176.418		177.593	161.129	148.206		178.373	181.207	123.206		161.889	171.631	164.218		173.039	162.196	175.255
703	136.061	133.542	127.155		173.586	177.184	176.271		177.577	161.044	148.115		178.403	181.039	121.765		161.676	171.514	164.051		172.592	162.109	175.284
704	136.228	133.33	126.884		173.647	177.087	176.268		177.355	161.034	148.16		178.328	180.919	121.231		161.503	171.454	163.983		172.083	162.063	175.183
705	136.256	133.332	126.726		173.516	176.755	176.221		177.378	161.066	148.16		178.267	180.886	120.722		161.397	171.449	163.964		172.084	161.944	175.135
706	136.204	133.622	126.821		173.533	176.357	176.224		177.462	161.025	148.175		178.284	180.97	120.215		161.448	171.461	163.991		171.901	162.02	175.096
707	136.089	133.889	126.916		173.44	176.04	176.528		177.48	160.86	148.189		178.327	181.278	119.952		161.396	171.633	163.919		171.909	161.941	175.03
708	135.927	133.939	126.841		173.425	175.871	176.685		177.238	160.986	148.032		178.219	181.63	118.478		161.433	171.594	163.98		171.826	161.935	174.936
709	135.751	133.707	126.715		173.488	175.839	176.599		177.138	161.176	148.052		178.11	181.522	121.234		161.597	171.529	163.973		171.958	161.869	175.232
710	135.684	133.608	126.507		173.465	175.957	176.493		176.986	161.176	147.958		178.094	180.978	122.195		161.623	171.18	163.915		172.043	161.77	175.598
711	135.721	133.519	126.189		173.485	176.092	176.151		177.008	161.081	148.038		177.872	180.816	122.371		161.419	170.961	163.873		172.08	161.575	175.858
712	135.667	133.298	126.173		173.555	176.215	175.938		177.05	161.088	148.01		177.895	180.945	121.857		161.39	170.632	163.691		172.127	161.558	176.087
713	135.538	133.092	126.229		173.525	176.273	176.089		177.042	160.97	147.999		177.979	181.435	120.746		161.253	170.778	163.513		172.174	161.613	176.283
714	135.455	132.868	126.423		173.388	176.311	176.188		177.063	160.969	147.884		177.997	181.769	120.787		161.148	171.071	163.401		172.377	161.683	176.302
715	135.418	132.599	126.38		173.347	176.411	176.018		176.999	160.958	147.794		177.754	181.967	120.454		161.057	171.334	163.482		172.433	161.659	176.095
716	135.478	132.526	126.152		173.305	176.492	176.152		176.986	160.839	147.684		177.655	181.817	120.118		161.124	171.418	163.613		172.389	161.55	175.914
717	135.585	132.679	125.829		173.116	176.408	176.422		177.042	160.749	147.754		177.502	181.576	119.505		161.146	171.505	163.715		172.511	161.504	175.503
718	135.636	132.761	125.529		172.904	176.224	176.502		176.893	160.614	147.671		177.524	181.244	119.546		161.033	171.288	163.702		172.513	161.444	175.333
719	135.675	132.605	125.359		172.726	175.978	176.306		176.841	160.617	147.477		177.566	180.901	121.313		161.133	171.309	163.403		172.393	161.275	175.282
720	135.714	132.545	125.391		172.572	175.724	176.123		176.741	160.614	147.49		177.558	180.518	120.461		161.025	171.283	163.39		172.286	161.256	175.33
721	135.735	132.557	125.459		172.526	175.526	176.29		176.69	160.631	147.343		177.58	180.359	119.419		161.07	171.336	163.379		172.323	161.29	175.34
722	135.694	132.481	125.492		172.394	175.445	176.457		176.686	160.513	147.376		177.515	180.154	118.61		161.095	171.123	163.226		172.339	161.193	175.238
723	135.678	132.274	125.36		172.401	175.597	176.509		176.602	160.523	147.411		177.503	180.316	117.578		160.936	170.937	163.039		172.236	161.179	175.253
724	135.596	132.128	125.222		172.367	175.869	176.535		176.598	160.407	147.455		177.558	180.535	117.368		161.024	170.972	162.753		172.231	161.159	175.171
725	135.479	131.894	125.207		172.322	176.076	176.667		176.568	160.535	147.36		177.41	180.633	117.39		161.036	170.821	162.829		172.048	161.089	175.133
726	135.322	131.553	125.201		172.253	176.266	176.852		176.535	160.495	147.288		177.357	180.517	116.48		160.971	170.879	162.94		171.945	161.1	175.045
727	135.075	131.309	125.304		172.292	176.296	176.996		176.484	160.527	147.389		177.257	180.151	115.458		161.031	170.912	162.94		172.008	161.018	175.103
728	134.898	131.428	125.477		172.389	176.267	177.033		176.516	160.552	147.353		177.206	179.841	117.549		160.898	170.923	162.743		171.95	160.93	175.019
729	134.814	131.801	125.563		172.465	176.203	176.96		176.418	160.538	147.218		177.202	179.797	118.042		160.778	170.915	162.701		171.942	160.984	175.426
730	134.769	131.973	125.537		172.376	176.058	176.752		176.278	160.534	147.265		177.118	180.215	118.524		160.817	170.865	162.483		171.832	160.693	175.518
731	134.662	131.837	125.351		172.235	175.767	176.663		176.312	160.503	147.19		177.114	180.736	118.134		160.787	170.786	162.389		171.897	160.402	175.652
732	134.503	131.623	125.096		171.972	175.464	176.642		176.299	160.48	147.124		177.084	181.056	116.825		160.774	170.635	162.293		171.876	160.271	175.678
733	134.482	131.469	124.9		171.769	175.161	176.651		176.301	160.407	147.091		177.051	181	115.835		160.711	170.736	162.14		171.978	160.246	175.733
734	134.501	131.459	124.919		171.533	174.986	176.592		176.361	160.341	146.973		177	180.846	116.09		160.522	170.646	162.144		171.862	160.227	175.6
735	134.351	131.459	124.863		171.152	175.082	176.609		176.231	160.319	146.836		177.032	180.572	116.797		160.513	170.5	162.244		171.91	160.259	175.308
736	134.208	131.305	124.75		170.81	175.251	176.537		176.203	160.334	146.739		176.933	180.027	115.262		160.584	170.475	162.429		171.947	160.348	175.087
737	134.195	131.036	124.708		170.557	175.322	176.356		176.058	160.195	146.618		176.793	179.683	115.734		160.61	170.533	162.553		171.947	160.331	174.816
738	134.154	130.732	124.7		170.236	175.274	176.309		176.051	160.029	146.649		176.827	179.516	117.511		160.659	170.385	162.593		171.946	160.113	174.745
739	134.03	130.743	124.673		169.987	175.305	176.247		176.159	159.929	146.654		176.814	179.46	118.357		160.555	170.132	162.163		171.91	160.037	174.572
740	133.856	130.985	124.578		169.899	175.341	176.018		176.157	159.794	146.617		176.816	179.504	117.22		160.654	170.153	161.888		171.998	160.034	174.487
741	133.685	131.25	124.524		169.966	175.353	175.618		176.205	159.94	146.501		176.876	179.819	116.659		160.233	170.131	161.834		171.938	160.048	174.255
742	133.583	131.252	124.549		170.151	175.29	175.451		176.076	159.903	146.49		176.746	180.169	116.555		160.028	170.272	161.835		171.913	160.045	174.249
743	133.494	131.182	124.564		170.379	175.032	175.421		176.066	159.655	146.487		176.719	180.166	116.135		160.001	170.344	161.719		171.819	160.055	174.227
744	133.39	131.022	124.453		170.561	174.698	175.483		176.086	159.723	146.497		176.573	179.753	115.432		159.86	170.422	161.598		171.855	159.935	174.264
745	133.421	130.575	124.264		170.749	174.365	175.622		176.088	159.692	146.457		176.566	179.271	114.494		159.701	170.276	161.434		171.829	159.695	174.282
746	133.332	130.382	124.094		170.923	174.306	175.759		176.063	159.762	146.455		176.674	179.222	113.04		159.851	170.034	161.564		171.808	159.505	174.232
747	133.453	130.2	124.028		171.101	174.47	175.874		176.119	159.744	146.424		176.672	179.647	115.279		159.882	169.95	161.798		171.683	159.409	174.188
748	133.52	130.078	123.985		171.225	174.799	175.922		176.054	159.7	146.435		176.72	180.162	116.29		159.757	169.792	161.925		171.361	159.261	174.52
749	133.484	130.008	123.938		171.279	175.028	176.046		175.809	159.836	146.369		176.591	180.396	116.753		159.629	169.868	161.797		171.344	159.274	174.603
750	133.345	130.075	123.94		171.203	175.275	176.21		175.821	159.779	146.449		176.581	180.456	116.306		159.687	169.9	161.743		171.374	159.219	174.89
751	133.237	130.254	123.919		171.164	175.497	176.194		175.889	159.819	146.421		176.601	180.194	114.776		159.843	169.959	161.752		171.481	159.125	175.173
752	133.16	130.39	123.805		171.062	175.573	176.07		176.121	159.843	146.361		176.604	179.834	114.309		159.662	170.034	161.537		171.679	159.166	175.325
753	132.98	130.434	123.567		171.038	175.457	175.932		176.146	159.533	146.338		176.579	179.532	113.816		159.698	170.031	161.492		171.68	159.219	175.368
754	132.748	130.394	123.381		171.03	175.23	175.852		176.033	159.503	146.296		176.634	179.153	113.083		159.669	170.127	161.162		171.607	159.251	175.211
755	132.683	130.402	123.344		171.183	175.036	175.823		175.863	159.439	146.186		176.569	178.931	112.324		159.476	170.208	161.241		171.615	159.281	175.04
756	132.658	130.531	123.337		171.265	174.83	175.815		175.749	159.456	146.113		176.323	178.834	110.737		159.541	170.139	161.239		171.505	159.337	174.707
757	132.693	130.582	123.159		171.205	174.589	175.863		175.581	159.389	145.983		176.336	178.917	113.11		159.343	170.103	161.326		171.389	159.382	174.353
758	132.722	130.401	123.007		171.249	174.416	175.686		175.55	159.422	146.042		176.404	178.996	114.879		159.339	170.119	161.113		171.344	159.32	174.19
759	132.576	130.042	122.902		171.196	174.291	175.466		175.509	159.432	145.953		176.636	179.133	114.921		159.459	170.06	161.017		171.144	159.274	173.947
760	132.52	129.674	122.728		171.231	174.265	175.397		175.637	159.39	145.956		176.661	179.437	114.65		159.427	170.132	160.966		171.242	159.192	173.813
761	132.489	129.48	122.474		171.046	174.186	175.577		175.587	159.412	145.918		176.548	179.138	114.107		159.485	169.963	160.877		171.163	159.236	173.696
762	132.49	129.604	122.41		170.971	174.26	175.549		175.524	159.27	145.819		176.377	178.722	113.324		159.67	169.863	160.798		171.229	159.172	173.6
763	132.526	129.881	122.402		170.922	174.449	175.307		175.537	159.288	145.823		176.264	178.739	113.267		159.72	169.718	160.728		171.247	159.102	173.295
764	132.53	130.088	122.637		170.828	174.567	175.232		175.673	159.37	145.822		176.096	178.972	113.048		159.554	169.705	160.65		171.209	159.085	172.885
765	132.344	130.041	122.72		170.87	174.732	175.365		175.42	159.3	145.681		176.064	179.395	112.259		159.535	169.569	160.598		171.232	158.942	172.969
766	132.174	129.914	122.502		171.069	174.726	175.585		175.294	159.229	145.614		176.023	179.742	111.948		159.428	169.155	160.59		171.246	158.84	172.988
767	132.102	129.764	122.249		171.162	174.649	175.638		175.21	159.246	145.665		176.152	179.725	114.685		159.072	169.12	160.699		171.178	158.697	173.031
768	132.022	129.665	122.154		171.232	174.547	175.557		175.219	159.147	145.617		176.102	179.601	114.973		158.989	169.305	160.703		171.167	158.53	173.162
769	131.978	129.538	122.191		171.239	174.354	175.368		175.282	159.066	145.624		176.038	179.431	113.639		158.857	169.331	160.506		171.084	158.472	173.393
770	132.018	129.289	122.181		171.31	174.144	175.431		175.246	159.105	145.509		176.051	178.909	113.422		158.886	169.263	160.523		171.179	158.426	173.536
771	132.14	129.026	122.028		171.22	174.02	175.598		175.318	158.964	145.437		176.188	178.377	112.282		158.945	168.917	160.458		171.171	158.294	173.608
772	132.165	128.679	121.993		171.151	174.001	175.864		175.141	158.959	145.271		175.934	178.09	111.301		158.922	168.82	160.29		171.191	158.114	173.748
773	132.144	128.465	121.826		171.14	174.126	176.067		175.201	158.954	145.217		175.808	178.011	110.901		158.798	168.84	160.103		171.113	158.011	173.932
774	132.057	128.534	121.732		171.062	174.19	176.037		174.981	159.029	145.178		175.724	178.091	111.244		158.862	168.784	160.009		171.061	158.1	173.889
775	131.97	128.476	121.487		170.993	174.2	175.885		174.971	158.965	145.169		175.733	178.259	109.841		158.792	168.661	159.942		171.04	158.108	173.849
776	131.897	128.414	121.301		170.896	174.326	175.863		175.121	158.964	145.075		175.796	178.51	111.218		158.802	168.811	160.112		170.913	158.097	173.687
777	131.829	128.327	121.397		170.765	174.53	175.721		174.925	158.903	145.045		175.76	178.718	112.664		158.922	168.74	160.081		170.879	158.003	173.571
778	131.585	128.302	121.646		170.683	174.692	175.47		174.898	158.947	144.959		175.832	178.567	112.212		158.804	168.807	160.09		170.872	157.899	173.394
779	131.473	128.494	121.527		170.695	174.648	175.284		175.014	158.867	144.759		175.654	178.231	111.799		158.871	168.814	159.782		170.839	157.872	173.493
780	131.21	128.589	121.274		170.586	174.34	175.38		174.985	158.962	144.816		175.715	178.075	111.76		158.802	168.726	159.669		170.63	157.803	173.4
781	131.034	128.387	120.988		170.608	173.944	175.535		174.957	158.746	144.871		175.495	178.389	110.856		158.671	168.611	159.62		170.647	157.773	173.222
782	130.984	128.093	120.727		170.698	173.606	175.697		174.797	158.745	144.968		175.484	178.748	110.323		158.628	168.519	159.653		170.37	157.757	173.156
783	130.956	127.86	120.601		170.701	173.401	175.621		174.911	158.825	144.89		175.635	179.182	110.045		158.577	168.562	159.61		170.293	157.671	173.242
784	130.968	127.89	120.753		170.492	173.33	175.403		174.785	158.654	144.889		175.439	179.39	109.022		158.543	168.567	159.613		170.16	157.71	172.926
785	131.019	128.042	120.69		170.497	173.513	175.558		174.712	158.647	144.716		175.411	179.21	108.819		158.56	168.474	159.609		170.187	157.735	172.874
786	131.182	128.164	120.703		170.58	173.84	175.597		174.805	158.609	144.644		175.528	179.057	111.045		158.54	168.43	159.699		170.235	157.765	172.634
787	131.261	128.309	120.744		170.527	173.982	175.623		174.679	158.617	144.527		175.498	178.747	112.785		158.464	168.415	159.796		170.307	157.889	172.655
788	131.246	128.237	120.725		170.48	173.998	175.694		174.553	158.51	144.496		175.471	178.49	112.649		158.401	168.537	159.859		170.33	157.859	172.639
789	131.132	128.208	120.781		170.391	174.035	175.553		174.578	158.528	144.514		175.311	178.222	111.424		158.371	168.597	159.811		170.45	157.772	172.967
790	131.048	128.218	120.848		170.222	174.118	175.322		174.505	158.345	144.368		175.425	178.193	110.538		158.279	168.723	159.748		170.296	157.808	173.212
791	130.964	128.219	121.086		169.984	174.144	175.347		174.422	158.236	144.446		175.299	178.173	111.163		158.413	168.779	159.536		170.36	157.862	173.441
792	130.882	128.234	121.198		169.785	174.109	175.374		174.284	158.233	144.502		175.225	178.318	111.307		158.282	168.617	159.411		170.219	157.92	173.716
793	130.79	128.086	121.139		169.573	173.961	175.449		174.249	158.286	144.431		175.318	178.496	110.072		158.354	168.579	159.232		170.161	157.813	173.635
794	130.747	127.919	120.869		169.722	173.742	175.411		174.302	158.316	144.295		175.193	178.581	108.574		158.735	168.598	159.029		170.241	157.743	173.576
795	130.706	127.669	120.71		169.552	173.497	175.097		174.208	158.182	144.157		175.066	178.436	108.146		158.619	168.398	159.197		170.2	157.603	173.399
796	130.591	127.733	120.562		169.16	173.499	174.764		174.309	158.082	144.199		175.091	178.053	110.723		158.306	168.409	159.393		170.328	157.554	173.179
797	130.577	127.895	120.504		169.102	173.668	174.639		174.355	157.944	144.268		175.018	177.811	110.172		158.159	168.424	159.498		170.257	157.542	172.839
798	130.533	128.05	120.564		169.214	173.85	174.497		174.287	157.993	144.15		174.934	177.928	109.989		157.873	168.303	159.53		170.197	157.578	172.777
799	130.464	128.083	120.565		169.548	173.988	174.339		174.338	157.922	144.18		174.797	178.365	110.334		157.85	168.167	159.327		170.242	157.596	172.692
800	130.529	128.009	120.439		169.504	174.169	174.49		174.226	157.904	144.174		174.761	178.833	109.22		157.779	168.105	159.23		170.212	157.642	172.602
801	130.507	127.977	120.343		169.592	174.209	174.69		174.223	157.866	144.121		174.815	179.048	109.221		157.527	167.996	159.266		170.076	157.628	172.478
802	130.385	127.998	120.135		169.764	174.16	174.848		174.052	157.753	144.218		174.721	179.01	109.67		157.684	167.89	159.19		170.053	157.642	172.487
803	130.304	127.978	120		169.686	174.001	175.02		174.057	157.791	144.159		174.821	178.805	108.973		157.621	167.797	158.98		170.135	157.555	172.423
804	130.22	127.856	119.95		169.659	173.783	175.196		173.942	157.775	144.118		174.868	178.533	107.847		157.445	167.813	158.774		170.013	157.613	172.411
805	130.103	127.639	120.101		169.855	173.463	175.228		173.838	157.699	143.981		174.8	178.146	108.494		157.38	167.793	158.727		169.855	157.484	172.277
806	129.989	127.318	120.232		169.9	173.211	175.303		173.696	157.697	143.904		174.851	177.742	109.923		157.345	167.719	158.846		169.68	157.478	172.24
807	129.753	127.238	120.194		169.822	173.095	175.319		173.771	157.504	143.815		174.738	177.718	110.139		157.215	167.682	158.884		169.683	157.44	172.156
808	129.581	127.299	120.058		169.766	173.065	175.353		173.792	157.441	143.764		174.736	177.794	109.463		157.194	167.524	158.97		169.692	157.349	172.319
809	129.5	127.43	119.897		169.641	173.175	175.429		173.659	157.503	143.636		174.565	177.917	109.036		157.324	167.427	158.719		169.551	157.34	172.68
810	129.611	127.534	119.748		169.505	173.299	175.385		173.735	157.584	143.628		174.57	178.087	108.175		157.453	167.448	158.651		169.515	157.395	172.942
811	129.663	127.497	119.552		169.299	173.382	175.285		173.732	157.556	143.594		174.455	178.269	107.88		157.285	167.342	158.624		169.636	157.347	172.928
812	129.65	127.295	119.51		169.14	173.448	175.116		173.809	157.445	143.543		174.35	178.005	107.031		157.341	167.249	158.53		169.704	157.254	173.2
813	129.761	127.109	119.481		169.098	173.526	174.859		173.615	157.362	143.521		174.208	177.386	107.52		157.354	167.152	158.478		169.459	157.234	173.325
814	129.802	127.133	119.409		169.204	173.533	174.654		173.659	157.187	143.469		174.283	176.666	105.731		157.279	167.212	158.303		169.43	157.165	173.173
815	129.74	127.105	119.355		169.234	173.383	174.438		173.624	157.097	143.522		174.304	176.692	107.755		157.072	167.241	158.291		169.433	157.172	172.906
816	129.644	127.087	119.282		169.056	173.317	174.167		173.615	157.266	143.467		174.171	177.142	109.502		156.953	167.237	158.465		169.39	156.957	172.727
817	129.524	126.822	119.138		168.879	173.155	173.892		173.64	157.2	143.493		174.247	177.695	109.99		156.862	167.21	158.63		169.46	157.023	172.527
818	129.325	126.63	119.129		168.777	172.873	173.621		173.599	157.013	143.439		174.244	178.083	109.373		156.838	167.074	158.622		169.326	156.989	172.232
819	129.024	126.593	119.114		168.736	172.746	173.634		173.691	157.013	143.327		174.321	178.059	108.619		156.89	166.949	158.398		169.352	156.933	172.143
820	128.867	126.784	119.122		168.639	172.821	173.835		173.572	156.838	143.37		174.126	178.063	108.011		156.85	166.986	158.314		169.335	157.049	172.013
821	128.728	126.966	119.019		168.738	172.946	174.138		173.444	156.898	143.336		174.171	177.746	107.647		156.843	166.944	158.167		169.361	156.987	171.803
822	128.709	126.939	118.861		168.87	173.17	174.447		173.451	156.751	143.256		174.136	177.487	107.796		156.838	166.848	158.273		169.286	156.951	171.918
823	128.731	126.75	118.589		168.894	173.316	174.746		173.535	156.674	143.229		174.126	176.868	106.902		156.941	166.895	158.269		169.143	156.926	171.909
824	128.866	126.691	118.322		168.781	173.439	174.866		173.462	156.663	143.248		174.152	176.544	105.737		156.84	166.827	158.146		168.819	156.94	171.843
825	128.876	126.71	118.046		168.592	173.474	174.87		173.24	156.53	143.188		174.11	176.497	107.209		156.717	166.876	158.297		168.776	156.713	171.589
826	128.787	126.7	118.043		168.523	173.427	174.995		172.961	156.444	143.21		174.203	176.491	108.398		156.726	166.99	158.415		168.796	156.777	171.609
827	128.825	126.593	118.094		168.622	173.367	175.02		172.926	156.497	143.161		174.083	176.546	108.598		156.837	167.019	158.555		168.782	156.728	171.64
828	128.884	126.364	117.953		168.791	173.251	174.899		172.997	156.649	143.142		173.955	176.922	107.758		156.643	166.942	158.61		168.847	156.727	171.644
829	128.817	126.067	117.786		168.964	172.995	174.879		172.961	156.607	143.067		173.963	177.141	106.736		156.605	166.697	158.407		168.755	156.736	171.865
830	128.703	125.958	117.616		169.161	172.714	174.873		172.975	156.671	143.119		174.047	176.896	106.774		156.499	166.644	158.385		168.712	156.723	172.167
831	128.495	126.025	117.469		169.267	172.513	174.87		172.837	156.711	142.973		173.974	176.398	105.873		156.342	166.578	158.513		168.69	156.757	172.211
832	128.296	126.249	117.616		169.174	172.471	174.871		172.704	156.633	143.052		173.751	176.334	105.861		156.51	166.509	158.468		168.613	156.749	172.339
833	128.148	126.275	117.665		168.948	172.633	174.899		172.736	156.318	142.937		173.472	176.761	104.592		156.475	166.423	158.355		168.535	156.79	172.439
834	128.004	126.055	117.82		168.809	172.752	174.924		172.7	156.241	142.911		173.437	177.279	104.082		156.503	166.346	158.367		168.581	156.702	172.535
835	127.972	125.97	117.916		168.848	172.894	174.88		172.646	156.169	142.978		173.508	177.686	106.545		156.419	166.35	158.402		168.572	156.777	172.375
836	127.991	126.035	117.883		168.979	172.936	174.656		172.687	156.304	142.996		173.472	177.662	107.66		156.394	166.646	158.208		168.478	156.678	172.212
837	128.103	126.078	117.738		168.94	173.049	174.514		172.558	156.339	142.827		173.486	177.669	107.905		156.221	166.421	157.924		168.423	156.5	171.932
838	128.055	125.975	117.559		168.813	172.979	174.396		172.377	156.272	142.807		173.347	177.352	107.212		156.181	166.162	157.875		168.451	156.559	171.793
839	127.89	125.778	117.268		168.802	172.78	174.288		172.464	156.266	142.626		173.215	176.856	105.468		156.114	166.24	157.827		168.339	156.339	171.725
840	127.838	125.391	117.117		168.94	172.641	174.281		172.36	156.311	142.636		173.246	176.328	106.138		156.12	166.47	157.888		168.317	156.161	171.614
841	127.72	125.125	117.167		169.106	172.44	174.025		172.428	156.115	142.408		173.211	176.186	106.046		156.223	166.507	157.797		168.4	156.101	171.409
842	127.704	125.162	117.006		169.07	172.128	173.591		172.376	156.063	142.264		173.157	176.17	105.406		156.203	166.498	157.791		168.344	155.955	171.265
843	127.631	125.378	116.946		168.98	171.982	173.212		172.391	156.067	142.269		173.197	176.215	104.145		155.984	166.52	157.651		168.395	155.948	171.339
844	127.53	125.625	116.833		168.906	171.91	173.266		172.345	156.176	142.245		173.069	176.467	104.549		156.005	166.651	157.614		168.371	155.951	171.299
845	127.362	125.543	116.621		168.782	171.884	173.489		172.23	155.941	142.242		172.887	176.593	106.064		155.996	166.681	157.509		168.343	155.94	171.08
846	127.095	125.391	116.29		168.604	172.109	173.684		172.175	155.889	142.341		172.974	176.795	106.715		156.044	166.528	157.531		168.201	155.908	171.214
847	126.971	125.343	116.146		168.484	172.352	173.535		172.081	155.846	142.294		172.87	176.67	106.478		156.049	166.593	157.505		168.309	155.867	171.079
848	126.927	125.407	116.229		168.275	172.586	173.409		172.088	155.865	142.159		172.938	176.216	105.66		156.035	166.519	157.497		168.257	155.754	170.973
849	126.888	125.294	116.291		168.198	172.724	173.307		171.975	155.753	142.048		172.886	175.788	104.852		156.132	166.631	157.571		168.232	155.607	171.14
850	126.989	125.148	116.192		168.203	172.712	173.151		171.952	155.822	142.082		172.901	176.192	104.789		156.138	166.508	157.463		168.121	155.649	171.658
851	127.099	124.959	116.025		168.183	172.592	172.864		171.995	155.729	142.069		172.855	176.655	105.416		155.858	166.246	157.595		168.216	155.67	171.834
852	127.093	124.745	115.905		167.982	172.422	172.576		171.902	155.671	142.029		172.74	177.09	104.896		155.828	166.058	157.623		168.114	155.543	171.775
853	127.136	124.687	115.865		167.831	172.312	172.527		171.844	155.639	141.894		172.685	177.145	103.218		155.771	165.857	157.425		168.042	155.597	171.879
854	127.074	124.814	115.892		167.75	172.157	172.503		171.72	155.486	141.973		172.591	177.214	103.791		155.652	165.827	157.22		167.861	155.423	171.859
855	126.846	125.033	115.85		167.861	171.998	172.606		171.663	155.487	141.909		172.598	176.937	105.999		155.708	165.618	157.256		167.762	155.462	171.788
856	126.773	125.12	115.707		168.095	171.819	172.863		171.678	155.404	141.87		172.485	176.578	106.016		155.693	165.498	157.119		167.564	155.442	171.528
857	126.773	124.909	115.855		168.23	171.615	173.001		171.529	155.337	141.896		172.461	176.197	104.864		155.771	165.246	157.171		167.556	155.434	171.172
858	126.736	124.795	115.889		168.32	171.506	173.015		171.508	155.221	141.839		172.505	175.758	104.758		155.751	165.095	157.142		167.725	155.407	171.038
859	126.703	124.771	115.732		168.337	171.506	173.053		171.447	155.116	141.82		172.412	175.665	103.482		155.638	165.025	156.874		167.613	155.275	170.835
860	126.607	124.847	115.41		168.286	171.605	173.268		171.435	155.202	141.855		172.353	175.638	104.01		155.528	164.942	156.922		167.404	155.424	170.636
861	126.535	124.796	115.307		168.156	171.794	173.448		171.516	155.261	141.647		172.23	175.725	103.739		155.599	164.973	156.871		167.582	155.272	170.587
862	126.464	124.546	115.266		167.975	172.004	173.444		171.58	155.217	141.69		172.173	175.966	103.178		155.598	165.041	157.007		167.602	155.283	170.413
863	126.445	124.292	115.256		168.041	172.146	173.267		171.561	155.212	141.592		172.188	176.137	101.277		155.608	165.043	156.925		167.704	155.303	170.366
864	126.43	124.042	115.375		168.301	172.196	173.179		171.367	155.255	141.588		172.038	176.116	102.62		155.747	164.747	156.416		167.716	155.242	170.352
865	126.264	123.994	115.359		168.348	172.093	173.354		171.26	155.46	141.521		172.017	175.528	104.421		155.483	164.667	156.416		167.584	155.176	170.332
866	126.173	124.208	115.259		168.422	171.963	173.285		171.061	155.502	141.576		171.956	175.267	104.142		155.399	164.708	156.218		167.439	155.244	170.467
867	126.237	124.406	114.99		168.444	171.777	172.889		170.86	155.372	141.424		171.944	175.497	102.811		155.466	164.807	155.866		167.379	155.063	170.632
868	126.237	124.397	114.811		168.443	171.658	172.618		170.915	155.209	141.361		172.025	176	101.461		155.29	164.834	155.975		167.389	155.215	170.701
869	126.093	124.224	114.688		168.358	171.54	172.364		170.971	155.106	141.429		172.089	176.445	101.284		155.222	164.759	155.941		167.208	155.039	170.817
870	126.035	124.093	114.447		168.049	171.261	172.292		170.98	155.054	141.384		172.07	176.817	101.784		155.049	164.741	155.982		167.229	154.86	170.935
871	125.93	124.214	114.116		167.917	171.097	172.465		170.854	155.056	141.201		171.876	176.837	101.477		155.099	164.724	156.111		167.317	154.92	171.152
872	125.785	124.299	113.909		167.656	171.043	172.522		170.912	155.054	141.179		171.768	176.65	101.52		155.114	164.754	155.931		167.145	154.67	171.144
873	125.656	124.241	113.843		167.24	170.973	172.489		170.828	155.047	141.16		171.569	176.331	101.02		154.95	164.569	155.867		167.11	154.609	170.958
874	125.514	124.037	113.611		167.005	171.037	172.586		170.852	154.987	141.08		171.368	175.564	102.173		154.95	164.502	155.864		166.836	154.496	170.873
875	125.503	123.747	113.469		166.899	171.282	172.836		170.911	154.9	140.94		171.424	175.114	103.868		154.78	164.519	155.797		166.599	154.447	170.902
876	125.384	123.663	113.694		167.009	171.5	173.102		170.682	155.045	140.828		171.479	175.052	103.3		154.617	164.506	155.907		166.741	154.434	170.672
877	125.436	123.739	114.021		167.016	171.664	173.304		170.681	154.92	140.874		171.489	175.041	102.673		154.419	164.482	155.978		166.702	154.451	170.462
878	125.409	123.829	114.172		166.982	171.747	173.494		170.794	155.118	140.833		171.362	175.067	102.173		154.591	164.559	155.99		166.804	154.431	170.258
879	125.356	123.86	114.191		167.199	171.871	173.577		170.629	154.971	140.866		171.421	175.127	102.161		154.647	164.789	155.855		166.776	154.496	170.135
880	125.316	123.724	114.197		167.496	171.906	173.591		170.6	154.737	140.812		171.336	175.431	101.401		154.725	164.813	155.741		166.798	154.392	170.004
881	125.341	123.574	114.185		167.716	171.91	173.519		170.489	154.692	140.744		171.36	175.598	101.195		154.538	164.818	155.919		166.92	154.518	169.906
882	125.424	123.592	114.033		167.911	171.867	173.415		170.522	154.638	140.829		171.419	175.131	99.7773		154.509	164.723	155.924		166.98	154.392	169.676
883	125.457	123.592	114.076		168.037	171.733	173.437		170.426	154.519	140.796		171.19	174.748	100.027		154.511	164.656	155.955		166.796	154.373	169.736
884	125.427	123.401	114.125		168.098	171.547	173.462		170.254	154.48	140.796		171.189	174.888	102.056		154.373	164.707	156.012		166.836	154.321	169.778
885	125.196	123.109	114.025		167.97	171.387	173.448		170.371	154.382	140.726		171.301	175.355	102.087		154.565	164.731	156.067		166.793	154.377	169.556
886	125.026	122.806	113.71		167.656	171.32	173.464		170.241	154.351	140.676		171.137	175.822	102.48		154.525	164.632	156.178		166.719	154.373	169.59
