# Supplementary material for: The GAPDH redox switch safeguards reductive capacity and enables survival of stressed tumour cells
Source: Nat Metab. 2023 Apr 6;5(4):660–76. doi: 10.1038/s42255-023-00781-3 (PMC10132988; doi:10.1038/s42255-023-00781-3)
Supplement: Source Data Extended Data Fig. 3 — Numerical data and unprocessed blots. [file 42255_2023_781_MOESM11_ESM.xlsx]

## Sheet: Extended Fig 3a
WT	Y314F	WT GOX	Y314F GOX
0.8	0.86	0.91	0.39
1.03	1.03	0.74	0.59
1.06	1.03	0.81	0.61
1.11	1.09	0.77	0.59

## Sheet: Extended Fig 3b
WT	Y314F	WT H2O2	Y314F H2O2
1	1.0897	0.984449	1.09964
1	1.05908	1.00944	1.04509
1	1.00047	0.86835	0.982952
1	1.22242	0.978114	1.17182
