# Supplementary material for: The GAPDH redox switch safeguards reductive capacity and enables survival of stressed tumour cells
Source: Nat Metab. 2023 Apr 6;5(4):660–76. doi: 10.1038/s42255-023-00781-3 (PMC10132988; doi:10.1038/s42255-023-00781-3)
Supplement: Source Data Extended Data Fig. 4 — Numerical data. [file 42255_2023_781_MOESM12_ESM.xlsx]

## Sheet: Extended Fig 4a
WT Dia	Y314F Dia	WT DTT	Y314F DTT
1.95	1.98	0.36	0.35
1.99	1.99	0.36	0.35
1.99	1.99	0.36	0.35
