# Supplementary material for: The GAPDH redox switch safeguards reductive capacity and enables survival of stressed tumour cells
Source: Nat Metab. 2023 Apr 6;5(4):660–76. doi: 10.1038/s42255-023-00781-3 (PMC10132988; doi:10.1038/s42255-023-00781-3)
Supplement: Source Data Extended Data Fig. 5 — Numerical data. [file 42255_2023_781_MOESM13_ESM.xlsx]

## Sheet: Extended Fig 5a
					Normalized to WT
					0.161795
WT	0.154938	0.159519	0.170929	WT	0.95762	0.985929	1.05645
Y314F	0.250632	0.248799	0.231854	Y314F	1.54907	1.53774	1.43301
WT cisplatin	0.182294	0.218312	0.245989	WT cisplatin	1.1267	1.34931	1.52037
Y314F cisplatin	0.358281	0.398868	0.473415	Y314F cisplatin	2.21441	2.46527	2.92602
