# Supplementary material for: The GAPDH redox switch safeguards reductive capacity and enables survival of stressed tumour cells
Source: Nat Metab. 2023 Apr 6;5(4):660–76. doi: 10.1038/s42255-023-00781-3 (PMC10132988; doi:10.1038/s42255-023-00781-3)
Supplement: Source Data Extended Data Fig. 7 — Numerical data. [file 42255_2023_781_MOESM14_ESM.xlsx]

## Sheet: Ext Fig 7A
UNIPROT:Q3UWL8	#7E0B15	W11	0.5
UNIPROT:Q9JLF6	#7E0B15	W13	0.65
UNIPROT:O08638	#7E0B15	W7	0.2
UNIPROT:Q9WUZ9	#7E0B15	W7	0.2
UNIPROT:P98197	#7E0B15	W15	0.8
UNIPROT:Q8VBW8	#7E0B15	W15	0.8
UNIPROT:Q78JN3;Q9WUR2	#7E0B15	W11	0.5
UNIPROT:Q6URW6	#7E0B15	W9	0.35
UNIPROT:Q71RI9	#7E0B15	W13	0.65
UNIPROT:P52760	#7E0B15	W7	0.2
UNIPROT:Q9D279	#7E0B15	W15	0.8
UNIPROT:Q5XKN4	#7E0B15	W9	0.35
UNIPROT:Q9CZL5	#7E0B15	W9	0.35
UNIPROT:P45952	#7E0B15	W11	0.5
UNIPROT:Q9CR58;Q9Z2B2	#7E0B15	W9	0.35
UNIPROT:P55014	#7E0B15	W11	0.5
UNIPROT:O35969	#7E0B15	W7	0.2
UNIPROT:Q9D0S9	#7E0B15	W7	0.2
UNIPROT:Q9JJW0	#7E0B15	W11	0.5
UNIPROT:Q9D1B1	#7E0B15	W11	0.5
UNIPROT:Q8R418	#7E0B15	W7	0.2
UNIPROT:A0A571BF69	#7E0B15	W11	0.5
UNIPROT:Q8C0I1	#7E0B15	W15	0.8
UNIPROT:Q9R0B6	#7E0B15	W11	0.5
UNIPROT:Q9DC50	#7E0B15	W15	0.8
UNIPROT:Q9CXV1	#7E0B15	W9	0.35
UNIPROT:P11930	#7E0B15	W15	0.8
UNIPROT:Q9EPL9	#7E0B15	W11	0.5
UNIPROT:Q5SWY8	#7E0B15	W9	0.35
UNIPROT:Q922Q9	#7E0B15	W7	0.2
UNIPROT:Q9JHE3	#7E0B15	W11	0.5
UNIPROT:P61804	#7E0B15	W9	0.35
UNIPROT:P58137	#7E0B15	W13	0.65
UNIPROT:P58021	#7E0B15	W7	0.2
UNIPROT:P62897	#7E0B15	W7	0.2
UNIPROT:Q9CPY7	#7E0B15	W7	0.2
UNIPROT:P97449	#7E0B15	W7	0.2
UNIPROT:P09470	#7E0B15	W15	0.8
UNIPROT:Q6DYE8	#7E0B15	W7	0.2
UNIPROT:O55137;Q32Q92;Q8BWN8;Q9QYR7	#7E0B15	W11	0.5
UNIPROT:Q9DBE0	#7E0B15	W11	0.5
UNIPROT:P84089	#7E0B15	W15	0.8
UNIPROT:G3UWD9	#7E0B15	W7	0.2
UNIPROT:Q3UPY5	#7E0B15	W9	0.35
UNIPROT:Q9CPQ3	#7E0B15	W7	0.2
UNIPROT:Q7TNL7	#7E0B15	W7	0.2
UNIPROT:Q0VG18	#7E0B15	W15	0.8
UNIPROT:P35564	#7E0B15	W7	0.2
UNIPROT:Q3TBD2	#7E0B15	W15	0.8
UNIPROT:P55302	#7E0B15	W7	0.2
UNIPROT:Q61153	#7E0B15	W7	0.2
UNIPROT:O35298	#7E0B15	W7	0.2
UNIPROT:Q8JZZ0	#7E0B15	W7	0.2
UNIPROT:Q8R146	#7E0B15	W7	0.2
UNIPROT:Q3UP75	#7E0B15	W15	0.8
UNIPROT:Q9JLT2	#7E0B15	W7	0.2
UNIPROT:Q7TNG8	#7E0B15	W9	0.35
UNIPROT:P61458	#7E0B15	W9	0.35
UNIPROT:Q99J99	#7E0B15	W7	0.2
UNIPROT:Q8R0V5	#7E0B15	W11	0.5
UNIPROT:O35488	#7E0B15	W9	0.35
UNIPROT:A2AIL4	#7E0B15	W9	0.35
UNIPROT:Q61805	#7E0B15	W9	0.35
UNIPROT:Q9CYR6	#7E0B15	W7	0.2
UNIPROT:A2ADY9;Q9DAF3	#7E0B15	W7	0.2
UNIPROT:Q9WTK5	#7E0B15	W7	0.2
UNIPROT:Q9Z2J0	#7E0B15	W13	0.65
UNIPROT:Q9JKZ2	#7E0B15	W9	0.35
UNIPROT:Q8VCN5	#7E0B15	W7	0.2
UNIPROT:A2BIM8;P02762;P04938;P11589	#7E0B15	W15	0.8
UNIPROT:Q60604	#7E0B15	W7	0.2
UNIPROT:Q91YD6	#7E0B15	W15	0.8
UNIPROT:Q9WVM8	#7E0B15	W15	0.8
UNIPROT:P23738	#7E0B15	W15	0.8
UNIPROT:O88990;Q7TPR4;Q9JI91	#7E0B15	W7	0.2
UNIPROT:Q91WG0	#7E0B15	W13	0.65
UNIPROT:Q9QXD1	#7E0B15	W15	0.8
UNIPROT:Q9WVP1	#7E0B15	W9	0.35
UNIPROT:Q8K023	#7E0B15	W15	0.8
UNIPROT:Q9DCN1	#7E0B15	W7	0.2
UNIPROT:P56389	#7E0B15	W7	0.2
UNIPROT:O70579	#7E0B15	W11	0.5
UNIPROT:Q9D7X8	#7E0B15	W9	0.35
UNIPROT:G3X9G9;Q5I0W6	#7E0B15	W15	0.8
UNIPROT:Q9Z0T9	#7E0B15	W7	0.2
UNIPROT:O09043	#7E0B15	W15	0.8
UNIPROT:P61924	#7E0B15	W7	0.2
UNIPROT:Q80XN0	#7E0B15	W13	0.65
UNIPROT:Q9Z2V4	#7E0B15	W7	0.2
UNIPROT:Q91WU0	#7E0B15	W13	0.65
UNIPROT:Q9WUB6	#7E0B15	W7	0.2
UNIPROT:Q9DBM2	#7E0B15	W15	0.8
UNIPROT:Q09324	#7E0B15	W9	0.35
UNIPROT:Q80TQ5	#7E0B15	W9	0.35
UNIPROT:Q60866	#7E0B15	W7	0.2
UNIPROT:P51855	#7E0B15	W9	0.35
UNIPROT:P42925	#7E0B15	W9	0.35
UNIPROT:Q9CV28	#7E0B15	W7	0.2
UNIPROT:P02535	#7E0B15	W15	0.8
UNIPROT:Q9DCL2	#7E0B15	W7	0.2
UNIPROT:Q8C025	#7E0B15	W7	0.2
UNIPROT:A2AIG8	#7E0B15	W9	0.35
UNIPROT:Q8VI56	#7E0B15	W7	0.2
UNIPROT:Q60605;Q8CI43	#7E0B15	W15	0.8
UNIPROT:Q9D8T7	#7E0B15	W7	0.2
UNIPROT:Q9WTL7	#7E0B15	W11	0.5
UNIPROT:P97823	#7E0B15	W11	0.5
UNIPROT:Q8JZR0	#7E0B15	W11	0.5
UNIPROT:Q99KB8	#7E0B15	W7	0.2
UNIPROT:Q8C0T7	#7E0B15	W7	0.2
UNIPROT:P99029	#7E0B15	W9	0.35
UNIPROT:Q61333	#7E0B15	W7	0.2
UNIPROT:P48758	#7E0B15	W9	0.35
UNIPROT:Q5DU41	#7E0B15	W9	0.35
UNIPROT:Q6P069	#7E0B15	W9	0.35
UNIPROT:Q9NYQ2	#7E0B15	W15	0.8
UNIPROT:Q61391	#7E0B15	W15	0.8
UNIPROT:Q9WUA3	#7E0B15	W7	0.2
UNIPROT:P28825	#7E0B15	W15	0.8
UNIPROT:Q9Z2G9	#7E0B15	W7	0.2
UNIPROT:P83940	#7E0B15	W7	0.2
UNIPROT:Q99JW2	#7E0B15	W9	0.35
UNIPROT:Q8VEA4	#7E0B15	W9	0.35
UNIPROT:P62881	#7E0B15	W7	0.2
UNIPROT:Q9EQX4	#7E0B15	W11	0.5
UNIPROT:Q91XA9	#7E0B15	W9	0.35
UNIPROT:Q62148	#7E0B15	W9	0.35
UNIPROT:Q61847	#7E0B15	W15	0.8
UNIPROT:Q9DCX2	#7E0B15	W11	0.5
UNIPROT:P60904	#7E0B15	W7	0.2
UNIPROT:Q8K209	#7E0B15	W7	0.2
UNIPROT:Q9ES88	#7E0B15	W11	0.5
UNIPROT:P12246	#7E0B15	W7	0.2
UNIPROT:P01869	#7E0B15	W9	0.35
UNIPROT:Q9DD20	#7E0B15	W7	0.2
UNIPROT:Q8BWN8	#7E0B15	W11	0.5
UNIPROT:Q91WU2	#7E0B15	W15	0.8
UNIPROT:Q99NB8	#7E0B15	W11	0.5
UNIPROT:Q9D2R0	#7E0B15	W13	0.65
UNIPROT:A0A1Y7VJN6	#7E0B15	W13	0.65
UNIPROT:P70349	#7E0B15	W11	0.5
UNIPROT:P24452	#7E0B15	W15	0.8
UNIPROT:Q3UV17	#7E0B15	W13	0.65
UNIPROT:P31001	#7E0B15	W7	0.2
UNIPROT:Q91XE4	#7E0B15	W11	0.5
UNIPROT:P11928	#7E0B15	W7	0.2
UNIPROT:Q9DAS9	#7E0B15	W9	0.35
UNIPROT:Q9D1X0	#7E0B15	W9	0.35
UNIPROT:P97494	#7E0B15	W11	0.5
UNIPROT:Q60928	#7E0B15	W7	0.2
UNIPROT:Q9QYR7	#7E0B15	W7	0.2
UNIPROT:O70251	#7E0B15	W9	0.35
UNIPROT:A0A140T8N5	#7E0B15	W11	0.5
UNIPROT:A0A140T8N9	#7E0B15	W11	0.5
UNIPROT:O09172	#7E0B15	W7	0.2
UNIPROT:Q8BYR5	#7E0B15	W7	0.2
UNIPROT:P34884	#7E0B15	W15	0.8
UNIPROT:P70245	#7E0B15	W11	0.5
UNIPROT:Q3UFF7	#7E0B15	W9	0.35
UNIPROT:P58196	#7E0B15	W7	0.2
UNIPROT:Q78JN3	#7E0B15	W11	0.5
UNIPROT:Q8BJT9	#7E0B15	W7	0.2
UNIPROT:A2AKK5;Q8BGG9	#7E0B15	W13	0.65
UNIPROT:O88576	#7E0B15	W11	0.5
UNIPROT:Q8QZZ8;Q9CZE3	#7E0B15	W7	0.2
UNIPROT:Q91V12	#7E0B15	W13	0.65
UNIPROT:Q9CQ91	#7E0B15	W11	0.5
UNIPROT:O08912	#7E0B15	W7	0.2
UNIPROT:Q8VCR7	#7E0B15	W7	0.2
UNIPROT:Q8BHK0	#7E0B15	W9	0.35
UNIPROT:Q8K0C4	#7E0B15	W15	0.8
UNIPROT:P51437	#7E0B15	W7	0.2
UNIPROT:Q9WUB6;Q9WUB7	#7E0B15	W11	0.5
UNIPROT:A2AM05	#7E0B15	W11	0.5
UNIPROT:Q8VCF1	#7E0B15	W7	0.2
UNIPROT:P98192	#7E0B15	W7	0.2
UNIPROT:O08997	#7E0B15	W9	0.35
UNIPROT:Q70UZ7	#7E0B15	W13	0.65
UNIPROT:Q8BMF3;Q99KE1	#7E0B15	W13	0.65
UNIPROT:O55060	#7E0B15	W7	0.2
UNIPROT:Q91Z92	#7E0B15	W9	0.35
UNIPROT:O55111	#7E0B15	W7	0.2
UNIPROT:Q69ZP3	#7E0B15	W7	0.2
UNIPROT:Q8VC12	#7E0B15	W11	0.5
UNIPROT:Q91YX5	#7E0B15	W7	0.2
UNIPROT:Q8VDT9	#7E0B15	W11	0.5
UNIPROT:O35594	#7E0B15	W7	0.2
UNIPROT:Q922Z0	#7E0B15	W9	0.35
UNIPROT:Q8R1V4;Q99KF1	#7E0B15	W15	0.8
UNIPROT:O09173	#7E0B15	W7	0.2
UNIPROT:P17563	#7E0B15	W7	0.2
UNIPROT:Q19LI2	#7E0B15	W11	0.5
UNIPROT:P50543	#7E0B15	W7	0.2
UNIPROT:Q7TNS2	#7E0B15	W13	0.65
UNIPROT:P10639	#7E0B15	W7	0.2
UNIPROT:P01132	#7E0B15	W7	0.2
UNIPROT:Q9WTU3	#7E0B15	W9	0.35
UNIPROT:Q9EPC1;Q9ES46	#7E0B15	W7	0.2
UNIPROT:Q9ET30	#7E0B15	W7	0.2
UNIPROT:P17156	#7E0B15	W9	0.35
UNIPROT:Q33DR2	#7E0B15	W9	0.35
UNIPROT:P21107;P58771	#7E0B15	W9	0.35
UNIPROT:P58774	#7E0B15	W7	0.2
UNIPROT:Q99JW5	#7E0B15	W7	0.2
UNIPROT:P0DN34	#7E0B15	W15	0.8
UNIPROT:Q9WVA4	#7E0B15	W7	0.2
UNIPROT:Q99MS3	#7E0B15	W15	0.8
UNIPROT:Q8R3S2	#7E0B15	W9	0.35
UNIPROT:Q99JF5	#7E0B15	W9	0.35
UNIPROT:Q6P9R2;Q9Z1W9	#7E0B15	W7	0.2
UNIPROT:Q8C8N2	#7E0B15	W9	0.35
UNIPROT:Q8VEK0	#7E0B15	W11	0.5
UNIPROT:P0C8K7	#7E0B15	W9	0.35
UNIPROT:P15392;P20852	#7E0B15	W9	0.35
UNIPROT:Q4VAE3	#7E0B15	W7	0.2
UNIPROT:P30412	#7E0B15	W15	0.8
UNIPROT:O55022	#7E0B15	W13	0.65
UNIPROT:O54962	#7E0B15	W15	0.8
UNIPROT:Q9DBK0	#7E0B15	W7	0.2
UNIPROT:Q9Z260	#7E0B15	W7	0.2
UNIPROT:Q9Z0G9	#7E0B15	W7	0.2
UNIPROT:Q9Z0E8	#7E0B15	W7	0.2
UNIPROT:Q8R3W5	#7E0B15	W9	0.35
UNIPROT:Q08091	#7E0B15	W11	0.5
UNIPROT:P63028	#7E0B15	W7	0.2
UNIPROT:O55137	#7E0B15	W7	0.2
UNIPROT:Q9DBT9	#7E0B15	W9	0.35
UNIPROT:Q91WL8	#7E0B15	W7	0.2
UNIPROT:Q9CQ54	#7E0B15	W11	0.5
UNIPROT:P63280	#7E0B15	W7	0.2
UNIPROT:Q9CYN9	#7E0B15	W9	0.35
UNIPROT:Q8R0S9	#7E0B15	W9	0.35
UNIPROT:O88630	#7E0B15	W9	0.35
UNIPROT:P52019	#7E0B15	W7	0.2
UNIPROT:O88819	#7E0B15	W7	0.2
UNIPROT:P26150	#7E0B15	W9	0.35
UNIPROT:Q99KF1	#7E0B15	W7	0.2
UNIPROT:Q8R1V4	#7E0B15	W9	0.35
UNIPROT:Q80Y14	#7E0B15	W11	0.5
UNIPROT:P61089	#7E0B15	W11	0.5
UNIPROT:Q6ZQI3	#7E0B15	W7	0.2
UNIPROT:B2RT89;Q96LX3	#7E0B15	W11	0.5
UNIPROT:P56565	#7E0B15	W15	0.8
UNIPROT:Q9Z130	#7E0B15	W7	0.2
UNIPROT:P63268	#7E0B15	W7	0.2
UNIPROT:P68134	#7E0B15	W7	0.2
UNIPROT:Q80U19;Q8BPM0	#7E0B15	W9	0.35
UNIPROT:Q9D6J5	#7E0B15	W15	0.8
UNIPROT:Q99JX3	#7E0B15	W7	0.2
UNIPROT:Q91WH2	#7E0B15	W7	0.2
UNIPROT:Q60989	#7E0B15	W11	0.5
UNIPROT:Q8BWY7	#7E0B15	W9	0.35
UNIPROT:Q60605	#7E0B15	W15	0.8
UNIPROT:Q9CXI5	#7E0B15	W7	0.2
UNIPROT:Q01768	#7E0B15	W7	0.2
UNIPROT:Q3KNJ2	#7E0B15	W9	0.35
UNIPROT:Q69ZF3	#7E0B15	W9	0.35
UNIPROT:P01837	#7E0B15	W9	0.35
UNIPROT:P0DP26;P0DP27;P0DP28	#7E0B15	W9	0.35
UNIPROT:Q6A4L0	#7E0B15	W15	0.8
UNIPROT:Q64127	#7E0B15	W11	0.5
UNIPROT:Q9D1I5	#7E0B15	W15	0.8
UNIPROT:Q3UP75;Q8JZZ0	#7E0B15	W9	0.35
UNIPROT:Q9ES07	#7E0B15	W11	0.5
UNIPROT:Q61983	#7E0B15	W7	0.2
UNIPROT:Q3TTY5	#7E0B15	W15	0.8
UNIPROT:A0JNU3	#7E0B15	W13	0.65
UNIPROT:Q80TI0	#7E0B15	W9	0.35
UNIPROT:Q8BH01	#7E0B15	W7	0.2
UNIPROT:Q9DCW2	#7E0B15	W9	0.35
UNIPROT:P51807	#7E0B15	W11	0.5
UNIPROT:Q5XG71	#7E0B15	W7	0.2
UNIPROT:Q9D142	#7E0B15	W7	0.2
UNIPROT:P63213	#7E0B15	W11	0.5
UNIPROT:P50172	#7E0B15	W7	0.2
UNIPROT:P99028	#7E0B15	W11	0.5
UNIPROT:Q8VCA0	#7E0B15	W15	0.8
UNIPROT:Q9CQ86	#7E0B15	W9	0.35
UNIPROT:Q99J94	#7E0B15	W15	0.8
UNIPROT:Q7TN98;Q812E0	#7E0B15	W11	0.5
UNIPROT:Q6PEE3	#7E0B15	W9	0.35
UNIPROT:P62774	#7E0B15	W15	0.8
UNIPROT:Q9QY96	#7E0B15	W9	0.35
UNIPROT:Q8VCC2;Q91WU0	#7E0B15	W11	0.5
UNIPROT:Q99J94;Q9EP96	#7E0B15	W15	0.8
UNIPROT:P70268;Q8BWW9	#7E0B15	W7	0.2
UNIPROT:P09542	#7E0B15	W15	0.8
UNIPROT:Q2HXL6	#7E0B15	W7	0.2
UNIPROT:Q8K2C9	#7E0B15	W7	0.2
UNIPROT:P00416	#7E0B15	W13	0.65
UNIPROT:Q99LQ7	#7E0B15	W9	0.35
UNIPROT:Q61419	#7E0B15	W11	0.5
UNIPROT:Q9CY34	#7E0B15	W7	0.2
UNIPROT:Q9CR24	#7E0B15	W13	0.65
UNIPROT:Q9QZ85	#7E0B15	W9	0.35
UNIPROT:Q9DBJ3	#7E0B15	W7	0.2
UNIPROT:P16110	#7E0B15	W15	0.8
UNIPROT:Q64687	#7E0B15	W15	0.8
UNIPROT:O88653	#7E0B15	W9	0.35
UNIPROT:Q8R1Z9	#7E0B15	W7	0.2
UNIPROT:O08585	#7E0B15	W11	0.5
UNIPROT:Q8VCY6	#7E0B15	W7	0.2
UNIPROT:Q8K1X4	#7E0B15	W11	0.5
UNIPROT:Q61206	#7E0B15	W9	0.35
UNIPROT:Q8CI61	#7E0B15	W11	0.5
UNIPROT:Q9WU28	#7E0B15	W15	0.8
UNIPROT:Q9D1Q4	#7E0B15	W13	0.65
UNIPROT:Q3SXD3	#7E0B15	W11	0.5
UNIPROT:O70310;O70311	#7E0B15	W9	0.35
UNIPROT:Q99PL8	#7E0B15	W11	0.5
UNIPROT:A0A5F8MPV0	#7E0B15	W9	0.35
UNIPROT:P04939	#7E0B15	W11	0.5
UNIPROT:Q9CZY3	#7E0B15	W7	0.2
UNIPROT:A0A571BF69;F8VQM5	#7E0B15	W7	0.2
UNIPROT:Q9WTX5	#7E0B15	W11	0.5
UNIPROT:Q6P3Z3	#7E0B15	W7	0.2
UNIPROT:P63139	#7E0B15	W11	0.5
UNIPROT:Q9D2V8	#7E0B15	W9	0.35
UNIPROT:Q922T2	#7E0B15	W9	0.35
UNIPROT:Q9D7L8	#7E0B15	W15	0.8
UNIPROT:O35448	#7E0B15	W11	0.5
UNIPROT:Q61418	#7E0B15	W9	0.35
UNIPROT:Q8R0P4	#7E0B15	W11	0.5
UNIPROT:Q9CQ04	#7E0B15	W7	0.2
UNIPROT:O89104	#7E0B15	W7	0.2
UNIPROT:H3BJD6	#7E0B15	W7	0.2
UNIPROT:Q9JHS3	#7E0B15	W9	0.35
UNIPROT:Q60648	#7E0B15	W11	0.5
UNIPROT:Q9QWL7	#7E0B15	W15	0.8
UNIPROT:P52503	#7E0B15	W11	0.5
UNIPROT:A0A075B5T5	#7E0B15	W15	0.8
UNIPROT:Q9QXM0	#7E0B15	W13	0.65
UNIPROT:P15392	#7E0B15	W15	0.8
UNIPROT:Q8C0M9	#7E0B15	W7	0.2
UNIPROT:P62748;Q91X97	#7E0B15	W9	0.35
UNIPROT:Q8R3W2	#7E0B15	W9	0.35
UNIPROT:Q8BK48;Q91WG0	#7E0B15	W11	0.5
UNIPROT:Q64176;Q91WU0	#7E0B15	W7	0.2
UNIPROT:A2BIM8;P02762;P04938	#7E0B15	W11	0.5
UNIPROT:Q8BML9;Q8CGC7	#7E0B15	W9	0.35
UNIPROT:P15535	#7E0B15	W13	0.65
UNIPROT:Q9JJF0	#7E0B15	W7	0.2
UNIPROT:Q8VC52	#7E0B15	W13	0.65
UNIPROT:Q80VY9	#7E0B15	W7	0.2
UNIPROT:P13808;P16283	#7E0B15	W11	0.5
UNIPROT:O35728;O88833	#7E0B15	W11	0.5
UNIPROT:Q62186	#7E0B15	W7	0.2
UNIPROT:Q6SKR2	#7E0B15	W9	0.35
UNIPROT:Q8BVD2	#7E0B15	W7	0.2
UNIPROT:P11714	#7E0B15	W11	0.5
UNIPROT:C0HKG5;C0HKG6	#7E0B15	W9	0.35
UNIPROT:Q9D0F6	#7E0B15	W7	0.2
UNIPROT:Q9DCP4	#7E0B15	W11	0.5
UNIPROT:P09041;P09411	#7E0B15	W9	0.35
UNIPROT:Q4FZG7;Q9WVA2	#7E0B15	W11	0.5
UNIPROT:Q9CX13	#7E0B15	W9	0.35
UNIPROT:Q3V1L6	#7E0B15	W9	0.35
UNIPROT:Q8VBV7	#7E0B15	W13	0.65
UNIPROT:Q99JW1	#7E0B15	W7	0.2
UNIPROT:P70296	#7E0B15	W7	0.2
UNIPROT:P01942	#7E0B15	W11	0.5
UNIPROT:O08581	#7E0B15	W11	0.5
UNIPROT:P04104;Q6IFZ9;Q6NXH9	#7E0B15	W7	0.2
UNIPROT:Q8BWU8	#7E0B15	W7	0.2
UNIPROT:Q52KF3	#7E0B15	W7	0.2
UNIPROT:O55101	#7E0B15	W11	0.5
UNIPROT:A2ASZ8	#7E0B15	W7	0.2
UNIPROT:O88623	#7E0B15	W11	0.5
UNIPROT:P16045	#7E0B15	W11	0.5
UNIPROT:P61148	#7E0B15	W15	0.8
UNIPROT:P56391	#7E0B15	W7	0.2
UNIPROT:A2AQW0	#7E0B15	W11	0.5
UNIPROT:A0A0B4J1I0	#7E0B15	W11	0.5
UNIPROT:A0A140T8P6	#7E0B15	W11	0.5
UNIPROT:Q9DCB8	#7E0B15	W9	0.35
UNIPROT:Q61387	#7E0B15	W9	0.35
UNIPROT:O35469;P26150	#7E0B15	W7	0.2
UNIPROT:Q91X17	#7E0B15	W13	0.65
UNIPROT:P06869	#7E0B15	W15	0.8
UNIPROT:A0A140T8M3	#7E0B15	W15	0.8
UNIPROT:Q9CRG1	#7E0B15	W7	0.2
UNIPROT:Q8CDT5	#7E0B15	W15	0.8
UNIPROT:P45481	#7E0B15	W7	0.2
UNIPROT:Q9EPT5	#7E0B15	W9	0.35
UNIPROT:P97493	#7E0B15	W15	0.8
UNIPROT:Q9ERL7	#7E0B15	W7	0.2
UNIPROT:G3X9C2	#7E0B15	W15	0.8
UNIPROT:Q8R0J8	#7E0B15	W9	0.35
UNIPROT:Q9R0L7	#7E0B15	W7	0.2
UNIPROT:B2RXR6;Q505D1	#7E0B15	W7	0.2
UNIPROT:Q9JKS4	#7E0B15	W7	0.2
UNIPROT:Q80WT5	#7E0B15	W7	0.2
UNIPROT:Q8C8T8	#7E0B15	W13	0.65
UNIPROT:Q8BXB6	#7E0B15	W7	0.2
UNIPROT:Q80VJ3	#7E0B15	W7	0.2
UNIPROT:O08786	#7E0B15	W9	0.35
UNIPROT:Q9R0B9	#7E0B15	W9	0.35
UNIPROT:Q8R4D1	#7E0B15	W7	0.2
UNIPROT:P48771	#7E0B15	W9	0.35
UNIPROT:Q9Z2F7	#7E0B15	W7	0.2
UNIPROT:Q3TJZ6;Q80VD1	#7E0B15	W7	0.2
UNIPROT:Q9CQG6	#7E0B15	W7	0.2
UNIPROT:P98191	#7E0B15	W7	0.2
UNIPROT:Q9Z0V8	#7E0B15	W13	0.65
UNIPROT:Q62280	#7E0B15	W7	0.2
UNIPROT:P59598	#7E0B15	W7	0.2
UNIPROT:P11370	#7E0B15	W7	0.2
UNIPROT:Q4VBE4	#7E0B15	W15	0.8
UNIPROT:Q9JIX0	#7E0B15	W7	0.2
UNIPROT:Q811D0;Q91XM9	#7E0B15	W7	0.2
UNIPROT:E9PY03	#7E0B15	W11	0.5
UNIPROT:Q9Z261	#7E0B15	W9	0.35
UNIPROT:P12787	#7E0B15	W15	0.8
UNIPROT:Q8BXJ9	#7E0B15	W11	0.5
UNIPROT:E9PV38;Q6PDB7	#7E0B15	W13	0.65
UNIPROT:Q99MJ6	#7E0B15	W7	0.2
UNIPROT:Q9D868	#7E0B15	W11	0.5
UNIPROT:P03888	#7E0B15	W7	0.2
UNIPROT:Q9D6K5	#7E0B15	W11	0.5
UNIPROT:Q0VBD0	#7E0B15	W7	0.2
UNIPROT:Q3UPH1	#7E0B15	W7	0.2
UNIPROT:Q9R0Q3	#7E0B15	W9	0.35
UNIPROT:Q9D967	#7E0B15	W15	0.8
UNIPROT:Q63ZW6	#7E0B15	W7	0.2
UNIPROT:Q9D892	#7E0B15	W7	0.2
UNIPROT:Q3TVI8	#7E0B15	W11	0.5
UNIPROT:Q921L8	#7E0B15	W9	0.35
UNIPROT:Q8R0M8	#7E0B15	W9	0.35
UNIPROT:P0DN89;P0DN90;P0DN91	#7E0B15	W7	0.2
UNIPROT:Q9D1L9	#7E0B15	W9	0.35
UNIPROT:Q8VCR3	#7E0B15	W7	0.2
UNIPROT:Q921I0	#7E0B15	W9	0.35
UNIPROT:Q8BHH8	#7E0B15	W9	0.35
UNIPROT:O88335	#7E0B15	W7	0.2
UNIPROT:P57780;Q7TPR4;Q9JI91	#7E0B15	W9	0.35
UNIPROT:Q60870	#7E0B15	W9	0.35
UNIPROT:Q32Q92;Q8BWN8;Q9QYR7	#7E0B15	W13	0.65
UNIPROT:Q640Q5	#7E0B15	W7	0.2
UNIPROT:P70444	#7E0B15	W13	0.65
UNIPROT:Q9DCP2	#7E0B15	W15	0.8
UNIPROT:Q9D2P4	#7E0B15	W11	0.5
UNIPROT:Q5SUA5;Q5SYD0	#7E0B15	W7	0.2
UNIPROT:A2AKK5	#7E0B15	W15	0.8
UNIPROT:Q91WT7	#7E0B15	W15	0.8
UNIPROT:Q3V129	#7E0B15	W11	0.5
UNIPROT:Q03145	#7E0B15	W11	0.5
UNIPROT:P35802	#7E0B15	W7	0.2
UNIPROT:Q9R0A1	#7E0B15	W9	0.35
UNIPROT:Q9CR21	#7E0B15	W7	0.2
UNIPROT:Q9DCU0	#7E0B15	W7	0.2
UNIPROT:Q61107	#7E0B15	W11	0.5
UNIPROT:A2AQW0;O35099	#7E0B15	W9	0.35
UNIPROT:P22599;Q00897	#7E0B15	W7	0.2
UNIPROT:Q99J27	#7E0B15	W7	0.2
UNIPROT:Q923X1	#7E0B15	W7	0.2
UNIPROT:P28028;Q99N57	#7E0B15	W9	0.35
UNIPROT:Q6P9Z1;Q99JR8	#7E0B15	W9	0.35
UNIPROT:P23198;P83917	#7E0B15	W7	0.2
UNIPROT:Q61576	#7E0B15	W9	0.35
UNIPROT:Q9CQ71	#7E0B15	W9	0.35
UNIPROT:Q9CZX7	#7E0B15	W11	0.5
UNIPROT:Q8QZS3	#7E0B15	W11	0.5
UNIPROT:Q9WUB4	#7E0B15	W7	0.2
UNIPROT:Q8BYF6	#7E0B15	W7	0.2
UNIPROT:P00405	#7E0B15	W9	0.35
UNIPROT:Q9D2M8	#7E0B15	W11	0.5
UNIPROT:Q9DCG9	#7E0B15	W7	0.2
UNIPROT:P68372	#7E0B15	W11	0.5
UNIPROT:Q8VED9	#7E0B15	W7	0.2
UNIPROT:Q6NVD0	#7E0B15	W7	0.2
UNIPROT:Q62048	#7E0B15	W7	0.2
UNIPROT:A2ASS6	#7E0B15	W7	0.2
UNIPROT:Q5RL79	#7E0B15	W7	0.2
UNIPROT:Q8BLF1	#7E0B15	W15	0.8
UNIPROT:P62509	#7E0B15	W7	0.2
UNIPROT:P03930	#7E0B15	W7	0.2
UNIPROT:A0A668KLU9;E9Q8B5	#7E0B15	W7	0.2
UNIPROT:Q91WR3	#7E0B15	W7	0.2
UNIPROT:P43275	#7E0B15	W9	0.35
UNIPROT:B9EJ86;Q9ER64	#7E0B15	W9	0.35
UNIPROT:Q8BGV4	#7E0B15	W7	0.2
UNIPROT:B1AY10	#7E0B15	W7	0.2
UNIPROT:P23188	#7E0B15	W7	0.2
UNIPROT:P70172	#7E0B15	W13	0.65
UNIPROT:O08691	#7E0B15	W15	0.8
UNIPROT:P17182;P21550	#7E0B15	W9	0.35
UNIPROT:P49717	#7E0B15	W7	0.2
UNIPROT:Q6P6M5	#7E0B15	W9	0.35
UNIPROT:Q8VCV9	#7E0B15	W7	0.2
UNIPROT:P61364	#7E0B15	W15	0.8
UNIPROT:B1AXP6	#7E0B15	W11	0.5
UNIPROT:A0A075B5T2;A0A075B5T3	#7E0B15	W9	0.35
UNIPROT:P51655;Q9R087	#7E0B15	W9	0.35
UNIPROT:O35566	#7E0B15	W9	0.35
UNIPROT:P61460	#7E0B15	W9	0.35
UNIPROT:P11589	#7E0B15	W15	0.8
UNIPROT:Q8VEK2	#7E0B15	W9	0.35
UNIPROT:Q8BFP9;Q922H2	#7E0B15	W9	0.35
UNIPROT:Q3U0Y2	#7E0B15	W9	0.35
UNIPROT:Q5F285	#7E0B15	W7	0.2
UNIPROT:Q8BMK1	#7E0B15	W9	0.35
UNIPROT:Q3V4B5	#7E0B15	W9	0.35
UNIPROT:Q811S7;Q9ERA0	#7E0B15	W7	0.2
UNIPROT:Q9DC33	#7E0B15	W7	0.2
UNIPROT:P15920;Q920R6;Q9Z1G4	#7E0B15	W7	0.2
UNIPROT:Q91VU0	#7E0B15	W7	0.2
UNIPROT:Q9CPX8	#7E0B15	W15	0.8
UNIPROT:O35613	#7E0B15	W7	0.2
UNIPROT:Q91W52	#7E0B15	W9	0.35
UNIPROT:A3KGF7	#7E0B15	W13	0.65
UNIPROT:Q9JM63	#7E0B15	W7	0.2
UNIPROT:Q8WUR0	#7E0B15	W7	0.2
UNIPROT:P50446;Q3TTY5;Q3UV17;Q6NXH9;Q922U2	#7E0B15	W15	0.8
UNIPROT:Q8K0T4;Q9WV86	#7E0B15	W7	0.2
UNIPROT:Q3U466	#7E0B15	W9	0.35
UNIPROT:P04945	#7E0B15	W7	0.2
UNIPROT:Q5NCQ5	#7E0B15	W7	0.2
UNIPROT:Q8QZZ8	#7E0B15	W9	0.35
UNIPROT:P56873	#7E0B15	W11	0.5
UNIPROT:Q9CQG1	#7E0B15	W7	0.2
UNIPROT:Q5RJG7	#7E0B15	W7	0.2
UNIPROT:Q8CHS2	#7E0B15	W11	0.5
UNIPROT:Q6PFY1	#7E0B15	W7	0.2
UNIPROT:Q922B6	#7E0B15	W11	0.5
UNIPROT:Q8R3L5	#7E0B15	W13	0.65
UNIPROT:A2AKB9	#7E0B15	W7	0.2
UNIPROT:O35900	#7E0B15	W7	0.2
UNIPROT:Q63836	#7E0B15	W9	0.35
UNIPROT:Q9WU60	#7E0B15	W7	0.2
UNIPROT:Q5EBG8	#7E0B15	W15	0.8
UNIPROT:Q14CH1	#7E0B15	W9	0.35
UNIPROT:Q06318	#7E0B15	W9	0.35
UNIPROT:A0A075B5R0	#7E0B15	W15	0.8
UNIPROT:P69566	#7E0B15	W9	0.35
UNIPROT:Q9CWG9	#7E0B15	W9	0.35
UNIPROT:A0A5F8MPP0	#7E0B15	W11	0.5
UNIPROT:Q9CPY1	#7E0B15	W7	0.2
UNIPROT:Q8R2L5	#7E0B15	W9	0.35
UNIPROT:Q5RJG1	#7E0B15	W7	0.2
UNIPROT:Q6BCL1	#7E0B15	W9	0.35
UNIPROT:Q9CR98	#7E0B15	W9	0.35
UNIPROT:Q8BK62	#7E0B15	W9	0.35
UNIPROT:Q923D4	#7E0B15	W13	0.65
UNIPROT:Q5RJH6	#7E0B15	W7	0.2
UNIPROT:P68372;Q7TMM9;Q9CWF2	#7E0B15	W9	0.35
UNIPROT:Q8C4U3	#7E0B15	W7	0.2
UNIPROT:Q9QXF8	#7E0B15	W9	0.35
UNIPROT:Q9CR20	#7E0B15	W13	0.65
UNIPROT:Q6PIC6;Q6PIE5;Q8VDN2;Q9WV27	#7E0B15	W7	0.2
UNIPROT:P98197;Q6DFW5;Q9QZW0	#7E0B15	W9	0.35
UNIPROT:P26231;Q65CL1	#7E0B15	W9	0.35
UNIPROT:Q69ZN7;Q9ESD7	#7E0B15	W7	0.2
UNIPROT:Q9WV27	#7E0B15	W7	0.2
UNIPROT:Q91WJ2	#7E0B15	W15	0.8
UNIPROT:P09602	#7E0B15	W7	0.2
UNIPROT:Q3V1H3	#7E0B15	W7	0.2
UNIPROT:P35363	#7E0B15	W9	0.35
UNIPROT:P31361	#7E0B15	W9	0.35
UNIPROT:O08992	#7E0B15	W7	0.2
UNIPROT:Q9ERE3;Q9QZS5	#7E0B15	W7	0.2
UNIPROT:P60603	#7E0B15	W11	0.5
UNIPROT:Q3UNU4	#7E0B15	W11	0.5
UNIPROT:A0A075B5U0	#7E0B15	W9	0.35
UNIPROT:Q924K8;Q9R190	#7E0B15	W7	0.2
UNIPROT:Q3TXX3	#7E0B15	W7	0.2
UNIPROT:P0DJE0	#7E0B15	W7	0.2
UNIPROT:Q8BWG9	#7E0B15	W9	0.35
UNIPROT:Q9EPQ2	#7E0B15	W11	0.5
UNIPROT:Q8K023;Q91WR5	#7E0B15	W13	0.65
UNIPROT:Q6PB90	#7E0B15	W11	0.5
UNIPROT:Q8QZT4	#7E0B15	W15	0.8
UNIPROT:P35803	#7E0B15	W7	0.2
UNIPROT:Q8BL95	#7E0B15	W11	0.5
UNIPROT:Q6P5F7	#7E0B15	W11	0.5
UNIPROT:Q8BKU8	#7E0B15	W7	0.2
UNIPROT:Q9D187	#7E0B15	W15	0.8
UNIPROT:Q9CZ69	#7E0B15	W11	0.5
UNIPROT:Q8VD57	#7E0B15	W7	0.2
UNIPROT:A2AGH6	#7E0B15	W9	0.35
UNIPROT:Q62276	#7E0B15	W9	0.35
UNIPROT:P31725	#7E0B15	W13	0.65
UNIPROT:Q8R105	#7E0B15	W9	0.35
UNIPROT:P50446;Q922U2	#7E0B15	W15	0.8
UNIPROT:E9Q0F0	#7E0B15	W13	0.65
UNIPROT:P43274;P43276;P43277	#7E0B15	W15	0.8
UNIPROT:P04627;Q99N57	#7E0B15	W7	0.2
UNIPROT:Q7TMW6;Q9CYQ7	#7E0B15	W7	0.2
UNIPROT:P15066	#7E0B15	W11	0.5
UNIPROT:Q8BP74	#7E0B15	W7	0.2
UNIPROT:P61079;P62838;Q6ZWY6	#7E0B15	W9	0.35
UNIPROT:Q6NWW9	#7E0B15	W7	0.2
UNIPROT:A2AJI0	#7E0B15	W13	0.65
UNIPROT:A2AKQ0	#7E0B15	W11	0.5
UNIPROT:Q3U284	#7E0B15	W9	0.35
UNIPROT:Q3US41;Q8K0G8	#7E0B15	W7	0.2
UNIPROT:Q80XC2	#7E0B15	W11	0.5
UNIPROT:Q8BGV9	#7E0B15	W9	0.35
UNIPROT:O35127	#7E0B15	W15	0.8
UNIPROT:Q9Z0F6	#7E0B15	W9	0.35
UNIPROT:Q8C726	#7E0B15	W11	0.5
UNIPROT:P97318	#7E0B15	W11	0.5
UNIPROT:P04939;P11590	#7E0B15	W7	0.2
UNIPROT:Q8BKR5	#7E0B15	W11	0.5
UNIPROT:Q63810	#7E0B15	W7	0.2
UNIPROT:Q3TCT4	#7E0B15	W7	0.2
UNIPROT:A0A1D5RLM8	#7E0B15	W15	0.8
UNIPROT:P51906	#7E0B15	W9	0.35
UNIPROT:P04104	#7E0B15	W11	0.5
UNIPROT:P01887	#7E0B15	W11	0.5
UNIPROT:A1A535	#7E0B15	W7	0.2
UNIPROT:Q99JT2	#7E0B15	W7	0.2
UNIPROT:Q9CQ89	#7E0B15	W11	0.5
UNIPROT:Q09143	#7E0B15	W7	0.2
UNIPROT:Q9WV86	#7E0B15	W9	0.35
UNIPROT:Q8K353	#7E0B15	W7	0.2
UNIPROT:Q8BQU3	#7E0B15	W9	0.35
UNIPROT:Q8R2R9	#7E0B15	W9	0.35
UNIPROT:B2RVB9	#7E0B15	W7	0.2
UNIPROT:Q62283	#7E0B15	W9	0.35
UNIPROT:Q8BKT3	#7E0B15	W9	0.35
UNIPROT:P61957;Q9Z172	#7E0B15	W11	0.5
UNIPROT:Q9Z266	#7E0B15	W9	0.35
UNIPROT:A2AJB2	#7E0B15	W13	0.65
UNIPROT:Q9QXW2	#7E0B15	W7	0.2
UNIPROT:Q6VVW5	#7E0B15	W7	0.2
UNIPROT:A2AUY4	#7E0B15	W7	0.2
UNIPROT:Q8VDB9	#7E0B15	W9	0.35
UNIPROT:Q3V3R1;Q922D8	#7E0B15	W15	0.8
UNIPROT:Q8R1T4	#7E0B15	W11	0.5
UNIPROT:Q91X96	#7E0B15	W7	0.2
UNIPROT:Q5NCX5	#7E0B15	W7	0.2
UNIPROT:Q6PEM8	#7E0B15	W9	0.35
UNIPROT:A2ALU4;Q1W617;Q9QXN0	#7E0B15	W9	0.35
UNIPROT:Q80UW3	#7E0B15	W9	0.35
UNIPROT:Q9D287	#7E0B15	W11	0.5
UNIPROT:P22361;P27889;Q8BJA3	#7E0B15	W9	0.35
UNIPROT:P50637	#7E0B15	W7	0.2
UNIPROT:Q9D975	#7E0B15	W9	0.35
UNIPROT:Q80VP2	#7E0B15	W11	0.5
UNIPROT:P70694;Q91WR5	#7E0B15	W9	0.35
UNIPROT:Q6NS59	#7E0B15	W7	0.2
UNIPROT:Q8BR63	#7E0B15	W7	0.2
UNIPROT:Q8CEK3	#7E0B15	W15	0.8
UNIPROT:Q9CWV0	#7E0B15	W11	0.5
UNIPROT:Q60936	#0B2C74	W9	0.35
UNIPROT:Q9DB43	#0B2C74	W9	0.35
UNIPROT:Q62009	#0B2C74	W15	0.8
UNIPROT:O70423	#0B2C74	W15	0.8
UNIPROT:Q91VK4	#0B2C74	W7	0.2
UNIPROT:P28667	#0B2C74	W15	0.8
UNIPROT:Q9CR00	#0B2C74	W11	0.5
UNIPROT:Q8R2U6;Q9JI46	#0B2C74	W13	0.65
UNIPROT:P07724	#0B2C74	W9	0.35
UNIPROT:Q9ERG0	#0B2C74	W9	0.35
UNIPROT:Q5SWU9	#0B2C74	W15	0.8
UNIPROT:P15508	#0B2C74	W7	0.2
UNIPROT:P27546	#0B2C74	W15	0.8
UNIPROT:Q8BX70	#0B2C74	W7	0.2
UNIPROT:Q8BTI8	#0B2C74	W11	0.5
UNIPROT:Q63829	#0B2C74	W7	0.2
UNIPROT:Q9Z1R2	#0B2C74	W11	0.5
UNIPROT:O35206	#0B2C74	W7	0.2
UNIPROT:P56959	#0B2C74	W9	0.35
UNIPROT:Q80VL1	#0B2C74	W9	0.35
UNIPROT:Q9DCG2	#0B2C74	W9	0.35
UNIPROT:Q9EQF5	#0B2C74	W13	0.65
UNIPROT:Q4ACU6	#0B2C74	W7	0.2
UNIPROT:Q9DB05	#0B2C74	W7	0.2
UNIPROT:Q9DBR1	#0B2C74	W7	0.2
UNIPROT:P19001	#0B2C74	W15	0.8
UNIPROT:Q9WVH4	#0B2C74	W9	0.35
UNIPROT:O54786	#0B2C74	W7	0.2
UNIPROT:Q9D924	#0B2C74	W7	0.2
UNIPROT:P22361;P27889	#0B2C74	W9	0.35
UNIPROT:O35643;Q9DBG3	#0B2C74	W7	0.2
UNIPROT:P19096	#0B2C74	W15	0.8
UNIPROT:Q4VAA2	#0B2C74	W15	0.8
UNIPROT:Q8BWT1	#0B2C74	W7	0.2
UNIPROT:Q60775	#0B2C74	W9	0.35
UNIPROT:Q9JIX8	#0B2C74	W7	0.2
UNIPROT:Q8BHZ4	#0B2C74	W7	0.2
UNIPROT:Q9JLV1	#0B2C74	W11	0.5
UNIPROT:P70353	#0B2C74	W7	0.2
UNIPROT:A2ATU0	#0B2C74	W7	0.2
UNIPROT:P02469	#0B2C74	W7	0.2
UNIPROT:P49222	#0B2C74	W7	0.2
UNIPROT:E9Q0S6	#0B2C74	W7	0.2
UNIPROT:Q3U0S6	#0B2C74	W9	0.35
UNIPROT:Q8VCW8	#0B2C74	W9	0.35
UNIPROT:Q9DB29	#0B2C74	W9	0.35
UNIPROT:E9Q236	#0B2C74	W7	0.2
UNIPROT:O70305	#0B2C74	W7	0.2
UNIPROT:P98203	#0B2C74	W7	0.2
UNIPROT:Q8BGD9	#0B2C74	W7	0.2
UNIPROT:P97927	#0B2C74	W11	0.5
UNIPROT:P81117	#0B2C74	W7	0.2
UNIPROT:Q61586	#0B2C74	W7	0.2
UNIPROT:P31324	#0B2C74	W15	0.8
UNIPROT:Q9DCC4	#0B2C74	W7	0.2
UNIPROT:Q8BZJ7;Q9QZ73	#0B2C74	W15	0.8
UNIPROT:Q6P3A8	#0B2C74	W7	0.2
UNIPROT:P08032	#0B2C74	W7	0.2
UNIPROT:Q8K354	#0B2C74	W9	0.35
UNIPROT:P58468	#0B2C74	W9	0.35
UNIPROT:Q8R3Y5	#0B2C74	W11	0.5
UNIPROT:Q9QYC0	#0B2C74	W7	0.2
UNIPROT:Q8CGF6	#0B2C74	W7	0.2
UNIPROT:P51881	#0B2C74	W7	0.2
UNIPROT:P48962	#0B2C74	W7	0.2
UNIPROT:P10107	#0B2C74	W7	0.2
UNIPROT:Q9CQI6	#0B2C74	W9	0.35
UNIPROT:P35123;Q8R5H1;Q99K46	#0B2C74	W15	0.8
UNIPROT:P62874	#0B2C74	W11	0.5
UNIPROT:P62880	#0B2C74	W9	0.35
UNIPROT:P15105	#0B2C74	W11	0.5
UNIPROT:Q3UMF0	#0B2C74	W11	0.5
UNIPROT:Q9D0E1	#0B2C74	W7	0.2
UNIPROT:Q05920	#0B2C74	W7	0.2
UNIPROT:Q8CI51	#0B2C74	W9	0.35
UNIPROT:Q02357	#0B2C74	W7	0.2
UNIPROT:Q923D5	#0B2C74	W7	0.2
UNIPROT:Q60675	#0B2C74	W7	0.2
UNIPROT:Q9DBE9	#0B2C74	W7	0.2
UNIPROT:Q9Z0P4	#0B2C74	W15	0.8
UNIPROT:Q922G2	#0B2C74	W7	0.2
UNIPROT:Q01815	#0B2C74	W13	0.65
UNIPROT:Q9D1H9	#0B2C74	W11	0.5
UNIPROT:P13634	#0B2C74	W11	0.5
UNIPROT:E9Q616	#0B2C74	W9	0.35
UNIPROT:Q9WUR0	#0B2C74	W9	0.35
UNIPROT:Q9JM96	#0B2C74	W11	0.5
UNIPROT:Q8BH64	#0B2C74	W15	0.8
UNIPROT:Q3UMU9	#0B2C74	W7	0.2
UNIPROT:P19137	#0B2C74	W7	0.2
UNIPROT:Q921I1	#0B2C74	W7	0.2
UNIPROT:Q02819	#0B2C74	W9	0.35
UNIPROT:Q9JK53	#0B2C74	W7	0.2
UNIPROT:Q9WVC3	#0B2C74	W15	0.8
UNIPROT:Q9QXD8	#0B2C74	W11	0.5
UNIPROT:Q6NZN0	#0B2C74	W7	0.2
UNIPROT:Q6PGL7	#0B2C74	W11	0.5
UNIPROT:P10493	#0B2C74	W7	0.2
UNIPROT:P06801	#0B2C74	W9	0.35
UNIPROT:P26645	#0B2C74	W11	0.5
UNIPROT:Q3U7R1	#0B2C74	W9	0.35
UNIPROT:Q9Z1P7	#0B2C74	W7	0.2
UNIPROT:Q9WV92	#0B2C74	W15	0.8
UNIPROT:Q8BI29	#0B2C74	W11	0.5
UNIPROT:Q569Z6	#0B2C74	W7	0.2
UNIPROT:Q61033	#0B2C74	W9	0.35
UNIPROT:P23953	#0B2C74	W7	0.2
UNIPROT:Q9DBB8	#0B2C74	W11	0.5
UNIPROT:Q91XV3	#0B2C74	W15	0.8
UNIPROT:Q99K67	#0B2C74	W9	0.35
UNIPROT:Q80YA8	#0B2C74	W7	0.2
UNIPROT:P42567	#0B2C74	W7	0.2
UNIPROT:P29037	#0B2C74	W9	0.35
UNIPROT:Q9WVB0	#0B2C74	W7	0.2
UNIPROT:Q8VC31	#0B2C74	W9	0.35
UNIPROT:P41216	#0B2C74	W7	0.2
UNIPROT:Q920A5	#0B2C74	W7	0.2
UNIPROT:Q03141;Q05512;Q8VHJ5	#0B2C74	W7	0.2
UNIPROT:Q7TSC1	#0B2C74	W7	0.2
UNIPROT:Q8CI43	#0B2C74	W11	0.5
UNIPROT:P02468	#0B2C74	W7	0.2
UNIPROT:Q9D7I5	#0B2C74	W11	0.5
UNIPROT:Q64008	#0B2C74	W7	0.2
UNIPROT:O88322	#0B2C74	W7	0.2
UNIPROT:Q9JM51	#0B2C74	W9	0.35
UNIPROT:Q91V92	#0B2C74	W11	0.5
UNIPROT:Q504M2	#0B2C74	W7	0.2
UNIPROT:Q8BG60	#0B2C74	W9	0.35
UNIPROT:Q04841	#0B2C74	W7	0.2
UNIPROT:Q9ERE3	#0B2C74	W7	0.2
UNIPROT:Q8CFJ7	#0B2C74	W7	0.2
UNIPROT:P21300	#0B2C74	W7	0.2
UNIPROT:O70503	#0B2C74	W9	0.35
UNIPROT:Q5RJ54	#0B2C74	W7	0.2
UNIPROT:Q8K3J9	#0B2C74	W15	0.8
UNIPROT:Q8CB77	#0B2C74	W13	0.65
UNIPROT:Q811B1	#0B2C74	W7	0.2
UNIPROT:Q6P8I4	#0B2C74	W15	0.8
UNIPROT:P06795;P21447	#0B2C74	W7	0.2
UNIPROT:P58871	#0B2C74	W9	0.35
UNIPROT:O08784	#0B2C74	W13	0.65
UNIPROT:Q60714	#0B2C74	W15	0.8
UNIPROT:P51859	#0B2C74	W9	0.35
UNIPROT:A0A087WQ89	#0B2C74	W7	0.2
UNIPROT:Q08879	#0B2C74	W13	0.65
UNIPROT:P82343	#0B2C74	W7	0.2
UNIPROT:P48281	#0B2C74	W7	0.2
UNIPROT:Q9QZZ6	#0B2C74	W13	0.65
UNIPROT:Q61508	#0B2C74	W9	0.35
UNIPROT:Q9DCD0	#0B2C74	W9	0.35
UNIPROT:Q8BXR9;Q9DBS9	#0B2C74	W7	0.2
UNIPROT:Q8CGB6	#0B2C74	W7	0.2
UNIPROT:Q61753	#0B2C74	W15	0.8
UNIPROT:Q9CQE8	#0B2C74	W7	0.2
UNIPROT:Q99MR0;Q9Z2N8	#0B2C74	W11	0.5
UNIPROT:Q61554	#0B2C74	W15	0.8
UNIPROT:O08915	#0B2C74	W11	0.5
UNIPROT:P02463	#0B2C74	W7	0.2
UNIPROT:Q91V76	#0B2C74	W9	0.35
UNIPROT:P08122	#0B2C74	W9	0.35
UNIPROT:Q8JZV7	#0B2C74	W7	0.2
UNIPROT:Q9D8F3	#0B2C74	W7	0.2
UNIPROT:P62137;P62141;P63087	#0B2C74	W11	0.5
UNIPROT:P62717	#0B2C74	W9	0.35
UNIPROT:Q61703	#0B2C74	W9	0.35
UNIPROT:Q6A0A2	#0B2C74	W9	0.35
UNIPROT:Q8VCC2	#0B2C74	W11	0.5
UNIPROT:Q8C2Q3	#0B2C74	W11	0.5
UNIPROT:O88455	#0B2C74	W7	0.2
UNIPROT:P12710	#0B2C74	W7	0.2
UNIPROT:Q8BX05	#0B2C74	W7	0.2
UNIPROT:P15655	#0B2C74	W9	0.35
UNIPROT:Q9DCR2	#0B2C74	W9	0.35
UNIPROT:P24472	#0B2C74	W9	0.35
UNIPROT:Q8BYK6	#0B2C74	W7	0.2
UNIPROT:Q80ZM7	#0B2C74	W11	0.5
UNIPROT:Q80X50	#0B2C74	W9	0.35
UNIPROT:P40936	#0B2C74	W9	0.35
UNIPROT:Q62406	#0B2C74	W9	0.35
UNIPROT:Q60823	#0B2C74	W7	0.2
UNIPROT:O35386	#0B2C74	W9	0.35
UNIPROT:Q8BJ05	#0B2C74	W9	0.35
UNIPROT:P60335	#0B2C74	W9	0.35
UNIPROT:P46638;Q9WTL2	#0B2C74	W13	0.65
UNIPROT:Q3UZA1	#0B2C74	W9	0.35
UNIPROT:Q8K4G5	#0B2C74	W7	0.2
UNIPROT:O55143;Q64518	#0B2C74	W11	0.5
UNIPROT:Q3U9N9	#0B2C74	W9	0.35
UNIPROT:Q9R022	#0B2C74	W9	0.35
UNIPROT:Q8VCI5	#0B2C74	W7	0.2
UNIPROT:P15864;P43274;P43277	#0B2C74	W7	0.2
UNIPROT:G3X8W1	#0B2C74	W7	0.2
UNIPROT:P61226	#0B2C74	W7	0.2
UNIPROT:A2RTL5	#0B2C74	W11	0.5
UNIPROT:Q6PAQ4	#0B2C74	W7	0.2
UNIPROT:Q9WTR2	#0B2C74	W11	0.5
UNIPROT:Q6TEK5	#0B2C74	W9	0.35
UNIPROT:Q9CRC0	#0B2C74	W13	0.65
UNIPROT:Q9D8S4	#0B2C74	W7	0.2
UNIPROT:Q9WV02	#0B2C74	W7	0.2
UNIPROT:E9PZM7	#0B2C74	W9	0.35
UNIPROT:Q8QZR5	#0B2C74	W11	0.5
UNIPROT:P26041;P26043	#0B2C74	W11	0.5
UNIPROT:O09012	#0B2C74	W9	0.35
UNIPROT:P55194	#0B2C74	W7	0.2
UNIPROT:Q8BGC0	#0B2C74	W7	0.2
UNIPROT:A0A075B5R2	#0B2C74	W15	0.8
UNIPROT:P29391	#0B2C74	W15	0.8
UNIPROT:Q9DBL9	#0B2C74	W15	0.8
UNIPROT:O88986	#0B2C74	W11	0.5
UNIPROT:E9Q4Z2	#0B2C74	W11	0.5
UNIPROT:Q9DBB9	#0B2C74	W7	0.2
UNIPROT:Q3UC65	#0B2C74	W9	0.35
UNIPROT:Q7TML3	#0B2C74	W9	0.35
UNIPROT:P54310	#0B2C74	W15	0.8
UNIPROT:P45377	#0B2C74	W7	0.2
UNIPROT:O35678	#0B2C74	W15	0.8
UNIPROT:Q8BVY0	#0B2C74	W7	0.2
UNIPROT:Q8K2T1	#0B2C74	W7	0.2
UNIPROT:Q8R361	#0B2C74	W9	0.35
UNIPROT:Q8BHC9	#0B2C74	W11	0.5
UNIPROT:P11087	#0B2C74	W15	0.8
UNIPROT:Q80X19	#0B2C74	W7	0.2
UNIPROT:P51661	#0B2C74	W9	0.35
UNIPROT:A2APY7	#0B2C74	W7	0.2
UNIPROT:O88811	#0B2C74	W7	0.2
UNIPROT:P42125	#0B2C74	W7	0.2
UNIPROT:Q8VHR5	#0B2C74	W11	0.5
UNIPROT:Q8CHY6	#0B2C74	W9	0.35
UNIPROT:O35945	#0B2C74	W11	0.5
UNIPROT:P61979	#0B2C74	W7	0.2
UNIPROT:O70571	#0B2C74	W7	0.2
UNIPROT:Q9JI33	#0B2C74	W7	0.2
UNIPROT:Q91VI7	#0B2C74	W11	0.5
UNIPROT:Q9D9V3	#0B2C74	W7	0.2
UNIPROT:O35955	#0B2C74	W9	0.35
UNIPROT:E9QAP7	#0B2C74	W13	0.65
UNIPROT:Q8BX02	#0B2C74	W9	0.35
UNIPROT:P06728	#0B2C74	W15	0.8
UNIPROT:A6H584	#0B2C74	W15	0.8
UNIPROT:P47877	#0B2C74	W15	0.8
UNIPROT:Q8K310	#0B2C74	W7	0.2
UNIPROT:P54116	#0B2C74	W11	0.5
UNIPROT:P49817	#0B2C74	W15	0.8
UNIPROT:Q9WTP6	#0B2C74	W7	0.2
UNIPROT:Q8BG81	#0B2C74	W7	0.2
UNIPROT:O88441	#0B2C74	W7	0.2
UNIPROT:Q8CHD8	#0B2C74	W7	0.2
UNIPROT:Q60598	#0B2C74	W7	0.2
UNIPROT:P29699	#0B2C74	W13	0.65
UNIPROT:P13707	#0B2C74	W9	0.35
UNIPROT:Q9Z2Y3	#0B2C74	W7	0.2
UNIPROT:O54931	#0B2C74	W11	0.5
UNIPROT:Q8R2Y2	#0B2C74	W9	0.35
UNIPROT:Q501J6;Q61656	#0B2C74	W7	0.2
UNIPROT:P11276	#0B2C74	W11	0.5
UNIPROT:P54869	#0B2C74	W11	0.5
UNIPROT:P16460	#0B2C74	W7	0.2
UNIPROT:Q9D7S9	#0B2C74	W13	0.65
UNIPROT:P70441	#0B2C74	W7	0.2
UNIPROT:F6TQW2	#0B2C74	W7	0.2
UNIPROT:Q7TPM1	#0B2C74	W7	0.2
UNIPROT:P23927	#0B2C74	W7	0.2
UNIPROT:D3YXK2;Q80YR5	#0B2C74	W11	0.5
UNIPROT:Q7TQD2	#0B2C74	W11	0.5
UNIPROT:P47915	#0B2C74	W13	0.65
UNIPROT:Q6A068	#0B2C74	W7	0.2
UNIPROT:Q9WTQ5	#0B2C74	W13	0.65
UNIPROT:A0A5F8MPH8	#0B2C74	W7	0.2
UNIPROT:Q91X58	#0B2C74	W9	0.35
UNIPROT:P0C872	#0B2C74	W9	0.35
UNIPROT:Q9D6J3	#0B2C74	W15	0.8
UNIPROT:P34152	#0B2C74	W7	0.2
UNIPROT:O35609	#0B2C74	W7	0.2
UNIPROT:Q9JJG0	#0B2C74	W7	0.2
UNIPROT:Q9D3D9	#0B2C74	W15	0.8
UNIPROT:P70313	#0B2C74	W7	0.2
UNIPROT:Q8BJE2	#0B2C74	W9	0.35
UNIPROT:Q9ET66	#0B2C74	W7	0.2
UNIPROT:P11679;Q922U2	#0B2C74	W7	0.2
UNIPROT:Q8VCH0	#0B2C74	W11	0.5
UNIPROT:Q8CH25	#0B2C74	W7	0.2
UNIPROT:Q80U49	#0B2C74	W11	0.5
UNIPROT:Q00623	#0B2C74	W15	0.8
UNIPROT:Q9ET01	#0B2C74	W7	0.2
UNIPROT:Q9WUB0	#0B2C74	W7	0.2
UNIPROT:Q9DB94	#0B2C74	W7	0.2
UNIPROT:P11862	#0B2C74	W7	0.2
UNIPROT:Q6PIU9	#0B2C74	W11	0.5
UNIPROT:Q6DID3	#0B2C74	W9	0.35
UNIPROT:Q9CZ52	#0B2C74	W7	0.2
UNIPROT:Q3USH5	#0B2C74	W15	0.8
UNIPROT:Q8R5A3	#0B2C74	W7	0.2
UNIPROT:Q8BXN7	#0B2C74	W7	0.2
UNIPROT:A0A075B5V0	#0B2C74	W7	0.2
UNIPROT:Q9JIY2	#0B2C74	W11	0.5
UNIPROT:Q9R1E0	#0B2C74	W15	0.8
UNIPROT:Q9CY57	#0B2C74	W7	0.2
UNIPROT:Q9DCM0	#0B2C74	W11	0.5
UNIPROT:Q9DAU1	#0B2C74	W9	0.35
UNIPROT:A2A7S8	#0B2C74	W7	0.2
UNIPROT:P01642	#0B2C74	W7	0.2
UNIPROT:Q9CZ44	#0B2C74	W9	0.35
UNIPROT:Q9NWG9	#0B2C74	W11	0.5
UNIPROT:Q9Z2X2	#0B2C74	W11	0.5
UNIPROT:Q99KJ8	#0B2C74	W7	0.2
UNIPROT:Q8R3D1	#0B2C74	W7	0.2
UNIPROT:P28654	#0B2C74	W15	0.8
UNIPROT:Q6PE65	#0B2C74	W15	0.8
UNIPROT:Q3U0B3	#0B2C74	W11	0.5
UNIPROT:Q8R2S9	#0B2C74	W7	0.2
UNIPROT:E9Q7M2	#0B2C74	W7	0.2
UNIPROT:Q8BNW9	#0B2C74	W7	0.2
UNIPROT:O54724	#0B2C74	W15	0.8
UNIPROT:A2TJV2	#0B2C74	W15	0.8
UNIPROT:Q8K3K7	#0B2C74	W15	0.8
UNIPROT:Q99JG3	#0B2C74	W7	0.2
UNIPROT:Q60739	#0B2C74	W9	0.35
UNIPROT:Q9ERR1	#0B2C74	W9	0.35
UNIPROT:Q8BI72	#0B2C74	W7	0.2
UNIPROT:Q6PD03	#0B2C74	W7	0.2
UNIPROT:Q9D1H8	#0B2C74	W7	0.2
UNIPROT:E9Q3C1	#0B2C74	W7	0.2
UNIPROT:O70318	#0B2C74	W9	0.35
UNIPROT:Q8JZP9	#0B2C74	W11	0.5
UNIPROT:Q8BTV2	#0B2C74	W7	0.2
UNIPROT:A2AEP0	#0B2C74	W15	0.8
UNIPROT:Q80XU3	#0B2C74	W11	0.5
UNIPROT:Q8K2B0	#0B2C74	W9	0.35
UNIPROT:Q9R0G6;Q9Z1T2	#0B2C74	W11	0.5
UNIPROT:B2RRE7	#0B2C74	W7	0.2
UNIPROT:P42230	#0B2C74	W11	0.5
UNIPROT:Q61112	#0B2C74	W7	0.2
UNIPROT:Q923X4	#0B2C74	W7	0.2
UNIPROT:P56812	#0B2C74	W7	0.2
UNIPROT:P68368	#0B2C74	W11	0.5
UNIPROT:Q8BHL3	#0B2C74	W7	0.2
UNIPROT:Q9CWD8	#0B2C74	W7	0.2
UNIPROT:Q9DBA8	#0B2C74	W13	0.65
UNIPROT:Q7JJ13	#0B2C74	W7	0.2
UNIPROT:Q9CR70	#0B2C74	W11	0.5
UNIPROT:P60764;P63001	#0B2C74	W15	0.8
UNIPROT:P45591	#0B2C74	W7	0.2
UNIPROT:P18760	#0B2C74	W13	0.65
UNIPROT:Q60994	#0B2C74	W15	0.8
UNIPROT:Q9D0E3	#0B2C74	W9	0.35
UNIPROT:Q9CXR1	#0B2C74	W13	0.65
UNIPROT:P22599	#0B2C74	W9	0.35
UNIPROT:Q00897	#0B2C74	W7	0.2
UNIPROT:Q80YV2	#0B2C74	W7	0.2
UNIPROT:P68372;Q9D6F9	#0B2C74	W7	0.2
UNIPROT:Q9JJZ2	#0B2C74	W9	0.35
UNIPROT:Q9R111	#0B2C74	W7	0.2
UNIPROT:Q8C6B9	#0B2C74	W7	0.2
UNIPROT:Q8R3V5;Q9JK48	#0B2C74	W11	0.5
UNIPROT:A0A0A6YXW6	#0B2C74	W15	0.8
UNIPROT:Q7TSG2	#0B2C74	W7	0.2
UNIPROT:Q6PJN8	#0B2C74	W9	0.35
UNIPROT:P68254	#0B2C74	W7	0.2
UNIPROT:Q9CRB6	#0B2C74	W9	0.35
UNIPROT:Q8VIJ6;Q99K48	#0B2C74	W11	0.5
UNIPROT:Q91WN1	#0B2C74	W7	0.2
UNIPROT:Q61133;Q99L20	#0B2C74	W15	0.8
UNIPROT:O88587	#0B2C74	W13	0.65
UNIPROT:Q3U0V1;Q91WJ8	#0B2C74	W15	0.8
UNIPROT:Q8BFW7	#0B2C74	W11	0.5
UNIPROT:O08677	#0B2C74	W9	0.35
UNIPROT:P06281	#0B2C74	W9	0.35
UNIPROT:Q8BW00	#0B2C74	W7	0.2
UNIPROT:P63254	#0B2C74	W7	0.2
UNIPROT:P51125	#0B2C74	W15	0.8
UNIPROT:O08638;Q61879;Q8VDD5	#0B2C74	W9	0.35
UNIPROT:P10649;P19639	#0B2C74	W13	0.65
UNIPROT:Q99JR5	#0B2C74	W9	0.35
UNIPROT:P05063;P05064	#0B2C74	W15	0.8
UNIPROT:Q922Q1	#0B2C74	W7	0.2
UNIPROT:P60764;P60766;P63001;P84096;Q05144;Q8R527	#0B2C74	W7	0.2
UNIPROT:P53996	#0B2C74	W13	0.65
UNIPROT:P35276	#0B2C74	W9	0.35
UNIPROT:P51163	#0B2C74	W7	0.2
UNIPROT:P56382	#0B2C74	W9	0.35
UNIPROT:Q3TLH4	#0B2C74	W11	0.5
UNIPROT:P85094	#0B2C74	W9	0.35
UNIPROT:Q99K95	#0B2C74	W7	0.2
UNIPROT:O35841	#0B2C74	W7	0.2
UNIPROT:Q9DB98	#0B2C74	W9	0.35
UNIPROT:O88712;P56546	#0B2C74	W7	0.2
UNIPROT:Q3UH68	#0B2C74	W7	0.2
UNIPROT:P09528	#0B2C74	W13	0.65
UNIPROT:P61022	#0B2C74	W9	0.35
UNIPROT:Q02780	#0B2C74	W7	0.2
UNIPROT:Q62000	#0B2C74	W15	0.8
UNIPROT:Q61247	#0B2C74	W9	0.35
UNIPROT:P97855	#0B2C74	W7	0.2
UNIPROT:Q99JX4	#0B2C74	W7	0.2
UNIPROT:Q69ZX8	#0B2C74	W13	0.65
UNIPROT:Q99JF8	#0B2C74	W7	0.2
UNIPROT:Q62219	#0B2C74	W7	0.2
UNIPROT:Q9QZV9	#0B2C74	W11	0.5
UNIPROT:Q8CHU3;Q91W69	#0B2C74	W7	0.2
UNIPROT:Q8BM88	#0B2C74	W9	0.35
UNIPROT:Q99L13	#0B2C74	W9	0.35
UNIPROT:Q91XI1	#0B2C74	W11	0.5
UNIPROT:Q3UMQ8	#0B2C74	W7	0.2
UNIPROT:E9Q4Z2;Q5SWU9	#0B2C74	W15	0.8
UNIPROT:Q9CY66	#0B2C74	W7	0.2
UNIPROT:O88572	#0B2C74	W9	0.35
UNIPROT:P04117	#0B2C74	W15	0.8
UNIPROT:Q00612	#0B2C74	W11	0.5
UNIPROT:Q9D0B0	#0B2C74	W7	0.2
UNIPROT:P20152	#0B2C74	W7	0.2
UNIPROT:Q71FD7	#0B2C74	W15	0.8
UNIPROT:O35744	#0B2C74	W7	0.2
UNIPROT:Q9CPP0	#0B2C74	W7	0.2
UNIPROT:Q61704	#0B2C74	W11	0.5
UNIPROT:Q9D0M5	#0B2C74	W7	0.2
UNIPROT:Q05421	#0B2C74	W15	0.8
UNIPROT:Q6PGK3	#0B2C74	W7	0.2
UNIPROT:P16015	#0B2C74	W15	0.8
UNIPROT:Q8C078	#0B2C74	W7	0.2
UNIPROT:Q9JJD0	#0B2C74	W15	0.8
UNIPROT:O35316	#0B2C74	W7	0.2
UNIPROT:Q8C3J5	#0B2C74	W11	0.5
UNIPROT:Q3UU96;Q7TT50	#0B2C74	W7	0.2
UNIPROT:Q8CAA7	#0B2C74	W7	0.2
UNIPROT:E9PXC0	#0B2C74	W7	0.2
UNIPROT:P62855	#0B2C74	W11	0.5
UNIPROT:Q9D0L8	#0B2C74	W7	0.2
UNIPROT:P15208;Q60751	#0B2C74	W7	0.2
UNIPROT:Q76MZ3;Q7TNP2	#0B2C74	W9	0.35
UNIPROT:Q7TQH0	#0B2C74	W7	0.2
UNIPROT:Q91XA2	#0B2C74	W9	0.35
UNIPROT:O08756	#0B2C74	W7	0.2
UNIPROT:Q06770	#0B2C74	W15	0.8
UNIPROT:P52624	#0B2C74	W7	0.2
UNIPROT:Q9JHJ0	#0B2C74	W7	0.2
UNIPROT:P20352	#0B2C74	W7	0.2
UNIPROT:Q9JI10	#0B2C74	W7	0.2
UNIPROT:Q9CPT5	#0B2C74	W7	0.2
UNIPROT:Q99MK8	#0B2C74	W7	0.2
UNIPROT:Q99L88	#0B2C74	W7	0.2
UNIPROT:Q9DBA9	#0B2C74	W7	0.2
UNIPROT:Q9D787	#0B2C74	W7	0.2
UNIPROT:P50427	#0B2C74	W11	0.5
UNIPROT:Q9ERB0	#0B2C74	W9	0.35
UNIPROT:Q8BGT7	#0B2C74	W13	0.65
UNIPROT:P11881;P70227	#0B2C74	W9	0.35
UNIPROT:Q9JHR9	#0B2C74	W7	0.2
UNIPROT:P54227;P55821	#0B2C74	W11	0.5
UNIPROT:Q3UGP9	#0B2C74	W7	0.2
UNIPROT:Q8CFX3	#0B2C74	W7	0.2
UNIPROT:Q8C9B9	#0B2C74	W9	0.35
UNIPROT:O70258	#0B2C74	W15	0.8
UNIPROT:Q8C3X2;Q9CXD6	#0B2C74	W7	0.2
UNIPROT:Q91XD7	#0B2C74	W7	0.2
UNIPROT:P19221	#0B2C74	W7	0.2
UNIPROT:Q63918	#0B2C74	W11	0.5
UNIPROT:Q8BP92	#0B2C74	W11	0.5
UNIPROT:P97479;Q99MZ6	#0B2C74	W9	0.35
UNIPROT:P54726	#0B2C74	W11	0.5
UNIPROT:Q8BXP5	#0B2C74	W7	0.2
UNIPROT:Q8BK75	#0B2C74	W7	0.2
UNIPROT:Q9DBX1	#0B2C74	W15	0.8
UNIPROT:Q6NSQ9	#0B2C74	W9	0.35
UNIPROT:Q99L85	#0B2C74	W9	0.35
UNIPROT:Q62167	#0B2C74	W9	0.35
UNIPROT:Q1ERP8	#0B2C74	W9	0.35
UNIPROT:Q9ESB3	#0B2C74	W13	0.65
UNIPROT:Q8R366	#0B2C74	W11	0.5
UNIPROT:Q923D2	#0B2C74	W7	0.2
UNIPROT:P47941	#0B2C74	W11	0.5
UNIPROT:Q52KI8	#0B2C74	W7	0.2
UNIPROT:O70456;P61982;P62259;P63101;P68254;P68510;Q9CQV8	#0B2C74	W9	0.35
UNIPROT:Q9CWK3	#0B2C74	W9	0.35
UNIPROT:P60824	#0B2C74	W13	0.65
UNIPROT:Q6P9R2	#0B2C74	W7	0.2
UNIPROT:Q3U0D9	#0B2C74	W11	0.5
UNIPROT:P33587	#0B2C74	W7	0.2
UNIPROT:O88492	#0B2C74	W15	0.8
UNIPROT:Q9CYA6	#0B2C74	W9	0.35
UNIPROT:Q6Y7W8	#0B2C74	W7	0.2
UNIPROT:P51569	#0B2C74	W7	0.2
UNIPROT:P63323	#0B2C74	W7	0.2
UNIPROT:Q3UH06	#0B2C74	W7	0.2
UNIPROT:Q3UNX5	#0B2C74	W13	0.65
UNIPROT:Q8VCN9	#0B2C74	W7	0.2
UNIPROT:A2ANY6	#0B2C74	W7	0.2
UNIPROT:P52840	#0B2C74	W11	0.5
UNIPROT:O35887	#0B2C74	W11	0.5
UNIPROT:P49586;Q811Q9	#0B2C74	W7	0.2
UNIPROT:Q9DCV3	#0B2C74	W13	0.65
UNIPROT:Q8K3A0	#0B2C74	W7	0.2
UNIPROT:O08579	#0B2C74	W9	0.35
UNIPROT:D3Z4Z0	#0B2C74	W7	0.2
UNIPROT:Q80VP5	#0B2C74	W7	0.2
UNIPROT:O89086	#0B2C74	W13	0.65
UNIPROT:Q9EPS3	#0B2C74	W7	0.2
UNIPROT:Q9CQV7	#0B2C74	W7	0.2
UNIPROT:Q3UY34	#0B2C74	W11	0.5
UNIPROT:O89090	#0B2C74	W11	0.5
UNIPROT:Q64373	#0B2C74	W9	0.35
UNIPROT:P56183	#0B2C74	W11	0.5
UNIPROT:Q6P2L6	#0B2C74	W9	0.35
UNIPROT:Q924T3	#0B2C74	W7	0.2
UNIPROT:Q8BWJ3	#0B2C74	W7	0.2
UNIPROT:Q6PHP4	#0B2C74	W9	0.35
UNIPROT:Q8WTY4	#0B2C74	W7	0.2
UNIPROT:Q9WUK2	#0B2C74	W15	0.8
UNIPROT:Q6T264	#0B2C74	W11	0.5
UNIPROT:Q6PD28	#0B2C74	W9	0.35
UNIPROT:Q61542	#0B2C74	W9	0.35
UNIPROT:P62830	#0B2C74	W7	0.2
UNIPROT:Q9QZS5	#0B2C74	W7	0.2
UNIPROT:P51885	#0B2C74	W15	0.8
UNIPROT:Q9JLQ0	#0B2C74	W7	0.2
UNIPROT:Q8BU04	#0B2C74	W11	0.5
UNIPROT:Q9JHK5	#0B2C74	W7	0.2
UNIPROT:Q3TKY6	#0B2C74	W7	0.2
UNIPROT:Q569Z6;Q8K019	#0B2C74	W9	0.35
UNIPROT:Q9Z1Q5	#0B2C74	W7	0.2
UNIPROT:Q8C0N2	#0B2C74	W9	0.35
UNIPROT:O35945;P24549	#0B2C74	W9	0.35
UNIPROT:Q62433	#0B2C74	W9	0.35
UNIPROT:Q921K9	#0B2C74	W15	0.8
UNIPROT:Q99LD8;Q9CWS0	#0B2C74	W11	0.5
UNIPROT:Q6PDL0	#0B2C74	W7	0.2
UNIPROT:Q8BWS5	#0B2C74	W7	0.2
UNIPROT:Q9Z1K8	#0B2C74	W7	0.2
UNIPROT:Q9QYI5	#0B2C74	W7	0.2
UNIPROT:Q02614	#0B2C74	W11	0.5
UNIPROT:P10637	#0B2C74	W11	0.5
UNIPROT:Q63886	#0B2C74	W11	0.5
UNIPROT:Q8C5L3	#0B2C74	W11	0.5
UNIPROT:Q9Z0V7	#0B2C74	W7	0.2
UNIPROT:E9Q3G8	#0B2C74	W11	0.5
UNIPROT:P59808	#0B2C74	W7	0.2
UNIPROT:O55042	#0B2C74	W15	0.8
UNIPROT:Q62159	#0B2C74	W7	0.2
UNIPROT:Q3ULW8	#0B2C74	W9	0.35
UNIPROT:O88735	#0B2C74	W7	0.2
UNIPROT:Q8VEH3;Q9CQW2	#0B2C74	W9	0.35
UNIPROT:Q9CZK6	#0B2C74	W9	0.35
UNIPROT:Q80T69	#0B2C74	W13	0.65
UNIPROT:Q64441	#0B2C74	W9	0.35
UNIPROT:P01675;P01676;P01677;P01678;P01679	#0B2C74	W15	0.8
UNIPROT:Q05921	#0B2C74	W13	0.65
UNIPROT:B2RSH2;P08752	#0B2C74	W15	0.8
UNIPROT:P20491	#0B2C74	W7	0.2
UNIPROT:Q80WK2	#0B2C74	W13	0.65
UNIPROT:Q9QZM0	#0B2C74	W7	0.2
UNIPROT:P30545	#0B2C74	W9	0.35
UNIPROT:Q61464	#0B2C74	W7	0.2
UNIPROT:O88271	#0B2C74	W15	0.8
UNIPROT:P52483;Q91W82	#0B2C74	W9	0.35
UNIPROT:Q9CZ04	#0B2C74	W9	0.35
UNIPROT:P97352	#0B2C74	W11	0.5
UNIPROT:Q8BGC3	#0B2C74	W11	0.5
UNIPROT:Q9CQ45	#0B2C74	W11	0.5
UNIPROT:Q91V16	#0B2C74	W7	0.2
UNIPROT:Q9CZA6;Q9ERR1	#0B2C74	W9	0.35
UNIPROT:Q9QX15	#0B2C74	W7	0.2
UNIPROT:Q8VC16	#0B2C74	W11	0.5
UNIPROT:Q05816	#0B2C74	W15	0.8
UNIPROT:Q8VDV3	#0B2C74	W9	0.35
UNIPROT:Q62210	#0B2C74	W11	0.5
UNIPROT:P26262	#0B2C74	W7	0.2
UNIPROT:Q08288	#0B2C74	W11	0.5
UNIPROT:P29387;P62880	#0B2C74	W13	0.65
UNIPROT:Q9ERT9	#0B2C74	W11	0.5
UNIPROT:O35381;Q9EST5	#0B2C74	W7	0.2
UNIPROT:Q9DBG5	#0B2C74	W11	0.5
UNIPROT:Q8R2K4	#0B2C74	W7	0.2
UNIPROT:Q8K4P0	#0B2C74	W7	0.2
UNIPROT:Q05117	#0B2C74	W11	0.5
UNIPROT:Q91WJ8	#0B2C74	W7	0.2
UNIPROT:P97930	#0B2C74	W7	0.2
UNIPROT:B1AVU4;Q9D3N5	#0B2C74	W15	0.8
UNIPROT:Q9D7G0	#0B2C74	W7	0.2
UNIPROT:Q3TA59	#0B2C74	W7	0.2
UNIPROT:Q9D0F4	#0B2C74	W11	0.5
UNIPROT:D0QMC3;P0DOV2	#0B2C74	W9	0.35
UNIPROT:Q922Q1;Q9CW42	#0B2C74	W9	0.35
UNIPROT:Q9CRD0	#0B2C74	W9	0.35
UNIPROT:P17095	#0B2C74	W11	0.5
UNIPROT:P56395	#0B2C74	W7	0.2
UNIPROT:Q8JZU2	#0B2C74	W7	0.2
UNIPROT:Q99KG3	#0B2C74	W7	0.2
UNIPROT:Q8BH61	#0B2C74	W15	0.8
UNIPROT:P31750	#0B2C74	W11	0.5
UNIPROT:P10923	#0B2C74	W11	0.5
UNIPROT:J3QNH8	#0B2C74	W11	0.5
UNIPROT:P57722;P60335;Q61990	#0B2C74	W7	0.2
UNIPROT:P70279	#0B2C74	W9	0.35
UNIPROT:Q49B93	#0B2C74	W9	0.35
UNIPROT:Q9JMD0	#0B2C74	W7	0.2
UNIPROT:Q8K3C3	#0B2C74	W7	0.2
UNIPROT:Q7TPE5	#0B2C74	W9	0.35
UNIPROT:O09117	#0B2C74	W15	0.8
UNIPROT:Q8VDP2	#0B2C74	W7	0.2
UNIPROT:Q9D6F9	#0B2C74	W9	0.35
UNIPROT:Q62159;Q9QUI0	#0B2C74	W9	0.35
UNIPROT:P14901	#0B2C74	W7	0.2
UNIPROT:Q8VEL0	#0B2C74	W13	0.65
UNIPROT:Q61235;Q99L88	#0B2C74	W9	0.35
UNIPROT:A0A075B5V6	#0B2C74	W9	0.35
UNIPROT:P43883	#0B2C74	W13	0.65
UNIPROT:P38060	#0B2C74	W7	0.2
UNIPROT:P52430	#0B2C74	W7	0.2
UNIPROT:Q08857	#0B2C74	W15	0.8
UNIPROT:Q6A0A9;Q8C3F2	#0B2C74	W11	0.5
UNIPROT:Q61166	#0B2C74	W7	0.2
UNIPROT:Q8VE95	#0B2C74	W11	0.5
UNIPROT:Q9D9Z5	#0B2C74	W7	0.2
UNIPROT:P20152;P31001	#0B2C74	W9	0.35
UNIPROT:P11679;P50446;Q3UV17	#0B2C74	W11	0.5
UNIPROT:Q791V5	#0B2C74	W7	0.2
UNIPROT:Q80WR5	#0B2C74	W13	0.65
UNIPROT:Q62523	#0B2C74	W15	0.8
UNIPROT:Q8C6U2	#0B2C74	W9	0.35
UNIPROT:Q91VY9	#0B2C74	W7	0.2
UNIPROT:Q9CQJ4	#0B2C74	W7	0.2
UNIPROT:P97454;Q62432;Q8BUN5	#0B2C74	W13	0.65
UNIPROT:P97742;Q924X2	#0B2C74	W9	0.35
UNIPROT:Q61576;Q9Z247	#0B2C74	W7	0.2
UNIPROT:Q6GV12	#0B2C74	W9	0.35
UNIPROT:Q9D0B6	#0B2C74	W7	0.2
UNIPROT:Q80YC5	#0B2C74	W9	0.35
UNIPROT:Q99PG2	#0B2C74	W9	0.35
UNIPROT:Q99JT6	#0B2C74	W7	0.2
UNIPROT:Q9DBS1	#0B2C74	W9	0.35
UNIPROT:Q5U3K5	#0B2C74	W9	0.35
UNIPROT:Q8R2N2	#0B2C74	W7	0.2
UNIPROT:Q9QUT0	#0B2C74	W7	0.2
UNIPROT:Q99020;Q9Z130	#0B2C74	W15	0.8
UNIPROT:P23298	#0B2C74	W7	0.2
UNIPROT:Q9D1J3	#0B2C74	W11	0.5
UNIPROT:Q9JII5	#0B2C74	W11	0.5
UNIPROT:O88746	#0B2C74	W9	0.35
UNIPROT:Q8BN78	#0B2C74	W7	0.2
UNIPROT:Q80W00	#0B2C74	W7	0.2
UNIPROT:Q91XM9	#0B2C74	W7	0.2
UNIPROT:Q6ZPY2	#0B2C74	W7	0.2
UNIPROT:O35469	#0B2C74	W9	0.35
UNIPROT:P0DOV2	#0B2C74	W7	0.2
UNIPROT:Q9D5R2	#0B2C74	W7	0.2
UNIPROT:Q9QY06	#0B2C74	W11	0.5
UNIPROT:Q8BHB9;Q8BXK9	#0B2C74	W11	0.5
UNIPROT:P11679;P20152;P50446;Q3UV17;Q8VED5;Q922U2;Q9DCV7	#0B2C74	W7	0.2
UNIPROT:Q8R010	#0B2C74	W7	0.2
UNIPROT:Q8BJ56	#0B2C74	W13	0.65
UNIPROT:Q69ZS6	#0B2C74	W7	0.2
UNIPROT:Q64433	#0B2C74	W7	0.2
UNIPROT:P24472;P30115	#0B2C74	W9	0.35
UNIPROT:P49135	#0B2C74	W7	0.2
UNIPROT:Q91ZP3;Q99PI4;Q99PI5	#0B2C74	W15	0.8
UNIPROT:Q9CS00	#0B2C74	W7	0.2
UNIPROT:Q99KR7	#0B2C74	W7	0.2
UNIPROT:O35316;O55192;P31649;P31650;Q8VBW1	#0B2C74	W7	0.2
UNIPROT:O55134	#0B2C74	W7	0.2
UNIPROT:Q8CHI8	#0B2C74	W7	0.2
UNIPROT:P13516	#0B2C74	W13	0.65
UNIPROT:A0A140T8M2	#0B2C74	W7	0.2
UNIPROT:Q8C5R8	#0B2C74	W7	0.2
UNIPROT:Q8BFP9;Q9JK42	#0B2C74	W7	0.2
UNIPROT:P21614	#0B2C74	W7	0.2
UNIPROT:P11714;Q8CIM7	#0B2C74	W7	0.2
UNIPROT:Q9CXT8;Q9CZ13	#0B2C74	W7	0.2
UNIPROT:Q8BJL0	#0B2C74	W9	0.35
UNIPROT:P07309	#0B2C74	W11	0.5
UNIPROT:Q91V61;Q99JR1	#0B2C74	W15	0.8
UNIPROT:Q62087	#0B2C74	W9	0.35
UNIPROT:O89103	#0B2C74	W9	0.35
UNIPROT:E9Q3E1;Q80VQ0	#0B2C74	W15	0.8
UNIPROT:Q9D6M3	#0B2C74	W9	0.35
UNIPROT:Q8CHZ8	#0B2C74	W13	0.65
UNIPROT:P11798;Q6PHZ2	#0B2C74	W7	0.2
UNIPROT:P41438	#0B2C74	W7	0.2
UNIPROT:Q8C5P7	#0B2C74	W11	0.5
UNIPROT:P41778	#0B2C74	W7	0.2
UNIPROT:D0QMC3;P0DOV1;P0DOV2	#0B2C74	W7	0.2
UNIPROT:P48962;P51881	#0B2C74	W11	0.5
UNIPROT:P48722;Q61316;Q61699	#0B2C74	W9	0.35
UNIPROT:P28659;Q9Z0H4	#0B2C74	W15	0.8
UNIPROT:P86049;Q91WT8	#0B2C74	W15	0.8
UNIPROT:P62311	#0B2C74	W9	0.35
UNIPROT:A2AHC3	#0B2C74	W11	0.5
UNIPROT:Q8VDZ4	#0B2C74	W11	0.5
UNIPROT:P70459	#0B2C74	W11	0.5
UNIPROT:Q01149	#0B2C74	W15	0.8
UNIPROT:Q5HZI1	#0B2C74	W11	0.5
UNIPROT:Q8BIF0	#0B2C74	W13	0.65
UNIPROT:Q45VN2	#0B2C74	W13	0.65
UNIPROT:Q6NZF1	#0B2C74	W9	0.35
UNIPROT:Q8BIG7	#0B2C74	W11	0.5
UNIPROT:Q922J3;Q9Z0H8	#0B2C74	W7	0.2
UNIPROT:P86049;Q5YD48;Q91WT8	#0B2C74	W7	0.2
UNIPROT:Q8R0W0;Q9QXS1	#0B2C74	W9	0.35
UNIPROT:Q60668;Q9Z130	#0B2C74	W9	0.35
UNIPROT:Q8BP71	#0B2C74	W11	0.5
UNIPROT:P59048	#0B2C74	W7	0.2
UNIPROT:Q61792	#0B2C74	W9	0.35
UNIPROT:Q01721	#0B2C74	W7	0.2
UNIPROT:O88508	#0B2C74	W15	0.8
UNIPROT:P07310	#0B2C74	W15	0.8
UNIPROT:Q91W92	#0B2C74	W7	0.2
UNIPROT:P01897	#0B2C74	W7	0.2
UNIPROT:O70293;Q8VEB1	#0B2C74	W9	0.35
UNIPROT:O08810;P58252	#0B2C74	W9	0.35
UNIPROT:Q80US4	#0B2C74	W7	0.2
UNIPROT:Q9D735	#0B2C74	W15	0.8
UNIPROT:P48758;Q8K354	#0B2C74	W7	0.2
UNIPROT:Q3UZP4	#0B2C74	W7	0.2
UNIPROT:P70255;P70257;P97863;Q02780	#0B2C74	W9	0.35
UNIPROT:P06537	#0B2C74	W7	0.2
UNIPROT:P35576	#0B2C74	W11	0.5
UNIPROT:Q9JHS9	#0B2C74	W7	0.2
UNIPROT:Q3TGF2	#0B2C74	W7	0.2
UNIPROT:O55022;Q80UU9	#0B2C74	W15	0.8
UNIPROT:Q91ZT8	#0B2C74	W13	0.65
UNIPROT:P46935;Q8CFI0	#0B2C74	W7	0.2
UNIPROT:Q9D8K8	#0B2C74	W7	0.2
UNIPROT:Q9R020	#0B2C74	W9	0.35
UNIPROT:J3QP37	#0B2C74	W7	0.2
UNIPROT:P28700	#0B2C74	W11	0.5
UNIPROT:P28704	#0B2C74	W7	0.2
UNIPROT:Q5U419	#0B2C74	W9	0.35
UNIPROT:P39053	#0B2C74	W9	0.35
UNIPROT:Q9D1K2	#0B2C74	W7	0.2
UNIPROT:Q8VCE2	#0B2C74	W7	0.2
UNIPROT:Q9D0A3	#0B2C74	W9	0.35
UNIPROT:Q99N91	#0B2C74	W7	0.2
UNIPROT:O88322;P10493	#0B2C74	W9	0.35
UNIPROT:Q91YU8	#0B2C74	W7	0.2
UNIPROT:Q9CR86	#0B2C74	W9	0.35
UNIPROT:O88207	#0B2C74	W11	0.5
UNIPROT:O54790	#0B2C74	W15	0.8
UNIPROT:Q08093;Q9DAW9	#0B2C74	W11	0.5
UNIPROT:Q5I012	#0B2C74	W9	0.35
UNIPROT:Q69ZC8	#0B2C74	W9	0.35
UNIPROT:P12367;P31324	#0B2C74	W7	0.2
UNIPROT:P70206;P70207;Q80UG2	#0B2C74	W15	0.8
UNIPROT:E9Q9R9	#0B2C74	W9	0.35
UNIPROT:Q8R367	#0B2C74	W7	0.2
UNIPROT:Q6PGH2	#0B2C74	W15	0.8
UNIPROT:E9PYY6	#0B2C74	W11	0.5
UNIPROT:Q6PEV3	#0B2C74	W13	0.65
UNIPROT:Q9CQX8	#0B2C74	W13	0.65
UNIPROT:B1AVK5	#0B2C74	W13	0.65
UNIPROT:Q80W71	#0B2C74	W11	0.5
UNIPROT:P70387	#0B2C74	W7	0.2
UNIPROT:Q9DBR4	#0B2C74	W13	0.65
UNIPROT:Q91Z49	#0B2C74	W7	0.2
UNIPROT:P62141	#0B2C74	W7	0.2
UNIPROT:Q9JJT0	#0B2C74	W7	0.2
UNIPROT:Q9CYX7	#0B2C74	W13	0.65
UNIPROT:P30275;Q6P8J7	#0B2C74	W7	0.2
UNIPROT:Q91YD9	#0B2C74	W9	0.35
UNIPROT:P14429;P14430	#0B2C74	W11	0.5
UNIPROT:Q8HWB2	#0B2C74	W7	0.2
UNIPROT:Q9Z126	#0B2C74	W7	0.2
UNIPROT:P70175;Q811D0;Q91XM9	#0B2C74	W15	0.8
UNIPROT:Q80UY2	#0B2C74	W9	0.35
UNIPROT:Q9CQE3	#0B2C74	W9	0.35
UNIPROT:Q8JZX4	#0B2C74	W7	0.2
UNIPROT:P97496;Q6PDG5	#0B2C74	W7	0.2
UNIPROT:Q9CR80	#0B2C74	W7	0.2
UNIPROT:Q91VJ5	#0B2C74	W13	0.65
UNIPROT:O70480	#0B2C74	W7	0.2
UNIPROT:Q8VHC3	#0B2C74	W13	0.65
UNIPROT:P27661	#0B2C74	W9	0.35
UNIPROT:Q61738	#0B2C74	W7	0.2
UNIPROT:Q3TA38	#0B2C74	W15	0.8
UNIPROT:P01831	#0B2C74	W7	0.2
UNIPROT:E9Q8I9	#0B2C74	W7	0.2
UNIPROT:Q9CQ22	#0B2C74	W7	0.2
UNIPROT:Q8CFH6	#0B2C74	W7	0.2
UNIPROT:Q6PIE5;Q8VDN2;Q9WV27	#0B2C74	W11	0.5
UNIPROT:Q0VBB0	#0B2C74	W11	0.5
UNIPROT:Q6DI86	#0B2C74	W7	0.2
UNIPROT:P41233;P41234	#0B2C74	W9	0.35
UNIPROT:Q76LL6	#0B2C74	W7	0.2
UNIPROT:P62137;P63087	#0B2C74	W15	0.8
UNIPROT:Q66T02	#0B2C74	W7	0.2
UNIPROT:Q3U1G5	#0B2C74	W7	0.2
UNIPROT:Q99P87	#0B2C74	W13	0.65
UNIPROT:Q9QWG7	#0B2C74	W7	0.2
UNIPROT:Q91WC3	#0B2C74	W9	0.35
UNIPROT:O35343	#0B2C74	W7	0.2
UNIPROT:P07361	#0B2C74	W15	0.8
UNIPROT:Q80U63;Q811U4	#0B2C74	W7	0.2
UNIPROT:Q9Z103	#0B2C74	W9	0.35
UNIPROT:P22599;Q00896;Q00897	#0B2C74	W7	0.2
UNIPROT:P41233	#0B2C74	W9	0.35
UNIPROT:Q9D7K5	#0B2C74	W7	0.2
UNIPROT:P67871	#0B2C74	W7	0.2
UNIPROT:Q9D513	#0B2C74	W11	0.5
UNIPROT:Q8C739	#0B2C74	W11	0.5
UNIPROT:Q9R045	#0B2C74	W7	0.2
UNIPROT:Q8BWR4	#0B2C74	W9	0.35
UNIPROT:Q91WG7	#0B2C74	W11	0.5
UNIPROT:Q3TAE8	#0B2C74	W7	0.2
UNIPROT:P35276;P55258;P61027;P61028;P63011;Q91V41	#0B2C74	W9	0.35
UNIPROT:Q9JJZ6	#0B2C74	W11	0.5
UNIPROT:P0C0A3	#0B2C74	W7	0.2
UNIPROT:P03953	#0B2C74	W15	0.8
UNIPROT:Q80ZK9	#0B2C74	W7	0.2
UNIPROT:O54804	#0B2C74	W9	0.35
UNIPROT:Q9R088	#0B2C74	W7	0.2
UNIPROT:Q9JL35	#0B2C74	W15	0.8
UNIPROT:Q5F2E7	#0B2C74	W9	0.35
UNIPROT:Q8K1Z0	#0B2C74	W9	0.35
UNIPROT:Q9WTR5	#0B2C74	W9	0.35
UNIPROT:O09110;P70236	#0B2C74	W11	0.5
UNIPROT:Q9D8B7	#0B2C74	W7	0.2
UNIPROT:Q6PGA0	#0B2C74	W9	0.35
UNIPROT:Q9QZI9	#0B2C74	W11	0.5
UNIPROT:Q8C5K5	#0B2C74	W7	0.2
UNIPROT:Q91VJ2	#0B2C74	W15	0.8
UNIPROT:Q7TQ62	#0B2C74	W11	0.5
UNIPROT:P21812	#0B2C74	W15	0.8
UNIPROT:Q9D5V6	#0B2C74	W7	0.2
UNIPROT:O35161	#0B2C74	W13	0.65
UNIPROT:O89113	#0B2C74	W13	0.65
UNIPROT:Q91VK1;Q9CQC6	#0B2C74	W15	0.8
UNIPROT:P40336;Q8C0E2	#0B2C74	W15	0.8
UNIPROT:Q91VS7	#0B2C74	W15	0.8
UNIPROT:Q80ZU5	#0B2C74	W13	0.65
UNIPROT:Q80Y55	#0B2C74	W7	0.2
UNIPROT:Q9D6I7	#0B2C74	W9	0.35
UNIPROT:P11679;P15331;P20152;P31001;Q9DCV7	#0B2C74	W9	0.35
UNIPROT:Q9DB15	#0B2C74	W11	0.5
UNIPROT:Q8BHY2	#0B2C74	W7	0.2
UNIPROT:Q9CR23	#0B2C74	W9	0.35
UNIPROT:E9Q5C9	#0B2C74	W9	0.35
UNIPROT:Q99JI6	#0B2C74	W9	0.35
UNIPROT:Q9JLB0;Q9WV34	#0B2C74	W9	0.35
UNIPROT:P22599;Q00896;Q00897;Q00898	#0B2C74	W7	0.2
UNIPROT:Q9DAZ9	#0B2C74	W9	0.35
UNIPROT:Q8VDD9	#0B2C74	W7	0.2
UNIPROT:Q68FF6;Q9JLQ2	#0B2C74	W7	0.2
UNIPROT:Q8R3Y8	#0B2C74	W13	0.65
UNIPROT:P56916	#0B2C74	W15	0.8
UNIPROT:Q9JI20	#0B2C74	W9	0.35
UNIPROT:Q91VX2	#0B2C74	W11	0.5
UNIPROT:Q9ET47	#0B2C74	W13	0.65
UNIPROT:Q9CW42	#0B2C74	W15	0.8
UNIPROT:E9PYH6	#0B2C74	W7	0.2
UNIPROT:P10833;P62071	#0B2C74	W7	0.2
UNIPROT:E9PWW9	#0B2C74	W9	0.35
UNIPROT:Q8R179	#0B2C74	W7	0.2
UNIPROT:P62075	#0B2C74	W7	0.2
UNIPROT:P82347	#0B2C74	W15	0.8
UNIPROT:P28230	#0B2C74	W9	0.35
UNIPROT:P49300	#0B2C74	W11	0.5
UNIPROT:O70468	#0B2C74	W7	0.2
UNIPROT:P19001;Q6IFX2;Q8CCX5	#0B2C74	W7	0.2
UNIPROT:P54869;Q8JZK9	#0B2C74	W11	0.5
UNIPROT:Q9ESJ4	#0B2C74	W9	0.35
UNIPROT:Q6PCM2;Q8BND4	#0B2C74	W11	0.5
UNIPROT:A6H5X4	#0B2C74	W7	0.2
UNIPROT:O70145	#0B2C74	W11	0.5
UNIPROT:Q8BK35	#0B2C74	W9	0.35
UNIPROT:Q9JKV1	#0B2C74	W9	0.35
UNIPROT:Q61462	#0B2C74	W7	0.2
UNIPROT:P51949	#0B2C74	W7	0.2
UNIPROT:Q60767	#0B2C74	W7	0.2
UNIPROT:Q9Z2A7	#0B2C74	W11	0.5
UNIPROT:A0A1B0GT24	#0B2C74	W7	0.2
UNIPROT:Q8K3P5	#0B2C74	W7	0.2
UNIPROT:Q5SV77	#0B2C74	W11	0.5
UNIPROT:Q921H9	#0B2C74	W7	0.2
UNIPROT:P34152;Q9QVP9	#0B2C74	W11	0.5
UNIPROT:F6R7E8;Q9CPN7	#0B2C74	W7	0.2
UNIPROT:Q9Z1R9	#0B2C74	W11	0.5
UNIPROT:O88456;Q9D7J7	#0B2C74	W7	0.2
UNIPROT:A2A9C3	#0B2C74	W7	0.2
UNIPROT:P38585	#0B2C74	W7	0.2
UNIPROT:Q64176;Q8VCT4	#0B2C74	W13	0.65
UNIPROT:Q91VL8	#0B2C74	W7	0.2
UNIPROT:P51912	#0B2C74	W9	0.35
UNIPROT:Q9D7P6	#0B2C74	W7	0.2
UNIPROT:P68372;P99024;Q7TMM9;Q9CWF2;Q9D6F9	#0B2C74	W7	0.2
UNIPROT:P39749	#0B2C74	W9	0.35
UNIPROT:O70479	#0B2C74	W11	0.5
UNIPROT:Q8BSM7	#0B2C74	W9	0.35
UNIPROT:A2AG06	#0B2C74	W7	0.2
UNIPROT:O35326;Q3TWW8;Q8VE97	#0B2C74	W7	0.2
UNIPROT:Q8C1E7	#0B2C74	W9	0.35
UNIPROT:P31786	#0B2C74	W7	0.2
UNIPROT:Q9DCM7	#0B2C74	W7	0.2
UNIPROT:Q9D1G2	#0B2C74	W9	0.35
UNIPROT:E9Q8T7	#0B2C74	W15	0.8
UNIPROT:Q99J25	#0B2C74	W7	0.2
UNIPROT:P29452	#0B2C74	W9	0.35
UNIPROT:E9Q8V6	#0B2C74	W9	0.35
UNIPROT:Q3TUF7	#0B2C74	W11	0.5
UNIPROT:B2RXV4	#0B2C74	W11	0.5
UNIPROT:Q8BH64;Q9WVK4	#0B2C74	W7	0.2
UNIPROT:A0A7N9VSG0	#0B2C74	W7	0.2
UNIPROT:P56400	#0B2C74	W9	0.35
UNIPROT:A0A075B5R5	#0B2C74	W11	0.5
UNIPROT:Q6ZQE4	#0B2C74	W7	0.2
UNIPROT:Q99J21	#0B2C74	W11	0.5
UNIPROT:B2RRD7	#0B2C74	W11	0.5
UNIPROT:Q6PIC6;Q6PIE5	#0B2C74	W13	0.65
UNIPROT:Q9R098	#0B2C74	W9	0.35
UNIPROT:Q8BT14	#0B2C74	W7	0.2
UNIPROT:Q91XL1	#0B2C74	W9	0.35
UNIPROT:Q8K3A9	#0B2C74	W7	0.2
UNIPROT:P70429	#0B2C74	W7	0.2
UNIPROT:Q5SVQ0	#0B2C74	W7	0.2
UNIPROT:P35922;Q61584;Q9WVR4	#0B2C74	W9	0.35
UNIPROT:Q3UFS4	#0B2C74	W9	0.35
UNIPROT:Q8BHN1	#0B2C74	W7	0.2
UNIPROT:Q9ET43	#0B2C74	W7	0.2
UNIPROT:Q7TSE6;Q91VJ4	#0B2C74	W9	0.35
UNIPROT:Q8BG30	#0B2C74	W7	0.2
UNIPROT:Q6P5F6	#0B2C74	W13	0.65
UNIPROT:Q62356	#0B2C74	W7	0.2
UNIPROT:Q8VE65	#0B2C74	W9	0.35
UNIPROT:P09926	#0B2C74	W7	0.2
UNIPROT:Q8BRK9	#0B2C74	W15	0.8
UNIPROT:Q04863	#0B2C74	W7	0.2
UNIPROT:Q02956;Q62074	#0B2C74	W7	0.2
UNIPROT:P00688	#0B2C74	W9	0.35
UNIPROT:A2A484	#0B2C74	W9	0.35
UNIPROT:D0QMC3;P0DOV1	#0B2C74	W9	0.35
UNIPROT:Q9D3H2	#0B2C74	W15	0.8
UNIPROT:A0A075B5Q9	#0B2C74	W13	0.65
UNIPROT:Q8K126	#0B2C74	W7	0.2
UNIPROT:P57722;Q61990	#0B2C74	W15	0.8
UNIPROT:Q80UU1	#0B2C74	W9	0.35
UNIPROT:A0A075B5M1	#0B2C74	W7	0.2
UNIPROT:Q5SWW4	#0B2C74	W13	0.65
UNIPROT:Q9JI13	#0B2C74	W11	0.5
UNIPROT:Q9CVD2	#0B2C74	W11	0.5
UNIPROT:P15331;P20152	#0B2C74	W7	0.2
UNIPROT:Q8BHA0	#0B2C74	W15	0.8
UNIPROT:Q99MD9	#0B2C74	W7	0.2
UNIPROT:P61967;Q9DB50	#0B2C74	W9	0.35
UNIPROT:O08583	#0B2C74	W7	0.2
UNIPROT:P43025	#0B2C74	W7	0.2
UNIPROT:A2ALU4;Q9QXN0	#0B2C74	W9	0.35
UNIPROT:Q91VC4;Q9D0E1	#0B2C74	W15	0.8
UNIPROT:Q2M3X8;Q9EP71	#0B2C74	W7	0.2
UNIPROT:Q91YK0	#0B2C74	W11	0.5
UNIPROT:Q8R0K4	#0B2C74	W7	0.2
UNIPROT:O08528;P17710;Q91W97	#0B2C74	W7	0.2
UNIPROT:Q9D711	#0B2C74	W7	0.2
UNIPROT:Q63739	#0B2C74	W11	0.5
UNIPROT:Q61234;Q61235;Q99L88	#0B2C74	W11	0.5
UNIPROT:P33267	#0B2C74	W9	0.35
UNIPROT:P22599;Q00897;Q00898	#0B2C74	W13	0.65
UNIPROT:P11680	#0B2C74	W11	0.5
UNIPROT:A2ALW5	#0B2C74	W7	0.2
UNIPROT:P30681;P63158	#0B2C74	W7	0.2
UNIPROT:Q6P8J7	#0B2C74	W13	0.65
UNIPROT:Q9EQH4	#0B2C74	W7	0.2
UNIPROT:Q61730	#0B2C74	W9	0.35
UNIPROT:Q64523;Q6GSS7	#0B2C74	W7	0.2
UNIPROT:C0HKE1;C0HKE2;C0HKE3;C0HKE4;C0HKE5;C0HKE6;C0HKE7;C0HKE8;C0HKE9;Q8BFU2;Q8CGP5;Q8CGP6;Q8CGP7	#0B2C74	W11	0.5
UNIPROT:Q8C033	#0B2C74	W7	0.2
UNIPROT:Q6PCP5	#0B2C74	W7	0.2
UNIPROT:Q9R0P9	#0B2C74	W11	0.5
UNIPROT:G3X9Z4	#0B2C74	W7	0.2
UNIPROT:Q9DAT2	#0B2C74	W7	0.2
UNIPROT:P54726;P54728	#0B2C74	W11	0.5
UNIPROT:P61750;P84084	#0B2C74	W9	0.35
UNIPROT:Q99N11	#0B2C74	W11	0.5
UNIPROT:O88844;P54071	#0B2C74	W9	0.35
UNIPROT:Q9JMI0	#0B2C74	W11	0.5
UNIPROT:Q9JM52	#0B2C74	W7	0.2
UNIPROT:A0A0G2JFH3;Q8VH13	#0B2C74	W11	0.5
UNIPROT:Q9JHI0	#0B2C74	W9	0.35
UNIPROT:G3X987	#0B2C74	W7	0.2
UNIPROT:P68372;P99024;Q7TMM9;Q922F4;Q9CWF2;Q9D6F9;Q9ERD7	#0B2C74	W9	0.35
UNIPROT:Q8R317;Q99NB8;Q9QZM0	#0B2C74	W11	0.5
UNIPROT:Q91YE3	#0B2C74	W9	0.35
UNIPROT:B7ZWN4	#0B2C74	W9	0.35
UNIPROT:P20065	#0B2C74	W13	0.65
UNIPROT:K9J7B2	#0B2C74	W15	0.8
UNIPROT:A0A075B5Q6	#0B2C74	W13	0.65
UNIPROT:A0A1W2P7S8	#0B2C74	W7	0.2
UNIPROT:O70318;Q9WV92	#0B2C74	W7	0.2
UNIPROT:Q8BIJ7;Q8R4C2;Q9D394	#0B2C74	W9	0.35
UNIPROT:Q8R344	#0B2C74	W9	0.35
UNIPROT:Q8C0R7	#0B2C74	W9	0.35
UNIPROT:A0A571BEV2	#0B2C74	W9	0.35
UNIPROT:P56394	#0B2C74	W9	0.35
UNIPROT:Q8C796	#0B2C74	W9	0.35
UNIPROT:Q60779	#0B2C74	W9	0.35
UNIPROT:Q9D2K4	#0B2C74	W11	0.5
UNIPROT:Q8K4L6	#0B2C74	W7	0.2
UNIPROT:Q8R4I1	#0B2C74	W13	0.65
UNIPROT:Q9Z0S5	#0B2C74	W7	0.2
UNIPROT:P60840	#0B2C74	W9	0.35
UNIPROT:O70492;O70493	#0B2C74	W7	0.2
UNIPROT:Q8K4B0;Q924K8;Q9R190	#0B2C74	W9	0.35
UNIPROT:Q61207	#0B2C74	W7	0.2
UNIPROT:P51943	#0B2C74	W11	0.5
UNIPROT:P26040;P26043	#0B2C74	W7	0.2
UNIPROT:Q9JJK5	#0B2C74	W15	0.8
UNIPROT:Q9D0V7	#0B2C74	W9	0.35
UNIPROT:P62746;Q62159;Q9QUI0	#0B2C74	W9	0.35
UNIPROT:O55242	#0B2C74	W7	0.2
UNIPROT:Q8C1B7;Q8CHH9	#0B2C74	W7	0.2
UNIPROT:Q9D1L0	#0B2C74	W15	0.8
UNIPROT:Q924A2	#0B2C74	W11	0.5
UNIPROT:P82349	#0B2C74	W15	0.8
UNIPROT:P07361;Q60590	#0B2C74	W9	0.35
UNIPROT:A2RSY1	#0B2C74	W9	0.35
UNIPROT:P68373;Q9JJZ2	#0B2C74	W15	0.8
UNIPROT:Q9JJH1	#0B2C74	W7	0.2
UNIPROT:Q6P1G0	#0B2C74	W7	0.2
UNIPROT:Q571K4	#0B2C74	W7	0.2
UNIPROT:A2ALU4;Q1W617	#0B2C74	W11	0.5
UNIPROT:O70400	#0B2C74	W13	0.65
UNIPROT:Q8K1I7	#0B2C74	W15	0.8
UNIPROT:Q9WTU0	#0B2C74	W9	0.35
UNIPROT:Q8CHS8	#0B2C74	W15	0.8
UNIPROT:P49710	#0B2C74	W11	0.5
UNIPROT:O55137;Q32Q92;Q8BWN8;Q9QYR9	#0B2C74	W7	0.2
UNIPROT:P15864	#0B2C74	W7	0.2
UNIPROT:P54254	#0B2C74	W7	0.2
UNIPROT:O35126	#0B2C74	W7	0.2
UNIPROT:O88448;Q9DBS5	#0B2C74	W9	0.35
UNIPROT:P0DOV1;P0DOV2	#0B2C74	W7	0.2
UNIPROT:G5E872	#0B2C74	W13	0.65
UNIPROT:Q91WQ5	#0B2C74	W9	0.35
UNIPROT:Q9CYK2	#0B2C74	W9	0.35
UNIPROT:Q99LB0	#0B2C74	W7	0.2
UNIPROT:E0CZ16	#0B2C74	W7	0.2
UNIPROT:Q8CI08	#0B2C74	W9	0.35
UNIPROT:Q80T21	#0B2C74	W11	0.5
UNIPROT:P15864;P43274;P43275;P43277	#0B2C74	W7	0.2
UNIPROT:P70451	#0B2C74	W7	0.2
UNIPROT:Q61830	#0B2C74	W7	0.2
UNIPROT:Q3V1V3	#0B2C74	W7	0.2
UNIPROT:Q8C1B7;Q8CHH9;Q9R1T4	#0B2C74	W7	0.2
UNIPROT:Q8BLB7	#0B2C74	W9	0.35
UNIPROT:Q6IQX8	#0B2C74	W13	0.65
UNIPROT:P35456	#0B2C74	W7	0.2
UNIPROT:Q9JJ59	#0B2C74	W7	0.2
UNIPROT:Q80VJ2	#0B2C74	W9	0.35
UNIPROT:F2Z3U3	#0B2C74	W15	0.8
UNIPROT:P05532	#0B2C74	W11	0.5
UNIPROT:A0A075B5V0;A0A075B5V6;A0A075B5V7	#0B2C74	W7	0.2
UNIPROT:Q8R1F9	#0B2C74	W9	0.35
UNIPROT:Q99N16	#0B2C74	W11	0.5
UNIPROT:Q8VI84	#0B2C74	W7	0.2
UNIPROT:E9Q1P8	#0B2C74	W15	0.8
UNIPROT:P59326	#0B2C74	W7	0.2
UNIPROT:Q8K2D3	#0B2C74	W15	0.8
UNIPROT:Q9ES52	#0B2C74	W9	0.35
UNIPROT:Q8BKE9	#0B2C74	W13	0.65
UNIPROT:Q7TSG5	#0B2C74	W11	0.5
UNIPROT:Q80TJ7	#0B2C74	W11	0.5
UNIPROT:Q62394	#0B2C74	W9	0.35
UNIPROT:P70671	#0B2C74	W11	0.5
UNIPROT:A0A075B5U4;A0A075B5V0;A0A075B5Y4;A0A0A6YXA5	#0B2C74	W9	0.35
UNIPROT:Q8VDY9	#0B2C74	W7	0.2
UNIPROT:Q99MU3	#0B2C74	W7	0.2
UNIPROT:Q99KJ0	#0B2C74	W7	0.2
UNIPROT:Q9D2Q2	#0B2C74	W7	0.2
UNIPROT:P35123;Q8R5H1	#0B2C74	W7	0.2
UNIPROT:Q62469	#0B2C74	W7	0.2
UNIPROT:Q6GU68	#0B2C74	W9	0.35
UNIPROT:Q9D0J8	#0B2C74	W9	0.35
UNIPROT:Q8C1F4	#0B2C74	W9	0.35
UNIPROT:Q9D2D7	#0B2C74	W7	0.2
UNIPROT:Q923M0	#0B2C74	W9	0.35
UNIPROT:P08556;P32883	#0B2C74	W9	0.35
UNIPROT:Q7TQJ8;Q91XC0;Q9QXD8	#0B2C74	W11	0.5
UNIPROT:Q6IFZ9;Q9DCV7	#0B2C74	W7	0.2
UNIPROT:Q4FZF3	#0B2C74	W9	0.35
UNIPROT:Q6ZPZ3	#0B2C74	W15	0.8
UNIPROT:O70230	#0B2C74	W15	0.8
UNIPROT:Q8R0X2	#0B2C74	W11	0.5
UNIPROT:Q64695	#0B2C74	W11	0.5
UNIPROT:P06795;P21440;P21447;Q9QY30	#0B2C74	W13	0.65
UNIPROT:Q8K039	#0B2C74	W11	0.5
UNIPROT:Q8BP78	#0B2C74	W7	0.2
UNIPROT:Q99KR7;Q9QZH3	#0B2C74	W9	0.35
UNIPROT:E9PXF8;Q6ZPE2	#0B2C74	W7	0.2
UNIPROT:Q9JL61	#0B2C74	W9	0.35
UNIPROT:P32883;Q61411	#0B2C74	W9	0.35
UNIPROT:Q9JHU2	#0B2C74	W15	0.8
UNIPROT:Q91WP0	#0B2C74	W9	0.35
UNIPROT:Q6NSQ7	#0B2C74	W11	0.5
UNIPROT:Q9D7S7	#0B2C74	W7	0.2
UNIPROT:P18052;P49446	#0B2C74	W9	0.35
UNIPROT:Q9D8L0	#0B2C74	W11	0.5
UNIPROT:Q8VHX6	#0B2C74	W15	0.8
UNIPROT:Q9D684	#0B2C74	W7	0.2
UNIPROT:Q9CQY1	#0B2C74	W9	0.35
UNIPROT:P35276;P55258;P61028;P63011;Q9CZT8;Q9DD03	#0B2C74	W7	0.2
UNIPROT:O54887	#0B2C74	W15	0.8
UNIPROT:Q9EQC8	#0B2C74	W15	0.8
UNIPROT:Q792Z1	#0B2C74	W7	0.2
UNIPROT:Q9CPU9	#0B2C74	W9	0.35
UNIPROT:Q9CQT2	#0B2C74	W13	0.65
UNIPROT:Q8VC85	#0B2C74	W11	0.5
UNIPROT:P35831	#0B2C74	W7	0.2
UNIPROT:Q924N4;Q9JIS8;Q9WVL3	#0B2C74	W7	0.2
UNIPROT:E9Q3P4	#0B2C74	W7	0.2
UNIPROT:Q91WG2	#0B2C74	W7	0.2
UNIPROT:G3X982;Q00519	#0B2C74	W7	0.2
UNIPROT:P21844	#0B2C74	W15	0.8
UNIPROT:P97425;P97426	#0B2C74	W13	0.65
UNIPROT:Q9QYB5;Q9QYB8;Q9QYC0	#0B2C74	W15	0.8
UNIPROT:B1AVH7	#0B2C74	W11	0.5
UNIPROT:A0A075B5M2	#0B2C74	W9	0.35
UNIPROT:P55002	#0B2C74	W15	0.8
UNIPROT:Q9Z0F7	#0B2C74	W15	0.8
UNIPROT:A6ZI46;A6ZI47	#0B2C74	W15	0.8
UNIPROT:P01101	#0B2C74	W11	0.5
UNIPROT:Q61048	#0B2C74	W13	0.65
UNIPROT:Q99J64	#0B2C74	W7	0.2
UNIPROT:E0CYR6	#0B2C74	W15	0.8
UNIPROT:P48377	#0B2C74	W7	0.2
UNIPROT:Q7TN60	#0B2C74	W7	0.2
UNIPROT:Q91YK2	#0B2C74	W9	0.35
UNIPROT:Q921I1;Q9DBD0	#0B2C74	W7	0.2
UNIPROT:A2AQ07;Q922F4;Q9ERD7	#0B2C74	W13	0.65
UNIPROT:Q3TW96;Q91YN5	#0B2C74	W7	0.2
UNIPROT:O70274	#0B2C74	W9	0.35
UNIPROT:P13504	#0B2C74	W7	0.2
UNIPROT:Q8R555	#0B2C74	W9	0.35
UNIPROT:A0A7N9VR94	#0B2C74	W15	0.8
UNIPROT:Q5HZG4	#0B2C74	W11	0.5
UNIPROT:Q62432;Q8BUN5	#0B2C74	W7	0.2
UNIPROT:Q61009	#0B2C74	W9	0.35
UNIPROT:Q8BWD8	#0B2C74	W9	0.35
UNIPROT:Q9DBW0	#0B2C74	W15	0.8
UNIPROT:Q8BH64;Q9EQP2	#0B2C74	W11	0.5
UNIPROT:Q9R210	#0B2C74	W11	0.5
UNIPROT:Q91VU8	#0B2C74	W11	0.5
UNIPROT:Q99LH1	#0B2C74	W7	0.2
UNIPROT:P09581	#0B2C74	W11	0.5
UNIPROT:Q52KR3	#0B2C74	W11	0.5
UNIPROT:Q80Z24	#0B2C74	W15	0.8
UNIPROT:C8YR32	#0B2C74	W13	0.65
UNIPROT:P19001;Q6IFX2	#0B2C74	W11	0.5
UNIPROT:Q3UHC1	#0B2C74	W9	0.35
UNIPROT:Q8R0S2	#0B2C74	W9	0.35
UNIPROT:Q8K0V2	#0B2C74	W9	0.35
UNIPROT:P21550	#0B2C74	W7	0.2
UNIPROT:Q3TZX8	#0B2C74	W7	0.2
UNIPROT:Q6NXN1	#0B2C74	W9	0.35
UNIPROT:Q69ZF8	#0B2C74	W11	0.5
UNIPROT:P21278;P30677	#0B2C74	W15	0.8
UNIPROT:P28076	#0B2C74	W7	0.2
UNIPROT:Q9D832;Q9QYJ3	#0B2C74	W11	0.5
UNIPROT:Q3U2V3	#0B2C74	W9	0.35
UNIPROT:Q9ESY9	#0B2C74	W9	0.35
UNIPROT:Q80X32	#0B2C74	W9	0.35
UNIPROT:Q9D8M7	#0B2C74	W9	0.35
UNIPROT:Q91WT4	#0B2C74	W9	0.35
UNIPROT:Q810V0	#0B2C74	W7	0.2
UNIPROT:O89013	#0B2C74	W11	0.5
UNIPROT:Q99MQ4	#0B2C74	W15	0.8
UNIPROT:Q64527	#0B2C74	W15	0.8
UNIPROT:Q9CXK8	#0B2C74	W7	0.2
UNIPROT:Q9Z1J2	#0B2C74	W11	0.5
UNIPROT:Q9CZ96	#0B2C74	W7	0.2
UNIPROT:O08664	#0B2C74	W9	0.35
UNIPROT:Q91XA8	#0B2C74	W9	0.35
UNIPROT:A0A075B5M7;A0A0B4J1J1;A0A0B4J1J2	#0B2C74	W9	0.35
UNIPROT:Q8BYU6;Q921T2	#0B2C74	W7	0.2
UNIPROT:Q8BGN9	#0B2C74	W7	0.2
UNIPROT:Q9CPW5	#0B2C74	W7	0.2
UNIPROT:Q9JM98	#0B2C74	W9	0.35
UNIPROT:P56212;P60840	#0B2C74	W15	0.8
UNIPROT:P15379	#0B2C74	W9	0.35
UNIPROT:P15089	#0B2C74	W7	0.2
UNIPROT:P68368;P68373;Q3UX10	#0B2C74	W13	0.65
UNIPROT:E9Q0T8	#0B2C74	W11	0.5
UNIPROT:P70188;Q8CCJ3	#0B2C74	W7	0.2
UNIPROT:Q9DC53	#0B2C74	W7	0.2
UNIPROT:Q3UZ01	#0B2C74	W7	0.2
UNIPROT:Q8BNL5	#0B2C74	W11	0.5
UNIPROT:Q99M07	#0B2C74	W13	0.65
UNIPROT:P62631	#0B2C74	W11	0.5
UNIPROT:P48193;Q9WV92;Q9Z2H5	#0B2C74	W11	0.5
UNIPROT:Q99LG1	#0B2C74	W15	0.8

## Sheet: Ext Fig 7B
	foldchange.log2	-log10(qvalue)
Q9D6Z0	0.32318	0.169017
P62960	0.320173	0.169017
O08970	0.270623	0.169017
Q9JI39	0.222622	0.169017
P19001	-1.25927	0.169017
Q149B8	0.255359	0.169017
P56695	0.20089	0.169017
Q922H2	-0.574158	0.169017
Q922R8	-0.280592	0.169017
Q9D1G3	0.257817	0.169017
Q8VED2	-0.442376	0.169017
Q6PIE5;Q8VDN2	0.37031	0.169017
P70213	0.372116	0.169017
Q9Z2I0	0.23141	0.169017
Q9Z0P4	-0.345023	0.169017
A2ADF7	0.291804	0.169017
Q91YJ5	0.193058	0.169017
Q9QXY6;Q9WVK4	-0.220499	0.169017
Q9EQP2	-0.210156	0.169017
Q9CPW3	0.48922	0.169017
Q9DCV7	-1.21738	0.169017
Q7TQ95	0.189678	0.169017
Q9CPY0	0.221785	0.169017
Q8R1N4	-0.282608	0.169017
Q9DBB8	-0.349246	0.169017
P59017	0.242143	0.169017
Q8C9H6	0.240088	0.169017
Q9CR68	0.201215	0.169017
A2AIL4	0.22885	0.169017
P70257	0.23812	0.169017
Q62351	0.290549	0.169017
Q3U4G3	0.345563	0.169017
Q5U430	0.197187	0.169017
Q8C7J6	0.201258	0.169017
Q9CQE2	0.3767	0.169017
Q64522	-0.210874	0.169017
Q9WVS7	0.58192	0.169017
Q8K224	-0.43024	0.169017
P02463	-0.162848	0.169017
Q9QWW1	0.245058	0.169017
P15655	-0.393411	0.169017
Q8BLY2;Q9D0R2	-0.379626	0.169017
O70622	0.29308	0.169017
Q9JIG8	-0.40696	0.169017
Q6P9N1	0.184549	0.169017
Q922P9	-0.143721	0.169017
Q9CRB6	-0.698216	0.169017
Q9JLM9	0.188876	0.169017
P54285;Q8CC27	0.248146	0.169017
Q18PI6	0.495461	0.169017
Q9D8U8	-0.227695	0.169017
Q9DAM5	0.227359	0.169017
Q91WG5	-0.626394	0.169017
Q8CC21	0.272612	0.169017
Q7TMM9;Q9CWF2	-0.388229	0.169017
Q9JK81	-0.256465	0.169017
Q80ZM5	-0.386827	0.169017
P18872	-0.652101	0.169017
P03921	0.312647	0.169017
Q811L6	0.185492	0.169017
Q7TQD2	-0.237617	0.169017
O70572	0.202285	0.169017
A0A5F8MPH8	-0.333959	0.169017
Q811U4	0.216767	0.169017
Q9D880	0.243757	0.169017
Q9JJG0	0.228349	0.169017
Q9CQH3	0.265673	0.169017
Q8JZS9	0.302821	0.169017
Q05186	-0.434215	0.169017
Q80UP8	0.469793	0.169017
P28654	-0.624336	0.169017
Q9JI11	-0.725628	0.169017
Q3B7Z2	0.155399	0.169017
Q8BJF9	-0.195574	0.169017
Q9R0G6;Q9Z1T2	-1.64518	0.169017
Q7TSJ2	-0.598597	0.169017
Q05895	-0.944144	0.169017
P70441	-0.678721	0.169017
Q6PDI6	-0.256571	0.169017
Q8R1R3	0.253302	0.169017
Q8VE11	-0.305429	0.169017
O54998	-0.524248	0.169017
Q9CXR1	-0.313746	0.169017
Q9DCH6	-0.30798	0.169017
O08997	-0.31762	0.169017
Q3U0V1;Q91WJ8	-0.30026	0.169017
Q78IK4	0.254555	0.169017
P53702	0.321538	0.169017
Q9D5T0	0.276771	0.169017
Q8CI78	0.237851	0.169017
Q62313	-0.256847	0.169017
Q62093	-0.276139	0.169017
P16627	-0.414304	0.169017
Q60649	0.183536	0.169017
Q8BHZ0	-0.448394	0.169017
Q8BUY5	0.353133	0.169017
Q9CQS4	0.284273	0.169017
Q62000	-0.766903	0.169017
Q3UIU2	0.321141	0.169017
Q8CBE3	0.177798	0.169017
Q8BPN8	0.339716	0.169017
Q9CQ54	0.301871	0.169017
Q9CYQ7	0.49038	0.169017
Q9JKY7	-0.504659	0.169017
Q60930	0.22133	0.169017
A0A075B5L0	0.62993	0.169017
A0A075B5N7	0.620084	0.169017
Q0VBD0	0.539991	0.169017
Q9WV34	0.245937	0.169017
Q91XA2	-0.799558	0.169017
Q8BTG7	0.265794	0.169017
E9Q7L0	0.270527	0.169017
Q60592	0.166195	0.169017
P56565	0.255811	0.169017
Q8BN57	0.360404	0.169017
Q61035;Q99KK9	0.179901	0.169017
P43883	0.371534	0.169017
Q9CR61	0.301999	0.169017
Q8BQZ4	0.252796	0.169017
Q9D8H7	0.241598	0.169017
Q8R366	-0.384339	0.169017
Q80X71	0.175687	0.169017
Q9DAV9	0.358992	0.169017
Q8VD26	0.297677	0.169017
Q9JKC6	0.18659	0.169017
A2A432;Q3TCH7	-0.198729	0.169017
P61358	0.211621	0.169017
Q8VG16	0.770825	0.169017
Q9CQF4	0.357673	0.169017
Q80VP5	0.327068	0.169017
Q9QYI4	0.21275	0.169017
P62960;Q9JKB3;Q9Z2C8	0.396747	0.169017
Q9D6U8	0.295929	0.169017
P61922	-0.562842	0.169017
Q9CZS1	-0.874453	0.169017
Q9WUZ7	0.258604	0.169017
Q59J78	0.234209	0.169017
Q8BHE8	0.199915	0.169017
Q8CBW3	-0.408803	0.169017
P02301;P68433;P84228;P84244	-0.228061	0.169017
Q99KP3	-0.453488	0.169017
O70566	-0.184529	0.169017
Q9JJR6	0.385345	0.169017
Q8R574;Q9D0M1	-0.580573	0.169017
O08585	-0.286477	0.169017
Q61206	-0.449078	0.169017
Q99LJ0	-0.547245	0.169017
Q8R4X3	-0.385655	0.169017
Q8BJ03	0.246349	0.169017
Q2NL51;Q9WV60	0.22879	0.169017
Q9CQL5	0.272451	0.169017
Q922E6	0.26539	0.169017
Q8BK30	0.372449	0.169017
P11798	-0.326015	0.169017
Q0VGB7	-0.283478	0.169017
E9PW37	0.187252	0.169017
Q99LE6	0.154602	0.169017
Q9CQZ5	0.269903	0.169017
P10126	-0.469097	0.169017
Q7TPD2	0.269213	0.169017
Q9DCJ5	0.249888	0.169017
P13808;P16283	0.279012	0.169017
P97450	0.302253	0.169017
Q01231	-0.792503	0.169017
Q9QZM2	0.333324	0.169017
Q91VU7	-0.185149	0.169017
Q5KU39	0.276308	0.169017
Q8K3G5	-0.381857	0.169017
Q4VBD2	0.194094	0.169017
O89023	-0.2417	0.169017
P55772	-0.221144	0.169017
P28076	-0.386324	0.169017
Q9D844	0.331333	0.169017
O55098	-0.240237	0.169017
Q9D1Z3	0.265875	0.169017
Q6NSU3	-0.323057	0.169017
P28659;Q9Z0H4	-0.449762	0.169017
Q9JM14	-0.30494	0.169017
Q8VCE6	-0.307299	0.169017
Q3UFF7	-0.335761	0.169017
Q8R1G6	-0.487573	0.169017
P12382;P47857;Q9WUA3	-0.542014	0.169017
Q61576	-0.261849	0.169017
Q8BGH7	0.703202	0.169017
Q8K4K2	0.487985	0.169017
Q3USB7	-0.545333	0.169017
P10630;P60843;Q91VC3	-0.271961	0.169017
E9PYD1	-0.321492	0.169017
Q3UDP0	0.365047	0.169017
Q9ER67	-0.37318	0.169017
Q641K1	0.204081	0.169017
P03888	0.307729	0.169017
Q08093;Q9DAW9	-0.677239	0.169017
Q3UPH1	-0.254782	0.169017
Q8K2A8	0.167772	0.169017
P05480;Q04736	-0.532374	0.169017
P15864;P43274;P43276;P43277	0.294276	0.169017
P16627;P17156	-0.553721	0.169017
Q9DB16	-0.366482	0.169017
Q61072	0.428161	0.169017
Q8BHW5	0.84036	0.169017
Q99J56	-0.278896	0.169017
Q8BGV0	0.226568	0.169017
Q8BHC4	0.252204	0.169017
Q3TWI9	0.314394	0.169017
G5E897	-0.484394	0.169017
Q91Y21	-1.52577	0.169017
P52332;Q62120	-0.819334	0.169017
P23298	-0.29359	0.169017
Q8QZZ7	-0.266761	0.169017
Q9R045	-0.375172	0.169017
A3KGS3	0.165636	0.169017
O35963	-0.19567	0.169017
Q921L3	-0.251582	0.169017
Q9CS42	-0.410008	0.169017
P62835;Q99JI6	-0.283717	0.169017
Q9D8B7	-0.494809	0.169017
Q80ZI6	-0.195436	0.169017
Q14BE7	0.238712	0.169017
L7N1X6	0.577184	0.169017
P05784;P19001	-1.477	0.169017
Q60967	-0.372763	0.169017
Q3V009	0.180111	0.169017
P13541;P13542;Q02566;Q5SX39;Q5SX40	0.317968	0.169017
E9PUN6	0.369983	0.169017
P28741	-0.506995	0.169017
P35276	-0.571577	0.169017
P50427	-0.386213	0.169017
Q62148;Q9CZS1	-1.39735	0.169017
P60469	0.388432	0.169017
Q922C1	0.368384	0.169017
P17182;P21550	-0.62242	0.169017
Q8BMI3	0.59684	0.169017
F6U5V1	0.664069	0.169017
Q9Z1R4	0.261044	0.169017
Q6YI28	0.34309	0.169017
Q8CGA2	0.266195	0.169017
Q9WV70	-0.649395	0.169017
Q9D1R1	0.327084	0.169017
O35326;Q3TWW8;Q8VE97	-0.242555	0.169017
Q91WM3	0.210619	0.169017
Q8BG30	-0.170158	0.169017
Q8K3X4	-0.244793	0.169017
Q8CCB4	-0.202788	0.169017
Q9JI60	0.496349	0.169017
Q61107	-0.477255	0.169017
Q9ES89	-0.185074	0.169017
Q9R207	-0.321409	0.169017
P14069	-0.70113	0.169017
Q9CQ88	-0.648963	0.169017
B8ZXI1	0.290068	0.169017
Q9D920	0.271668	0.169017
Q5SVD0	0.287305	0.169017
Q61672	0.317745	0.169017
O35900	-0.291854	0.169017
A0A075B5Q4;A0A075B5Q9	-0.83615	0.169017
Q91WE6	0.218232	0.169017
Q7TPR4;Q9JI91	0.251765	0.169017
Q62277	-0.363477	0.169017
Q99MD9	-0.220011	0.169017
Q8K013	0.215798	0.169017
P46096;Q9R0N5	-0.569027	0.169017
Q91VC4;Q9D0E1	-0.393343	0.169017
P30681;P63158	-0.360458	0.169017
Q80VP1;Q91W69	-0.293452	0.169017
Q9JM52	-0.23267	0.169017
Q8R1F6	0.495042	0.169017
P60762	-0.396086	0.169017
Q3UKU1	0.64766	0.169017
A2AJ76	0.38587	0.169017
Q3TRM8	-0.338365	0.169017
Q99PQ1	0.384471	0.169017
O55196	0.547938	0.169017
Q5SXY1	0.383451	0.169017
Q9CR13	0.220072	0.169017
Q80XC3	-0.788155	0.169017
P62715;P63330;P97470	0.457336	0.169017
Q8VDG3	0.477466	0.169017
O35216	-0.298735	0.169017
Q7TPD3	0.345865	0.169017
Q4ZGD9	0.438397	0.169017
Q9QWV9	-0.268042	0.169017
Q9WU84	-0.569172	0.169017
Q8JZW4	-0.914754	0.169017
Q8CFE6	0.439627	0.169017
O55226	-2.27992	0.169017
A2A7Y5	0.268131	0.169017
P43274;P43276;P43277	-1.0807	0.169017
Q7TPM1	0.365642	0.169017
Q80TP3	0.273257	0.169017
P83510;Q9JM52	0.26792	0.169017
Q6P2L6	-0.613368	0.169017
Q80VP0	0.575977	0.169017
E9PW05	0.268249	0.169017
Q8R0X2	0.415383	0.169017
P17809	-0.444254	0.169017
Q9Z239	0.451627	0.169017
Q9D7S7	-0.497191	0.169017
P30355	-0.429407	0.169017
P12023	-0.735306	0.169017
O70492;O70493	-0.303664	0.169017
Q9QXL1;Q9QXL2	-0.694893	0.169017
Q2KHI9	0.396414	0.169017
P26350	-0.609905	0.169017
P61957;Q9Z172	-0.313991	0.169017
Q8C8R3;Q8JZQ2	0.304847	0.169017
P61294	-0.391186	0.169017
Q8R555	0.271547	0.169017
Q64436;Q6PIC6;Q6PIE5;Q8VDN2	0.282493	0.169017
O89090	-0.444214	0.169017
Q8BH64;Q9EQP2	-0.63446	0.169017
P61982;P68254;P68510;Q9CQV8	-0.290859	0.169017
Q3TYD6	0.335945	0.169017
E9Q7E2	0.66572	0.169017
Q8BKG3	-0.481162	0.169017
Q9D2R8	0.220415	0.169017
P49650	0.3251	0.169017
P50637	-0.46139	0.169017
P52623;Q99PM9	-0.883411	0.169017
P15379	-0.890377	0.169017
Q9CQ45	0.561865	0.169017
B8JK39	0.449663	0.169017
Q8K2V1	-0.332946	0.169017
P68372;P99024;Q9D6F9	-0.237288	0.169017
Q91XY5;Q91XY6	0.345071	0.169017
Q3V460	0.307799	0.169017
Q99NH2	-0.17836	0.168921
Q6P9N8	0.470079	0.167396
P28667	-0.351449	0.16623
Q9CRB2	-0.250162	0.16623
P10649	-0.303984	0.16623
Q5IRJ6	0.18027	0.16623
Q8BGN3	-0.557838	0.16623
Q61102	0.155609	0.16623
P84104	-0.15239	0.16623
P52825	0.188695	0.16623
Q8K4G5	0.217217	0.16623
Q9DAW6	-0.171713	0.16623
O35955	-0.396342	0.16623
Q62189	-0.151819	0.16623
Q3TJZ6	0.17177	0.16623
Q80V42	0.164576	0.16623
B2RXC2	0.160078	0.16623
O88952;Q8JZS0	-0.210396	0.16623
Q9D0L4	0.1964	0.16623
Q9DCP2	0.307352	0.16623
Q80UU9	-0.211569	0.16623
Q8VEK3	-0.134858	0.16623
P61979	-0.147623	0.16623
Q62167	-0.152712	0.16623
Q64471	-0.392819	0.16623
Q3UBX0	0.169132	0.16623
Q9D0R8	0.150298	0.16623
P10853;P10854;Q64475;Q64478;Q64525;Q6ZWY9;Q8CGP1;Q8CGP2	-0.567988	0.16623
P47226	0.312693	0.16623
Q9QYA2	0.219704	0.16623
Q9CWK3	0.291151	0.16623
O54950;Q91WG5	0.147721	0.16623
P39054;Q8BZ98	-0.172063	0.16623
Q99J36	-0.265847	0.16623
Q64449	-0.327471	0.16623
A2A5Z6	-0.370911	0.16623
Q61133	-0.288925	0.16623
O35343	0.170005	0.16623
Q32NY4	-0.290441	0.16623
Q5S006	0.241327	0.16623
Q9JLB0;Q9WV34	-0.18383	0.16623
A0A0A6YY83	-0.237284	0.16623
Q8BFP9;Q922H2	0.302947	0.16623
Q922F4;Q9ERD7	-0.57267	0.16623
Q5SVQ0	-0.319157	0.16623
Q9CQ33	0.385896	0.16623
Q8K449	-0.247765	0.16623
E9Q9B7	-0.366283	0.16623
Q02780	-0.295562	0.16623
Q9Z280	-0.242723	0.16623
A0A075B5T6	0.687214	0.16623
Q8BYB9	-0.200262	0.16623
Q9D4H4	-1.18714	0.16623
P35276;P63011	0.247555	0.16623
P03899	0.445281	0.165941
P68372;P99024;Q7TMM9;Q9CWF2;Q9D6F9	-0.329776	0.165941
Q3V1B8	0.178433	0.165941
Q9CY52	0.178624	0.165941
O88455	-0.454201	0.165941
Q91YE8	0.143659	0.165756
Q62083	-0.351328	0.165756
Q9DCI9	0.234092	0.165756
P35290	0.141305	0.165756
P11679	-1.07004	0.165756
Q14CH7	0.149189	0.165756
A2AF47	-0.178563	0.165756
Q9CR76	0.254009	0.165756
B1AYL1	-0.306228	0.165756
P10649;P15626;Q80W21;Q8R5I6	-0.372059	0.165756
P13707;Q3ULJ0	-0.658687	0.165756
Q8R1A4;Q8VDR9	-0.248851	0.165756
P19788	-1.10957	0.165756
P05480;Q922K9	-0.499699	0.165756
Q9JJT9	-0.378129	0.165403
Q14C51	0.187643	0.164706
Q9D379	-0.271381	0.164706
B1AR69	0.197592	0.164706
Q9JJC6	0.143726	0.164706
Q8BKY8	0.171406	0.164706
Q9ES83	0.148069	0.164706
O54790	-0.234196	0.164706
Q9EQQ2	-0.420279	0.164706
Q9Z2D1	0.287013	0.164574
Q6PD26	-0.159289	0.16446
Q9QZQ8	-0.176755	0.16446
P82198	-0.377702	0.16446
Q9CPQ3	0.369231	0.16446
Q8R1I1	0.233118	0.16446
Q9CZ30	0.126982	0.16446
Q9DBE0	-0.639413	0.16446
Q8C2Q3	-0.125922	0.16446
Q8BKZ9	0.217676	0.16446
Q91ZR2	-0.287136	0.16446
Q6R891	-0.400361	0.16446
Q8BJE2	0.262411	0.16446
Q9CY73	0.153521	0.16446
P63268	0.210581	0.16446
P54726	0.311326	0.16446
Q91XI1	-0.444405	0.16446
Q3UIJ9	0.193942	0.16446
Q6ZQ38;Q6ZQ73	-0.240123	0.16446
Q9Z2H2	-0.307637	0.16446
P70295	-0.224354	0.16446
A2AFK4	0.239202	0.16446
P39053	-0.355479	0.16446
Q3B807	0.324721	0.16446
P38585	-0.254766	0.16446
Q9CWX4	0.206936	0.16446
Q8C5R5	0.46008	0.16446
Q91WR8	0.531659	0.16446
Q9DBU0	0.25222	0.16446
Q9QZI8	0.251253	0.16446
Q9R269	-0.630363	0.16446
P18654	-0.168464	0.163335
Q8R1J1	0.441952	0.163335
P62141;P63087	-0.353521	0.163335
Q9DC51	-0.24699	0.163335
Q8VCH7	-0.348627	0.163335
Q922U1	-0.220098	0.163335
P15331;P20152	-0.73601	0.163335
P23881	0.27059	0.163335
B1AZA5	-0.2537	0.163335
Q99M01	0.192799	0.162951
Q9Z2D0	-0.255921	0.162951
P70180	-0.848095	0.162513
Q9D074	0.171849	0.162513
Q60870	0.374863	0.162513
Q8CD92	-0.253249	0.162513
P70227	-0.189647	0.162513
P16110	-1.51507	0.162513
Q8C0L8	-0.167513	0.162369
Q9CQN7	0.180021	0.162369
P16254	0.152472	0.162369
Q3UU35	0.294859	0.162369
Q8C310	0.219939	0.162369
Q91YM4	0.188765	0.160888
Q68FF6;Q9JLQ2	-0.286214	0.160888
Q8VCB1	0.14741	0.160351
P62960;Q9JKB3	0.32583	0.160351
Q64096	-0.173786	0.160351
Q811J3	0.368303	0.160351
P59266	0.197668	0.160351
Q9WTQ8	0.187611	0.160351
Q61193	-0.143948	0.160351
Q64362	0.191932	0.160351
B2RR83	0.355911	0.160351
D3Z4R4	0.500276	0.160351
Q8K358	0.185093	0.160351
G3X8X0	-0.403729	0.160351
Q8BP56	-0.430812	0.160351
Q80Y56	0.257657	0.160351
J3QK46	-0.449913	0.160076
P21278;P21279	0.229898	0.160076
Q5SSZ5	-0.321964	0.157695
Q9DC77	-0.189139	0.157695
Q9CXW2	0.15505	0.157695
Q60931	0.184968	0.157499
P58281	0.183371	0.157499
Q8BG67	0.169761	0.157499
O70258	-0.484107	0.157499
Q9DCZ4	0.227961	0.157499
Q811G0	0.383314	0.157499
Q6ZQB6	0.213045	0.157209
Q8K3A9	0.166237	0.157209
A0A0G2JDV3;Q61107;Q91Z40	-0.311608	0.157209
P28660	-0.139093	0.157209
Q9JMH9	0.127392	0.157209
Q8BJZ4	0.155211	0.157209
P47738	-0.159159	0.157209
Q9CQ43	0.230846	0.157209
Q9D1N2	0.193098	0.157209
B1ART2	0.14577	0.157209
Q62188	-0.327408	0.157209
O08553	-0.287122	0.157209
Q9WVH4	0.180111	0.157209
Q6PB66	0.201493	0.157209
Q9D924	0.177401	0.157209
Q9JJW0	0.163834	0.157209
P53986	0.197352	0.157209
Q66GT5	0.209246	0.157209
Q3U0S6	0.113622	0.157209
Q811D0	0.10417	0.157209
Q8CJ67	0.174253	0.157209
P00329	-0.487947	0.157209
Q6PIC6;Q6PIE5;Q8VDN2	0.178709	0.157209
Q8CAK1	0.196125	0.157209
Q91YT0	0.20027	0.157209
Q62465	-0.23343	0.157209
Q61595	0.126598	0.157209
Q9ET80	0.165536	0.157209
P63024;P63044	0.266544	0.157209
Q8CFY5	0.236528	0.157209
P13597	-0.277978	0.157209
Q9D1H9	-0.848204	0.157209
Q9D154	-0.420051	0.157209
Q99LC8	0.131063	0.157209
Q9JHU9	-0.217146	0.157209
O88322	-0.202482	0.157209
Q925I1	0.168921	0.157209
Q5XJY4	0.231289	0.157209
Q8VCE1	0.15567	0.157209
P07356	-0.274691	0.157209
Q62418	-0.129852	0.157209
Q3TBD2	-0.564554	0.157209
Q5SW19	0.153804	0.157209
Q9D6K8	0.227741	0.157209
Q9JHU2	0.11766	0.157209
Q9CQC6	-0.197505	0.157209
Q14BI5	0.162	0.157209
Q9ERV1	0.142917	0.157209
E9PYF4	0.138325	0.157209
P61027	0.161036	0.157209
Q8C165	0.161504	0.157209
Q4LDD4	-0.273254	0.157209
Q9CYR6	-0.241402	0.157209
Q78IK2	0.269816	0.157209
Q9CPW9	0.123168	0.157209
Q9JMG7	-0.217616	0.157209
Q91XV3	-0.496643	0.157209
Q9CQF9	-0.127418	0.157209
Q01815	0.217888	0.157209
Q9CQ85	0.212476	0.157209
O55125	-0.372123	0.157209
Q6PIE5	0.160083	0.157209
Q8JZM0	0.149669	0.157209
O88990;Q7TPR4;Q9JI91	0.247339	0.157209
Q61554	-0.323096	0.157209
O08915	-0.23105	0.157209
Q6NZC7	-0.149589	0.157209
P61967	-0.161411	0.157209
Q9WUM4	-0.188081	0.157209
P12710	-1.04587	0.157209
P62082	-0.181953	0.157209
Q8VDG7	-0.193054	0.157209
P42227	-0.1444	0.157209
Q80ZM7	-0.218512	0.157209
Q80W54	-0.168248	0.157209
P26040	-0.185685	0.157209
P31786	-0.416573	0.157209
Q91W90	-0.413037	0.157209
O08663	0.12778	0.157209
Q00915	-0.495896	0.157209
P60122	-0.128556	0.157209
P62484	-0.214521	0.157209
P29391	-0.40465	0.157209
Q9CXJ4	0.205353	0.157209
E9Q3L2	0.120406	0.157209
P09541	-2.54821	0.157209
E9Q6E5	-0.266295	0.157209
Q99KB8	0.218947	0.157209
Q7TMV3	0.314755	0.157209
O35379	0.130259	0.157209
Q8BVD5	0.156904	0.157209
Q921L5	-0.27099	0.157209
Q9DC29	0.210141	0.157209
Q8BM55	-0.191685	0.157209
Q8R3B1	-0.13141	0.157209
Q3UQ44	-0.296939	0.157209
A1L3P4	0.170174	0.157209
P97467	-1.75178	0.157209
P28033	-0.495727	0.157209
Q7TMW6	0.171524	0.157209
P12246	0.400953	0.157209
Q5DTJ9	0.122073	0.157209
Q61823	-0.392099	0.157209
Q9JJW5	0.139181	0.157209
Q9ER35	0.170058	0.157209
Q61334	0.151369	0.157209
P97797	-0.262503	0.157209
Q9CQQ7	0.169159	0.157209
P11152	0.172769	0.157209
A0A1Y7VJN6	0.903549	0.157209
P70349	-0.292134	0.157209
P08553	-0.231939	0.157209
P11679;Q922U2	-0.993864	0.157209
Q62446	0.143147	0.157209
Q62393	-0.166597	0.157209
Q91V64	-0.174177	0.157209
Q5SSE9	0.288568	0.157209
P15864;P43277	-0.206208	0.157209
Q8K440	-0.183347	0.157209
P42208	-0.168527	0.157209
O70251	-0.293913	0.157209
A0A140T8N5	0.554364	0.157209
O35435	0.136091	0.157209
Q9D1E8	-0.151663	0.157209
Q9CQ91	0.434685	0.157209
Q8VCR7	-0.230078	0.157209
P68369	-0.245509	0.157209
Q80SY4	-0.289228	0.157209
Q9D883	-0.300895	0.157209
Q80ZK0	0.223154	0.157209
Q64516	0.199969	0.157209
Q99K01	-0.224063	0.157209
Q8BWH0	-0.283021	0.157209
Q8CHP8	0.190318	0.157209
Q9D708	-0.38193	0.157209
P46978;Q3TDQ1	-0.223849	0.157209
O70503	-0.331161	0.157209
P00397	0.238786	0.157209
P31532	0.324913	0.157209
O70433	0.330887	0.157209
P35276;P62835;Q99JI6	0.578853	0.157209
Q99KK2	-0.148986	0.157209
P21107;P58771	0.321691	0.157209
J3QN89	0.134013	0.157209
P62806	-0.143413	0.157209
P28658	-0.13783	0.157209
Q3UH68	0.131305	0.157209
Q9D1Q6	-0.171915	0.157209
P07759;Q03734	0.398425	0.157209
Q4VAE3	0.22279	0.157209
Q99JF8	-0.211011	0.157209
Q9DCT2	0.184821	0.157209
Q8CII2	0.163946	0.157209
Q8JZQ2	0.163803	0.157209
Q9WVL3	0.213635	0.157209
Q9D4J1;Q9D8Y0	-0.319283	0.157209
Q3THK7	-0.12122	0.157209
Q08093	-0.360773	0.157209
Q9DBH5	-0.162232	0.157209
Q78RX3	0.415343	0.157209
Q8K4R4	0.348666	0.157209
D3Z0M9	-0.143931	0.157209
P47754	0.132243	0.157209
Q8R3J4	0.290721	0.157209
Q8C050	-0.262863	0.157209
Q99L88	-0.23702	0.157209
O88667	0.156096	0.157209
P15306	-0.201246	0.157209
Q64444	0.196499	0.157209
Q8CBC4	0.127961	0.157209
Q6P8X1	-0.232179	0.157209
Q91XU3	-0.226605	0.157209
P00158	0.383585	0.157209
P15116	0.173107	0.157209
Q8BHT6	-0.273526	0.157209
Q9CZ83	0.156417	0.157209
P08207	-0.487632	0.157209
Q9CQW0	0.183595	0.157209
Q9Z0V7	0.14525	0.157209
Q4VBE8	0.131985	0.157209
Q8BKE6	-0.206201	0.157209
Q9QZ85	0.211625	0.157209
P59672	0.144944	0.157209
Q99JY8	0.129809	0.157209
Q06185	0.224027	0.157209
Q62210	0.289353	0.157209
O35381;Q9EST5	-0.180972	0.157209
Q9CXD6	0.180035	0.157209
Q9Z110	-0.303128	0.157209
O08672	0.285286	0.157209
Q9D7G0	-0.229346	0.157209
P46467	-0.2113	0.157209
Q8K2I3	-0.417916	0.157209
Q9Z2X8	-0.256812	0.157209
O70475	-0.47953	0.157209
Q6P3D0	-0.257109	0.157209
P21845	-0.632769	0.157209
P62700	0.285075	0.157209
Q9CYA0	-0.30987	0.157209
Q64345	0.16845	0.157209
Q8C407	-0.275555	0.157209
Q9Z2C8	0.184105	0.157209
Q8VCM5	0.186897	0.157209
Q8BG93	0.367917	0.157209
Q91ZR1	-0.164312	0.157209
Q8BQ30	-0.263302	0.157209
Q9JJK2	0.201243	0.157209
Q99LY9	0.199213	0.157209
Q9CQC7	0.215678	0.157209
Q9ET01	-0.761621	0.157209
Q8R3Q0	0.174102	0.157209
P16460	-0.387431	0.157209
Q8JZU2	-0.947086	0.157209
O88207	-0.359706	0.157209
Q6P6J9	0.159273	0.157209
Q9QWR8	-0.241936	0.157209
Q8BWY3	0.225806	0.157209
Q8BMD8	-0.204905	0.157209
P63158	-0.170346	0.157209
O88623	0.213009	0.157209
Q8BIK4	0.127365	0.157209
S4R2K0	0.210693	0.157209
Q9CR59	0.19288	0.157209
Q8C1A9	0.275379	0.157209
Q99N96	0.144483	0.157209
P28843	-0.61513	0.157209
P13516	-1.81267	0.157209
Q8VCX6	0.279157	0.157209
P10852	-0.355895	0.157209
P48545	-0.63133	0.157209
A0A1L1SUI3	0.161526	0.157209
O88668	-0.330407	0.157209
Q571E4	-0.306918	0.157209
Q8K0C9	-0.257466	0.157209
P35441;Q05895	-1.38018	0.157209
Q8BVE3	-0.207294	0.157209
P27048;P63163	-0.126167	0.157209
Q60668;Q9Z130	-0.45296	0.157209
Q920Q6	0.224587	0.157209
Q9CQY5	-0.17563	0.157209
Q922Q4	-0.353825	0.157209
A2AMM0	0.225444	0.157209
P68372;P99024;Q7TMM9;Q922F4;Q9CWF2;Q9ERD7	-0.365559	0.157209
Q7TQ62	-0.633041	0.157209
P62301	-0.184182	0.157209
P53995	0.156815	0.157209
Q9D394	-0.111653	0.157209
Q9CSN1	-0.148001	0.157209
Q9D706	0.113732	0.157209
P51830	0.165013	0.157209
Q9JL62	-0.340143	0.157209
P09925	0.191527	0.157209
P62071	-0.167239	0.157209
Q9QYF1	-0.300059	0.157209
Q9QVP4	-3.32108	0.157209
P37913	0.29502	0.157209
Q9CXY6	-0.11271	0.157209
Q8BHC0	-0.471295	0.157209
Q9DBR4	-0.238946	0.157209
Q8BWL5;Q91W59	-0.208578	0.157209
Q99KR8	-0.20138	0.157209
Q8VCL2	0.201539	0.157209
P05977;P09541	-2.4427	0.157209
Q9D081	-0.238667	0.157209
Q61548	-0.213024	0.157209
Q9CQF6	0.436654	0.157209
O08532;Q6PHS9	0.399052	0.157209
Q9D868	0.286479	0.157209
P56546	-0.206354	0.157209
Q8BGA9	0.171818	0.157209
Q9D1I2	-0.149665	0.157209
B1AVZ0	-0.259572	0.157209
Q9DBE8	-0.24469	0.157209
P00405	0.366525	0.157209
Q3TZM9	-0.197842	0.157209
Q9QZI9	0.262618	0.157209
Q8K205	0.253352	0.157209
Q14DL3	-0.281691	0.157209
Q8R3G1	-0.194191	0.157209
O08553;Q62188	-0.291421	0.157209
Q91VK1;Q9CQC6	-0.871919	0.157209
P61079;P61080	-0.66514	0.157209
Q8K064	0.172332	0.157209
Q99KE1	-0.329466	0.157209
Q8R3Y8	-0.266089	0.157209
P46062	0.312994	0.157209
Q1EG27	-0.417357	0.157209
Q9JHJ8	-0.365	0.157209
Q9CZP7	0.328009	0.157209
O09106	-0.267342	0.157209
Q64436;Q6PIC6;Q6PIE5;Q8VDN2;Q9WV27	0.16504	0.157209
Q6NSV7	0.281963	0.157209
E9Q8T7	-1.22152	0.157209
Q9EQP2;Q9QXY6	-0.179104	0.157209
Q8BL03	0.215975	0.157209
Q9QUR8	-0.17972	0.157209
P58006	0.204438	0.157209
Q8BIH0	-0.270182	0.157209
G3X9B1	0.403289	0.157209
Q80VQ0	-0.434198	0.157209
Q8BKP2	-1.46008	0.157209
Q8R2R6	0.153677	0.157209
P29387	0.211434	0.157209
P68254;Q9CQV8	-0.256379	0.157209
P61205;P84078	-0.504526	0.157209
O08528;P17710;Q91W97	-0.497362	0.157209
Q8K088	0.223877	0.157209
P62823	0.441787	0.157209
Q8BHZ0;Q921M7	-0.19109	0.157209
Q8BHA3	-0.284934	0.157209
Q64523;Q6GSS7	-0.441942	0.157209
P63168;Q9D0M5	0.204102	0.157209
Q9D113	0.241519	0.157209
Q3UHK8	-0.812858	0.157209
Q5NCQ5	0.21655	0.157209
Q8JZR0	0.215629	0.157209
A0A1B0GQX3	0.35342	0.157209
P04117;P24526	-0.738597	0.157209
Q8CFX3	0.145614	0.157209
Q9JM62	-0.251838	0.157209
Q9Z2A9	0.196429	0.157209
Q8K4E0	0.261849	0.157209
Q8CG79	0.247915	0.157209
Q8R033	-0.417613	0.157209
Q921I2	0.181155	0.157209
Q3UQS2	0.331264	0.157209
Q9QZB9	-0.404049	0.157209
Q9ERU3	0.417966	0.157209
P41731	-0.299693	0.157209
O54782	-0.298361	0.157209
Q3TP92	0.149766	0.157209
Q7TNE1	-0.321623	0.157209
P59383	-0.722579	0.157209
Q8R1F0	-0.287103	0.157209
A6H6E9	-0.288562	0.157209
Q9R008	-0.204678	0.157209
A2RSJ4	-0.200145	0.157209
A0A075B5N6;A0A0G2JGT0	0.804399	0.157209
E9Q1M1	-0.159996	0.157209
Q9DC48	0.405922	0.157209
O55203	0.208848	0.157209
Q8K4I3;Q9ES28	-0.149198	0.157209
Q99KJ0	-0.289472	0.157209
Q9DBN9	-0.40678	0.157209
P35276;P55258;P61028;P62823;P63011;Q9CZT8	-0.207982	0.157209
Q8JZR4	-0.281965	0.157209
E9Q9Q2	-0.226471	0.157209
Q61268	0.470737	0.157209
P70207;Q80UG2	0.329484	0.157209
Q9QY80	0.288035	0.157209
P28271;Q811J3	-0.403253	0.157209
Q8JZV7	-0.562352	0.157209
Q6P6L6	0.229281	0.157209
Q9D281	-0.68391	0.157209
Q5SSZ5;Q8CGB6	-0.347803	0.157209
Q8BXL7	0.307995	0.157209
Q62084	-0.340726	0.157209
Q9D958	-0.186229	0.157209
Q8CAY6	-0.596587	0.156316
P29416	-0.210902	0.156316
O35344	0.15814	0.156316
Q8R123	0.136431	0.156316
Q9EQP2;Q9QXY6;Q9WVK4	-0.175479	0.154562
Q9CZU3	-0.14156	0.153945
Q61879;Q8VDD5	-0.305535	0.153433
P63321	0.143321	0.153433
P55284	0.119953	0.153433
Q99M87	0.185048	0.153433
Q9CZR3	0.196355	0.153433
Q91V09	-0.152442	0.153433
Q99L45	0.122006	0.153433
Q8VEK0	0.183516	0.153433
Q60865	0.117134	0.153433
Q8R1V4	-0.155173	0.153433
Q9JL35	-0.243396	0.153433
P21279	-0.147433	0.153433
O88962	0.69462	0.153433
Q8BTE0	0.35066	0.153433
G3X952	0.275801	0.153433
O08911;P47811;Q61831;Q91Y86;Q9WTU6	0.151787	0.153433
Q6NZQ2	0.345413	0.153433
P43024	-1.37769	0.153433
P55002	-0.437114	0.153433
G3X9Y6	-0.261121	0.153433
Q9CPU4	0.288758	0.152354
O35857	0.176567	0.152354
E9Q7X6	0.180055	0.152354
Q9D3D9	0.28135	0.151923
Q9D1M0	-0.16196	0.151923
P97742;Q924X2	0.256025	0.151923
Q3TZ89	0.160894	0.151923
Q8VDP6	-0.133539	0.151923
A0A075B5K8;A0A075B5N0;A0A0B4J1I0;A0A140T8M0;A0A140T8M9;A0A140T8N1	0.905852	0.151838
Q64514	0.176463	0.15174
P0C872	0.244496	0.15174
Q91V81	-0.193642	0.15174
P51885	-0.451437	0.15174
Q922L6	-0.126908	0.15174
Q00493	-0.447909	0.15174
C0HKE1;C0HKE2;C0HKE3;C0HKE4;C0HKE5;C0HKE6;C0HKE7;C0HKE8;C0HKE9;Q8BFU2;Q8CGP5;Q8CGP6;Q8CGP7;Q8R1M2	-0.563011	0.15174
P56393	-1.16439	0.15174
P07901	-0.207811	0.151543
Q8BZ82	-0.394709	0.151543
Q9CX80	-0.228823	0.151543
Q8C5K5	0.181596	0.151543
Q2KN98	0.160899	0.151543
Q8BUV8	-0.220002	0.151543
Q8BUR4	-0.13479	0.151219
Q9CWT6	0.146165	0.151219
Q9QYR6	-0.312806	0.150952
Q78PG9	0.12317	0.15074
Q99MQ4	-0.578201	0.150133
Q8C6K9	-0.188603	0.148731
P60670	0.106176	0.148731
P21812	-0.636761	0.148731
Q8VCF1	-0.386918	0.148731
P54099	0.271661	0.148383
Q8K354	-0.316377	0.148282
A2A799;A2A7I1;A2A7V0;A2A9J5;A2AWF2	0.412651	0.148282
P62843	0.123415	0.148282
O70492	-0.222602	0.148282
Q9JIX0	-0.357208	0.148282
Q921E2	-0.500744	0.148282
Q8R2U6	-0.298519	0.148282
Q0GNC1	-0.46137	0.148282
Q02013	0.2204	0.148282
Q8K119	0.225153	0.148282
Q8BFR5	0.269734	0.148238
Q924X2	0.237209	0.148129
Q62234	0.160175	0.148129
P31324	-0.73997	0.148129
Q6DYE8	-0.251661	0.148129
Q9DCV4	0.164444	0.148129
Q3UW53	-0.276946	0.148129
Q9DAW9	-0.249363	0.148129
P27773	-0.211264	0.148129
Q923K4	-0.118674	0.148129
Q91WD5	0.187285	0.148129
Q8CEE7	0.166089	0.148129
Q9R1T2	-0.177725	0.148129
Q8K4K6	0.13341	0.148129
Q9CZC8	-0.531777	0.148129
P60904	0.179773	0.148129
Q9WTX8	0.154177	0.148129
P63011	0.123945	0.148129
P00493	-0.156953	0.148129
Q8BH35	0.487099	0.148129
P47739	-0.854894	0.148129
Q61191;Q9D968	-0.263611	0.148129
Q9D711	-0.187065	0.148129
Q3TDD9	-0.226426	0.148129
Q8C1Q6	0.308106	0.148129
O08638;Q61879;Q8VDD5	-0.448612	0.148129
O35127	0.471164	0.148129
Q9CX63	0.469707	0.148129
P28828;P35822	-0.251683	0.148129
Q9CQI6	-0.422527	0.148075
Q01405	-0.136279	0.148075
Q8CC27	0.186337	0.148075
O70404	-0.1691	0.148075
Q80TQ5	0.170302	0.147587
O88447	-0.108255	0.147224
Q8BYM8	0.155824	0.147139
P19096	-1.40063	0.147139
Q8CIK8	0.303944	0.147139
P62242	0.288963	0.147139
Q02819	-0.265507	0.147139
P28867	-0.210053	0.147139
P08775	-0.140573	0.147139
Q8BHN3	-0.204687	0.147139
Q6QD59	0.110291	0.147139
P41216	0.158972	0.147139
Q4PZA2	-0.242067	0.147139
Q8K010	-0.0980267	0.147139
Q8C0D4	-0.20345	0.147139
Q6NVE9	0.234919	0.147139
Q63870	0.526454	0.147139
Q8CCK0;Q9QZQ8	-0.210564	0.147139
Q8CAQ8	0.159187	0.147139
P14873	-0.360248	0.147139
Q8K0D5	0.158995	0.147139
Q9CPW4	-0.227152	0.147139
Q9EQC1	-0.393073	0.147139
Q9QZE5	-0.200361	0.147139
Q9JII6	-0.226404	0.147139
Q8VIM9	-0.310458	0.147139
P58404	-0.20409	0.147139
Q8C5H8	0.140965	0.147139
Q9D6S7	0.172014	0.147139
A4UUI3	0.261649	0.147139
P27601	-0.134757	0.147139
Q7TNC4	-0.141931	0.147139
Q9DBR3	0.121106	0.147139
P01869	0.697932	0.147139
Q3UPL0	-0.154705	0.147139
Q91YE3	0.157947	0.147139
Q8BZ03	0.212383	0.147139
Q8C650	-0.231895	0.147139
P24452	-0.443291	0.147139
Q8K215	0.172862	0.147139
Q9ET66	-0.362029	0.147139
Q61420	-0.167559	0.147139
Q60631	-0.122065	0.147139
Q8BXV2	0.246269	0.147139
Q9CR70	0.257174	0.147139
Q9DCS9	0.185297	0.147139
Q9CQA3	0.198444	0.147139
P23242	0.224989	0.147139
P17156	-0.174594	0.147139
Q9WVA4	-0.333472	0.147139
Q60935	0.154944	0.147139
Q9Z2C6	-0.862563	0.147139
Q8VBT0	0.164202	0.147139
Q9D051	0.182914	0.147139
P57759	-0.163813	0.147139
P11087	-0.544596	0.147139
D3YYU8	0.117838	0.147139
P59108	-0.313672	0.147139
Q9EQF6	-0.413764	0.147139
F8VPP8	0.21639	0.147139
Q99KU0	-0.196631	0.147139
Q8BK75	-0.309529	0.147139
Q60738	0.182428	0.147139
Q9EQG9	0.160835	0.147139
A0A087WPW0	0.373095	0.147139
Q6ZWN5	0.124289	0.147139
Q8K003	-0.138993	0.147139
Q64332	-0.407419	0.147139
F2Z3U3	0.126206	0.147139
Q8C6U2	-0.386961	0.147139
P70340;P97454;Q62432;Q8BUN5;Q9JIW5	-0.25958	0.147139
Q8K2Y7	0.181198	0.147139
Q921X9	-0.255068	0.147139
O88746	-0.137808	0.147139
Q5ND34	-0.322408	0.147139
Q91YY4	0.226989	0.147139
Q99N93	0.155169	0.147139
Q9CQV6	-0.181231	0.147139
Q505B7	-0.189415	0.147139
Q9R0G6	-0.281854	0.147139
Q01149	-0.543452	0.147139
Q9QX11	0.129095	0.147139
Q9D8C3	-0.264413	0.147139
P59598	0.215164	0.147139
P59041	0.16235	0.147139
Q9JLN5	0.576737	0.147139
P35279;P61294	-0.172416	0.147139
Q61830	-0.209495	0.147139
O70161	-0.241787	0.147139
Q9CQE3	0.179475	0.147139
Q5EG47;Q8BRK8	0.365103	0.147139
Q9Z0Y1	-0.177769	0.147139
P52431	-0.148375	0.147139
Q8BGF6	0.149397	0.147139
Q6P9J9	-0.246979	0.147139
P54754;P54761	0.156821	0.147139
Q9D7B7	-0.215266	0.147139
Q99J09	0.13555	0.147139
Q80UG2	-0.395193	0.147139
O35972	0.133545	0.147139
Q99KI3	0.105235	0.147139
P61982;Q9CQV8	-0.273512	0.147139
Q9R0E1	-0.17188	0.147139
Q8CD19	-0.319815	0.147139
Q5BL07	0.188191	0.147139
Q9D3E6	-0.23856	0.147139
B2RSH2;P08752;Q9DC51	-0.134139	0.147139
Q9CQV5	0.215387	0.147139
Q922M3	-0.529587	0.147139
P29387;P62874;P62880;Q61011	0.151091	0.147139
Q9D7N6	0.228034	0.147139
Q8BH74	-0.13593	0.147139
O54794	0.183389	0.147139
Q5SX39;Q91Z83	-1.01591	0.147139
P70158	-0.191194	0.147139
A0A075B5P9	0.763726	0.147139
Q9CWS4	0.218883	0.147139
Q8VCD5	-0.142359	0.147139
Q9JJ00	0.240108	0.147139
Q5U680	0.180258	0.147139
Q8K1A5	0.124635	0.147139
Q7TMY4	0.207099	0.147139
Q3UY34	-0.205627	0.147139
Q9CZY3	-0.249009	0.147139
A0A571BF58	0.197037	0.147139
Q9JKA3	0.123771	0.147139
P05063	0.404225	0.147139
Q8BH04	-0.156695	0.146665
Q9D938	0.196037	0.146097
Q08879	-0.455223	0.146097
O35954	-0.167653	0.146097
Q9Z2Q5	0.14539	0.146097
Q9QZQ1	0.0948749	0.146097
Q8BH43	-0.166805	0.146097
Q8C3X4	0.125843	0.145996
Q9D2N9	-0.370362	0.144615
Q99KV1	-0.167372	0.144141
P70170	0.203592	0.143414
P55258;P61027;P61028;P62821;Q8K386;Q9D1G1;Q9DD03	0.129786	0.143414
P01837	0.502947	0.142761
Q925N1	0.234254	0.142761
P13541;P13542;Q02566	0.164324	0.142761
Q8N7N5	-0.14188	0.142418
P47740	-0.118455	0.142175
Q640L5	-0.387391	0.141174
Q9JK23	0.171056	0.140524
Q9CQE8	-0.11635	0.140524
Q9CPR1	0.141536	0.140227
P57722;Q61990	-0.211993	0.140227
Q8C052	-0.133286	0.139678
O08810;P58252	-0.211348	0.139678
Q9CYG7	-0.142362	0.139562
P15307;Q04207	-0.202105	0.139529
Q9D8Y0	-0.340644	0.139516
O70305	0.126663	0.138537
P10107	-0.437359	0.138537
Q91V92	-1.08574	0.138537
P08113	-0.155916	0.138537
Q8BR70	0.303179	0.138537
Q9CWX9	-0.147672	0.138537
Q8BPB5	-0.477771	0.138537
Q9CQP2	0.160229	0.138537
B8JJ69	0.160356	0.138537
Q8BR92	0.117182	0.138537
P97821	-0.205408	0.138537
Q8R1S4	-0.265648	0.138537
Q6PHQ9	0.118742	0.138389
Q99N94	0.15945	0.138389
P11881;Q9Z329	-0.254442	0.138389
Q6NXL1	-0.171986	0.137943
P48678	-0.139496	0.137451
Q61292	-0.12216	0.137451
Q8C4B4	-0.122764	0.137451
F8VQK3	0.137157	0.137451
Q920A7	0.124364	0.137451
O89053	-0.517728	0.137451
Q8CJ53	0.0929617	0.137451
Q9CZE3	-0.410403	0.137451
Q8CCK0	-0.119727	0.137451
Q3U0V1	-0.218787	0.137451
Q8VCI5	0.341704	0.137451
Q6P2K6	-0.0952553	0.137451
P08752	0.134263	0.137451
P54869	-0.333024	0.137451
P50136	0.149891	0.137451
Q8BGW1	-0.148459	0.137451
P09528	-0.18203	0.137451
P97770	0.142585	0.137451
Q9JHJ0	-0.153439	0.137451
Q8VEJ9	-0.121246	0.137451
P60824	-0.11942	0.137451
P53994	-0.139107	0.137451
P23475	-0.166958	0.137451
Q8BLY2	0.147596	0.137451
Q8BGH2	0.202127	0.137451
Q8CCM6	0.144393	0.137451
P00416	0.306914	0.137451
Q99LC3	0.182539	0.137451
P63037	-0.161069	0.137451
Q9QVP9	-0.356811	0.137451
Q9WVL2	-0.209076	0.137451
Q6ZWQ0;Q6ZWR6	0.153175	0.137451
Q9D2C7	0.168027	0.137451
A0A075B5R7	0.733598	0.137451
Q3KNM2	0.145633	0.137451
Q5M8N0	-0.195321	0.137451
P05532	0.186972	0.137451
Q66JZ4	0.143801	0.137451
Q6P5E6	-0.181887	0.137451
O55106;P58404;Q9ERG2	0.183398	0.137451
Q9D8T2	-0.246462	0.137451
Q91WG4	0.194875	0.137451
O88844;P54071	-0.37743	0.137451
Q9CPT0	0.648382	0.137451
P08556;Q61411	0.223904	0.137451
P59759	-0.183434	0.137451
P39688	0.233764	0.137451
P21278;P30677	-0.436633	0.137451
Q61503	-0.177425	0.137451
Q8K2B3	0.16847	0.137064
Q9CQ73	0.150088	0.137064
G5E8J6	0.155875	0.137064
Q6PHU5	-0.406628	0.137064
P28653	-0.400716	0.137064
Q8BSY0	-0.118935	0.137064
O88967	0.114458	0.137064
Q8K0U4	-0.213876	0.137064
Q9QZE7	-0.212953	0.137064
Q9JM76	-0.158875	0.137064
P27612	0.0892847	0.137064
E9PWR4	0.123784	0.137064
Q6ZWU9	0.310634	0.137064
P12804	-0.287762	0.137064
P17742	-0.227355	0.137064
O88271	-0.14085	0.137064
Q60973	-0.125238	0.137064
P42703	0.274643	0.137064
Q99PG2	0.238246	0.137064
O55022	-0.403316	0.137064
Q6PFR5	-0.209568	0.137064
P56501	0.206562	0.137064
O35368	-0.184159	0.137064
Q9D967	0.189862	0.137064
A2AKG8	0.14077	0.137064
Q9WVB4	-0.435506	0.137064
Q9CQI3;Q9ERL7	-0.173886	0.137064
Q9NYQ2	0.180163	0.137064
O88876	-0.385996	0.137064
Q62448	0.0870177	0.136264
Q9CR42	-0.432164	0.136243
A2ASS6	0.142073	0.135705
P19123	0.202734	0.135705
Q9JLC8	0.151701	0.135705
Q61234	0.138984	0.135705
P61804	-0.256015	0.135705
Q8VE22	0.137099	0.135705
Q5SSK3	0.116306	0.135705
O88448	0.125432	0.135705
O70252	0.117929	0.135705
Q924C5	0.101937	0.135705
E9Q6P5	0.129963	0.135705
P12970	0.125045	0.135705
Q9D7N3	0.127961	0.135705
Q99N87	0.152248	0.135705
Q91Z38	-0.174339	0.135705
Q9R0G7	-0.215443	0.135705
Q7TMB8	-0.158622	0.135705
P09242	0.173392	0.135705
P14847	0.256199	0.135705
Q8BLF1	0.126515	0.135705
Q8BVZ1	0.257678	0.135705
P83887	0.146584	0.135705
O54962	-0.313502	0.135705
O88990;P57780;Q7TPR4;Q9JI91	0.177805	0.135705
P54726;P54728	-0.255493	0.135705
O55222	-0.145433	0.135705
Q9D020	0.134004	0.135705
Q9CQ40	0.173585	0.135705
B2RY56	-0.120015	0.135705
Q9CSU0	-0.142224	0.135705
Q01279	0.385088	0.135705
Q61234;Q99L88	-0.635025	0.135705
O35295	-0.0983343	0.135705
Q3TCJ8	0.280672	0.135705
Q9ER38	-0.212179	0.135705
Q62148	-0.533326	0.135705
A2ARP1;Q6ZQB6	0.142788	0.135705
A8C756	0.337996	0.135705
Q04735	-0.311158	0.135705
Q8JZS0	0.293937	0.135705
Q62356	-0.467009	0.135705
A0A075B5R0	0.704181	0.135705
A6PWD2	0.414628	0.135705
Q3UHC7	0.181845	0.135705
Q91VJ5	-0.46837	0.135705
O89084;Q01063	0.176718	0.135705
Q6TCG2	0.163109	0.135705
Q9EPR5	0.177915	0.135419
Q9Z321	0.177311	0.135419
Q9CZJ2	0.119327	0.135138
P20444	-0.265803	0.135138
Q9EPJ9	0.122692	0.135138
Q9D1R9	0.304691	0.135138
P97372	-0.182898	0.135138
A3KFX0	0.116118	0.135138
Q9QUG9	-0.528712	0.135138
P08074	-0.917134	0.135138
Q9D0B6	-0.139087	0.135138
Q02788	-0.160263	0.135138
Q1ERP8	0.237805	0.135138
Q8R1F1	-0.151882	0.135138
P18760	-0.218749	0.135138
Q80TB8	-0.363902	0.135138
Q3THE2	-0.170328	0.135138
Q91VC4	-0.511684	0.135138
P46664	-0.224326	0.135138
Q9CWI3	-0.12779	0.135138
P08905	-0.486175	0.135138
Q8VDZ4	-0.160755	0.135138
Q9Z2I2	-0.265954	0.135138
P58158	-0.186079	0.135138
Q6P3B9	0.231949	0.135138
P15089	-0.549487	0.135138
Q9CQL4	0.209959	0.135138
Q91YI4	-0.3008	0.135138
Q80ZW2	0.144949	0.135138
Q6P4S6	0.1511	0.135138
Q9QXJ1	0.136306	0.135138
P62509	0.188198	0.135138
Q3TFZ4	0.157647	0.135138
Q9JIS8;Q9WVL3	0.242006	0.135138
Q9QYB5;Q9QYB8;Q9QYC0	-0.301511	0.135138
Q62283	-0.208704	0.135138
Q8C181	-0.15481	0.135138
O88398	-0.311738	0.135138
P16330	-0.26878	0.135092
E9Q8Q6	0.099996	0.135092
P56213	0.0962405	0.135092
Q91V76	-0.505596	0.135092
Q3U213	0.158466	0.135092
Q91VD9	0.176107	0.13476
Q80YR4	0.194914	0.13476
Q3TW96	-0.219325	0.134609
Q6P542	0.112679	0.134609
Q9JK53	-0.624097	0.134609
Q60592;Q811L6	0.195529	0.134609
Q91VC9	0.149094	0.134609
Q9D7H3	0.0910922	0.134609
Q8CFX1	-0.348881	0.134609
Q9EPB5	0.125807	0.134609
P17879;Q61696	-0.273185	0.134609
Q9DC23	-0.172844	0.134609
Q80YD1	0.118808	0.134609
O70318	-0.261037	0.134609
P47911	0.130976	0.134609
Q3T9E4;Q62293	-0.205189	0.134609
P56371	0.0914743	0.134609
Q9CYR0	0.145255	0.134609
P62858	0.126636	0.134609
Q8BX80	-0.160154	0.134609
O88291	-0.151386	0.134609
Q8K3C3	0.16681	0.134609
P54731	0.0942888	0.134609
Q9JHZ2	0.18157	0.134609
A0A7N9VR94	-0.442765	0.134609
P62827	-0.168483	0.134609
Q8BMB3	0.0979339	0.134609
Q9CQW9	-0.18885	0.134609
Q00560	-0.124672	0.134609
Q5FW52	0.114828	0.134609
P14733;P21619;P48678	-0.198949	0.134609
Q8VE91	0.129795	0.134609
P63024	-0.172306	0.134609
Q9EP53	0.178323	0.134609
Q78XF5	0.157846	0.134609
Q80U19;Q8BPM0	-0.201333	0.134609
Q9CZ69	-0.239147	0.134609
P97328	0.144942	0.134609
Q61205	-0.326766	0.134609
Q9JHI0	0.21951	0.134592
Q91ZX7	-0.260791	0.134592
Q80ZM8	0.207046	0.134592
P70697	0.154441	0.134592
Q9CPX6	-0.161868	0.134592
Q61211	0.121755	0.134592
P97765	-0.113329	0.134592
Q9ERI6	0.108601	0.134592
Q7TQG1	0.11486	0.134592
E9Q6R7	-0.176929	0.134592
E9PUR0	-0.128565	0.134592
Q6ZWR6	0.0843918	0.134592
Q6P8I4	-0.154918	0.134592
P11688	-0.167688	0.134592
Q91V61	-0.263249	0.134592
P97873	-0.419112	0.134592
P47934	0.160946	0.134592
Q9Z0X1	0.130179	0.134592
P09103	-0.190153	0.134592
Q63844	-0.158938	0.134592
P26041;P26043	-0.270626	0.134592
P05977	-0.519196	0.134592
Q8C8U0	-0.14435	0.134592
Q8BVY0	0.10824	0.134592
Q99KD5	-0.209241	0.134592
P35123	0.0824561	0.134592
Q5SSW2	0.133493	0.134592
P97872	-0.210044	0.134592
O35286	-0.127999	0.134592
P07759	0.37579	0.134592
A2BE28	0.106493	0.134592
P13707	-0.505005	0.134592
Q80UY1	0.212216	0.134592
D3Z1D3	0.196153	0.134592
P63085	-0.0862875	0.134592
Q8JZY4	0.146083	0.134592
Q9WTI7	-0.13349	0.134592
Q8BJD1	-0.274661	0.134592
P50544	0.180495	0.134592
Q8VEB4	-0.28257	0.134592
P40142	-0.598973	0.134592
Q7JJ13	-0.254914	0.134592
Q9CWK8	-0.185912	0.134592
Q9JMD3	-0.630567	0.134592
P34928	0.433109	0.134592
Q9D338	0.127343	0.134592
Q6PD31	0.153382	0.134592
P70271	-0.225672	0.134592
S4R1W1	-0.137134	0.134592
Q99MR8	0.157924	0.134592
Q80X19	-0.390705	0.134592
O70325	0.120942	0.134592
P16015	-1.4039	0.134592
Q3UUG6	0.107341	0.134592
Q60790	-0.37973	0.134592
Q6IRU5	-0.145639	0.134592
P51655	-0.168193	0.134592
Q8BYC6	-0.231863	0.134592
P35283	0.10658	0.134592
Q922D4	0.155924	0.134592
P16045	-0.174338	0.134592
Q9R0M6	0.119213	0.134592
Q8BJ34	0.184224	0.134592
O08807	-0.193298	0.134592
P53810	0.134085	0.134592
P10639	-0.163833	0.134592
Q3V0K9	-0.253044	0.134592
Q60932	0.134336	0.134592
P49817;P51637	-0.204402	0.134592
Q9QZM0	-0.182188	0.134592
Q9WVT6	0.207315	0.134592
Q8CB44	0.234154	0.134592
P49813;Q9JLH8	0.148362	0.134592
Q9QZ23	0.15349	0.134592
Q9ERI2	-0.31806	0.134592
Q3UU96	-0.131104	0.134592
P48193;Q9Z2H5	0.490783	0.134592
A0A571BE98	0.193478	0.134592
P48024;Q9CXU9	0.15746	0.134592
Q6ZWM4	-0.235528	0.134592
Q3TAS6	0.145816	0.134592
P41216;Q8JZR0	0.13776	0.134592
A0A075B5Y1	0.955143	0.134592
Q9WUB4	-0.102555	0.134592
Q9ER39	-0.30005	0.134592
P10649;P15626;P48774;Q80W21;Q8R5I6	-0.211873	0.134592
Q9D7K5	0.200999	0.134592
O35646	0.278139	0.134592
P46935;Q8CFI0	-0.316073	0.134592
Q8C3J5	-0.570964	0.134592
O09106;P70288	-0.148406	0.134592
P63087	0.136568	0.134592
O08992	0.173486	0.134592
Q9EPN1	0.182923	0.134592
Q9D0D4	0.14744	0.134592
Q7TSG5	0.504566	0.134592
Q8R242	-0.197527	0.134592
E9PXF8;Q6ZPE2	0.188266	0.134592
Q99KL7	0.185948	0.134592
Q9DB70	0.227569	0.134592
Q9DCT6	-0.141924	0.134592
Q04857	-0.172615	0.134245
P35700	-0.168043	0.134114
Q69ZN7	-0.308849	0.134114
Q9ESD7	0.127744	0.134114
Q8BL97	-0.0987554	0.134114
Q9QYB5	-0.204888	0.134114
Q5SWU9	-0.992761	0.134114
Q64521	-0.313598	0.134114
Q8C0D5	-0.101423	0.134114
Q8BK72	0.11016	0.134114
P50516	-0.136779	0.134114
E9Q7G0	-0.126002	0.134114
O35231	0.144709	0.134114
Q3UHB1	0.122637	0.134114
P31428	-0.191537	0.134114
E9Q9K5	0.127371	0.134114
A0A075B5K2	0.538062	0.134114
P15105	-0.457719	0.134114
Q9JI10	-0.152883	0.134114
F8VPU2	-0.170707	0.134114
Q9CWG8	0.119036	0.134114
Q8CG19	-0.325103	0.134114
Q8BLR9	0.229802	0.134114
P62911	0.394555	0.134114
Q9CQ19	-0.334692	0.134114
P21126	-0.165389	0.134114
Q9CQZ6	0.206377	0.134114
P59235	0.131746	0.134114
Q9QYK7	-0.221864	0.134114
Q91XE4	-0.242702	0.134114
Q9CPX8	-0.452131	0.134114
Q9R049	0.109282	0.134114
Q8R3L5	0.189965	0.134114
P97452	0.232041	0.134114
Q8BLX7	-0.56516	0.134114
Q3TJZ6;Q80VD1	-0.445272	0.134114
Q9R059	-0.135549	0.134114
Q811P8	0.216685	0.134114
A2AB62	0.127731	0.134114
O88447;O88448	-0.232404	0.134114
Q61831	0.447976	0.134114
Q6PAM0;Q9R078	0.20349	0.134114
Q8VCT4	-0.374285	0.134077
P62814	-0.116311	0.133847
P32233	0.0839253	0.133847
Q8CGU1	-0.225782	0.133847
A2AQ19	-0.155839	0.133847
Q3URS9	0.112423	0.133202
Q9CRB9	0.13529	0.132892
Q9JIF7	-0.0893287	0.132892
E9Q401	0.124685	0.132892
Q99MI1	0.0831789	0.132892
Q921S7	0.129335	0.132892
Q925F2	0.0979797	0.132892
Q93092	-0.228948	0.132892
Q3ULD5	0.159967	0.132892
P17182;P17183;P21550	0.16254	0.132892
P61164	0.0864496	0.132892
Q8JZN7	0.0904454	0.132892
Q8BIJ6	0.133402	0.132892
P18653;P18654	-0.141956	0.132892
P06684	0.265202	0.132892
Q9QYH6	-0.184901	0.132892
Q8CFI5	0.133354	0.132892
P06801	-0.645187	0.132892
Q9QXG4	-0.373974	0.132892
O35658	0.194335	0.132892
Q8BXK9	0.142842	0.132892
P70670	0.0999243	0.132892
Q03311	0.151741	0.132892
O88325	-0.178871	0.132892
Q9CZP5	0.106162	0.132892
P11438	0.102143	0.132892
Q9DBB5	-0.241415	0.132892
Q04519	0.101384	0.132892
P37040	-0.247588	0.132892
A6H6A9	-0.196287	0.132892
Q3V132	0.183049	0.132892
Q8VIJ6;Q99K48	-0.838687	0.132892
Q9JIK9	0.129513	0.132892
P14094	0.137109	0.132892
P47802	0.143057	0.132892
P08121	-0.36667	0.132892
P15307	-0.126492	0.132892
Q2NL51	0.103562	0.132892
Q9D0B5	0.257305	0.132892
Q8VHI5	-0.146193	0.132892
Q99KF1	-0.167847	0.132892
Q9JIG7	-0.106068	0.132892
Q04735;Q04899;Q8K0D0	0.11548	0.132892
Q6ZWY3	0.179817	0.132892
P08226	0.378919	0.132892
P04202	-0.542197	0.132892
P82350	0.14003	0.132892
Q9DCV3	0.218758	0.132892
Q64133	-0.253279	0.132892
O35345	0.114531	0.132892
Q9WV55	0.111085	0.132892
Q8CGF7	-0.139263	0.132892
Q9DCJ7	0.361934	0.132892
P10637	0.106833	0.132892
Q8BGY7	0.166076	0.132892
P51910	0.434215	0.132892
Q9QXY6	-0.320601	0.132892
Q61191	-0.114628	0.132892
Q03958	-0.137679	0.132892
Q62523	-0.365865	0.132892
Q00899	-0.18697	0.132892
Q9QZ88	0.110572	0.132892
Q8BHF7	0.0989455	0.132892
Q62086	-0.234086	0.132892
Q1HFZ0	-0.1273	0.132892
Q62059	-0.414191	0.132892
P70698	0.0996584	0.132892
Q5XPI3	0.171557	0.132892
P52480;P53657	-0.207791	0.132892
P62814;Q91YH6	-0.142706	0.132892
Q61686	-0.127638	0.132892
P49935	-0.209541	0.132892
Q8CIF4	-0.309479	0.132892
P48455	0.131069	0.132892
P14429;P14430;P14431	-0.304148	0.132892
P61079	-0.320078	0.132892
Q61151;Q6PD03	0.186107	0.132892
Q8K1L5	0.24735	0.132892
P61028	-0.24932	0.132892
Q8K0B2	-0.281284	0.132892
Q99P58	-0.562392	0.132892
Q9CXF7	-0.206371	0.132892
Q6GQS1	-0.206173	0.132892
Q3U1V6	0.161264	0.132892
Q6ZWU9;Q6ZWY3	0.171797	0.132892
O88327	-0.15804	0.132892
F6TQD1	0.251769	0.132892
Q6ZQA6	-0.399824	0.132892
P20065	-0.286144	0.132892
Q8R3T5	-0.317504	0.132892
Q9D416	0.211919	0.132892
Q8K0P3	0.128211	0.132892
Q9EQC8	-0.166029	0.132892
P58242	-0.451778	0.132892
Q78IS1	-0.339948	0.132892
Q8C4J7	0.16217	0.132892
Q9D658	0.153528	0.132892
Q3U410	0.175979	0.13279
Q05920	-0.557194	0.132475
Q7TNV0	-0.0899647	0.132475
Q99LX0	-0.202885	0.130633
Q99N84	0.227361	0.130633
P0C6F1	-0.29452	0.130633
P41105	0.163145	0.130207
Q921I6	-0.116848	0.129281
Q8C9M8	0.159213	0.129281
Q9CRA0	0.25209	0.129266
P58021	0.0983446	0.128853
Q62186	-0.136447	0.128772
O88643	0.176529	0.128772
Q9CWP6	-0.183422	0.128772
Q6P3A8	0.181314	0.128714
Q60847	-0.715863	0.12852
Q8BSF4	0.12687	0.128056
Q9CQE5	-0.225773	0.128011
Q8BT60;Q8C166	0.146446	0.128011
A2AQ25	0.139044	0.127994
Q91YI0	-0.162081	0.127994
P63325	-0.170476	0.127994
Q8VCG4	0.380666	0.127994
Q9R0E2	0.0842349	0.127994
Q6NVF0	-0.0973852	0.127994
Q01853	0.0940471	0.127994
Q9CXS4	0.137766	0.127994
Q9DCD0	-0.382639	0.127994
Q8CC88	0.14765	0.127994
D3YZG8	-0.445048	0.127994
Q9Z2Y3	0.0833024	0.127994
Q9CWX2	0.132522	0.127994
Q70KF4	0.0978572	0.127994
Q9JKF1	-0.208275	0.127994
P49813	0.105534	0.127994
Q9Z1A1	-0.137563	0.127994
Q0VG49	0.233175	0.127994
Q99K85	-0.380737	0.127994
P57776	-0.129811	0.127994
Q91VT4	0.163837	0.127994
O88968	-0.213983	0.127994
Q923T7	0.113477	0.127994
Q91VE0	-0.0891057	0.127994
Q9CQY6	0.181386	0.127994
Q9Z1M4	0.294569	0.127994
P97822	-0.111515	0.127994
Q8BGX2	0.170043	0.127994
Q8C1D8	0.163886	0.127994
Q8WTY4	0.12966	0.127994
P56528	0.182945	0.127994
P10126;P62631	-0.10161	0.127994
P62900	-0.157641	0.127994
Q9D2V8	-0.223418	0.127994
Q8CH40	0.14348	0.127994
O35074	-0.428856	0.127994
P24472;P30115	-0.227562	0.127994
A0A075B663	0.477229	0.127994
Q8K4L0	0.26817	0.127994
Q91VU6	0.120412	0.127994
Q9DC28	-0.12001	0.127994
Q9D0A3	-0.172186	0.127994
Q9D3P8	-0.240563	0.127994
P16283	0.175722	0.127994
Q91Z49	0.115302	0.127994
Q7TNP2	-0.491185	0.127994
Q99P87	-0.358468	0.127994
Q6DID7	-0.153564	0.127994
Q8R370	0.153415	0.127994
Q9R0I7	0.196974	0.127994
Q3UYH7	-0.183874	0.127994
Q91VZ6	-0.272375	0.127994
P00687	0.325287	0.127994
O70443;P21278;P21279;P27600;P27601;P30677	-0.166917	0.127994
Q8BMQ2	0.17296	0.127994
P05555	0.152146	0.127994
Q9D853	-0.201902	0.127994
P25425	-0.208537	0.127994
Q8VD66	-0.252479	0.127994
Q02614	0.19331	0.127994
Q3TAA7	-0.204558	0.127994
Q80T85	-0.156229	0.127994
O35166	-0.242537	0.127994
P97371;P97372	-0.654991	0.127994
Q99KP6	-0.100481	0.127954
P50247	-0.129381	0.127753
Q91WF0	0.12835	0.127753
O35682	0.184156	0.127753
P56812	-0.136499	0.127753
Q8K2F0	0.164152	0.127753
Q9DC69	0.143794	0.127753
P51791	-0.228355	0.127753
Q8K0S0	0.300574	0.127753
Q9D162	0.201102	0.127753
P62331	0.121102	0.127753
Q812E0	0.132745	0.127753
P14115	0.236663	0.127753
Q61160	-0.225595	0.127753
Q91YR1;Q9Z0P5	-0.2057	0.127753
Q6ZWQ7	-0.125178	0.127753
Q8K304	0.129357	0.127753
Q8CIE4	0.216035	0.127753
Q62504	0.232978	0.127753
O08797;O08806	-0.241095	0.127753
Q8BXA5	-0.341266	0.127753
Q8K1I3	-0.392668	0.127753
Q91Z83	-0.759741	0.127222
P63321;Q9JIW9	-0.276127	0.127222
P63030	0.155897	0.127222
Q9CYT6	-0.0802145	0.126968
E9Q414	0.34131	0.126841
Q5QNQ6	-0.221342	0.126841
P68404	-0.111388	0.126841
P48722;Q61316;Q61699	-0.113648	0.126841
Q9D0I4	0.171807	0.126841
Q9D1B9	0.137614	0.126798
P28474	-0.165583	0.126798
P17182	-0.124777	0.126798
Q8C7H1	0.103421	0.126798
E9PWQ3	-0.143409	0.126798
O08749	0.129367	0.126798
Q6ZWY8	0.314664	0.126798
Q0II04	0.129212	0.126798
Q640L3	0.106235	0.126798
Q9CTY5	0.12313	0.126798
Q9D662	-0.196443	0.126798
P70265	0.1141	0.126798
Q8BSD5	0.14576	0.126798
B9EJ86	0.086473	0.126798
P24527	-0.122269	0.126798
Q6NS46	0.105407	0.126798
Q9DBF1	-0.139998	0.126798
P21550	0.1437	0.126798
Q62417	0.102248	0.126798
Q9CYH6	0.153713	0.126798
Q8K094	0.122989	0.126798
Q99PL6	0.111251	0.126798
E9QA62	0.147183	0.126798
A2AWA9	-0.106605	0.126798
Q9ERS2	0.172165	0.126798
Q5BLK4	-0.142844	0.126798
Q6PE15	0.153138	0.126798
Q6ZPY2	-0.190969	0.126798
O55137;Q9QYR9	0.145759	0.126798
Q8VCR3	0.209567	0.126798
Q8R4U7	0.0963138	0.126798
P22599;Q00897	-0.44505	0.126798
Q9CWU6	0.185872	0.126798
Q8R3C0	-0.236421	0.126798
O88520	0.150874	0.126798
O08539	-0.264215	0.126798
Q9DB30	0.135213	0.126798
Q6P4S8	0.21351	0.126798
Q9Z2Z6	0.201036	0.126516
Q9CR84	0.235875	0.126516
Q8BWG8	-0.247879	0.126516
Q9CWW6	-0.141757	0.126516
Q9WUL7	-0.127865	0.126516
Q8CCS6	-0.113015	0.126398
Q8BKF1	0.180357	0.126398
Q61749	0.0776048	0.126351
Q62165	0.103327	0.126351
Q8BZW8	-0.0972221	0.12627
Q91YN9	0.0906812	0.126024
Q80W22	-0.0899844	0.12589
Q91WS0	0.162461	0.12589
Q9DCX2	0.148212	0.12589
Q3U3R4	0.104732	0.12589
Q9D1L9	-0.26959	0.12589
Q7TMM9;Q922F4;Q9CWF2	-0.285608	0.12589
Q99K23	-0.129251	0.124476
Q91ZA3	0.120719	0.12433
P40124	-0.231932	0.12433
Q8CI94;Q9ET01	-0.235154	0.12433
Q6P6L0	0.313367	0.12433
Q9Z1P7	0.095169	0.124266
Q80UG5	-0.0913602	0.124262
Q8BZI0	0.118668	0.124262
Q9Z2W1	-0.189058	0.124224
P14824	0.0781854	0.124224
Q5FWK3	-0.15308	0.124224
A0A140T8P6	0.633027	0.124224
Q9WV54	-0.185239	0.124224
Q9CZX7	0.109891	0.124224
Q99LS3	-0.353326	0.124224
Q5RJG7	-0.139166	0.124224
Q3UYK3;Q5SVR0	-0.250842	0.124224
Q61475	-0.262051	0.124224
Q8K353	0.137565	0.124224
Q80ZS3	0.125677	0.124124
Q9CR95	-0.0910112	0.124124
Q9Z0L8	0.194156	0.124124
Q9ET30	-0.17816	0.124124
Q99LC9	0.140224	0.124124
P97927	-0.11406	0.12387
Q8R2Q4	0.116877	0.123733
Q91V79	0.166887	0.123733
Q8R238	-0.130954	0.123412
O54724	-0.133564	0.122922
P20152	-0.458143	0.122922
O89086	-0.213834	0.122922
P10630;P60843	0.0817641	0.122922
Q63932	0.098914	0.122922
A0A0B4J1N0	0.477439	0.122922
Q8VI75	-0.105758	0.122922
P70261	0.0969222	0.121918
O08784	-0.142677	0.121666
Q9D0G0	0.119803	0.121666
Q6PDQ2	-0.11446	0.121666
Q9Z2E1	-0.125345	0.121666
E9Q8I9	-0.0842742	0.121666
Q5U458	0.107302	0.121666
A0A075B5R2	-0.827133	0.121666
P17426;P17427	-0.0824328	0.121666
P11881	-0.150848	0.121666
Q9ET22	-0.412934	0.121666
Q9QUI0	-0.310463	0.121666
D3Z4S3	0.257624	0.121666
Q9CZU4	0.172834	0.121666
Q6ZQ58	0.109055	0.121666
Q9Z1Q5	-0.177827	0.121666
Q8BG51	0.119261	0.121666
Q9CQM5	-0.181255	0.121666
Q9WUK4	0.19805	0.121666
Q9QXS1;Q9QXZ0	-0.227288	0.121666
A0A075B5Q6	0.439551	0.121666
O70456;P61982;P63101;P68510	-0.240939	0.121666
A0A075B5N4	0.497653	0.121666
Q99LD8	-0.228642	0.121377
Q5SQX6;Q7TMB8	-0.116618	0.121377
Q8R0Y8	0.151285	0.121377
P11679;P20152;P50446;Q3UV17;Q8VED5;Q922U2;Q9DCV7	-0.476771	0.121377
P31266	-0.331937	0.121377
Q64735	0.147722	0.121377
P97473	0.149173	0.121377
Q80U87	-0.138686	0.120389
P59999	-0.106334	0.120389
Q8K2V6	0.109571	0.120389
Q9WV80	-0.15951	0.120389
P20352	-0.146837	0.120389
P40936	-0.39875	0.120389
Q8C0V7	-0.249177	0.120389
Q3V0P1	0.17087	0.120389
Q570Y9	-0.244251	0.120389
E9Q557	0.116162	0.120105
Q99M71	-0.174503	0.120105
P61514	0.335378	0.120105
Q2VLH6	-0.306175	0.120105
O09117	0.166298	0.120105
Q0V8T9	-0.580288	0.120105
Q9CQJ6	0.136077	0.120105
Q3UQ44;Q9JKF1	-0.222071	0.120105
P63250	-0.267264	0.120105
P97449	-0.271184	0.119918
P55821	-0.226813	0.119918
Q99N89	-0.107349	0.119918
Q9D2R0	-0.732262	0.119918
Q99P88	-0.085731	0.119634
A2AAJ9	0.0924441	0.119634
Q810A3	-0.263714	0.119634
Q8R5A0	0.171335	0.119634
Q9ET54	0.0768893	0.119634
P50285	-0.151563	0.119634
P57780;Q7TPR4	-0.191842	0.119634
Q9JMG1	-0.206343	0.119634
Q99MR9	0.0891838	0.119634
P42230	-0.115022	0.119634
Q9D710	0.125329	0.119634
P24547;P50096	-0.194501	0.119634
Q8K3G9	-0.0934812	0.119634
P13542;Q02566;Q5SX39;Q5SX40;Q91Z83	0.139732	0.119634
Q922Y1	0.147638	0.119634
Q8K019	-0.11054	0.119634
Q3UU96;Q7TT50	-0.250399	0.119634
Q8K1X1	-0.158439	0.119634
Q9R013	-0.242387	0.119634
A0A0B4J1M0	0.737539	0.119634
Q8K4I3	-0.118387	0.119634
P62881	-0.144916	0.119634
Q9CPY1	0.158823	0.119634
Q60716	0.0815911	0.119634
O54946;Q9QYI5	0.296384	0.119634
Q99L43	-0.105256	0.119196
Q3V384	0.133603	0.119196
Q8BMS4	0.160149	0.119196
Q9ES28	0.0836383	0.119196
Q9JJZ6	-0.18246	0.119196
Q3U7R1	-0.214683	0.118791
P55012	0.0981449	0.118791
O89001	-0.298977	0.118791
O35711	-0.100361	0.118791
P21440;P21447	0.127051	0.118791
Q68FE2	0.102184	0.118791
Q3V3R1	-0.237484	0.118791
Q80X98	-0.147257	0.118791
Q7TQ48	0.111501	0.118745
Q8VFQ9	-0.217182	0.118745
Q9WV91	-0.211375	0.118745
G5E8K5;Q8C8R3	0.101716	0.118745
Q5FWI3	-0.15423	0.118745
P47753	0.110686	0.118745
Q3UH66	0.0868116	0.118745
Q5SUA5;Q5SYD0	-0.226862	0.118745
B2RSH2;P08752;P18872;Q6R0H7;Q9DC51	-0.353813	0.118745
Q8BG81	-0.177053	0.118745
Q6EDY6	-0.28302	0.118745
O55026	-0.206204	0.11833
Q8CHW4	0.108904	0.11833
Q80YA7	-0.165759	0.11833
Q9D7J9	0.128052	0.11833
Q3U2P1	-0.161635	0.117998
P16675	-0.154359	0.117951
P50171	0.144044	0.117951
Q9CQ56	-0.127815	0.117951
Q07235	-0.510729	0.117951
A0A140T8M1	0.433909	0.117951
Q8BV13	0.163165	0.117951
Q8VEE4	-0.0903022	0.117951
O70373	0.1241	0.117951
Q01320;Q64511	-0.102138	0.117951
P18528	0.776822	0.117951
Q9DC16	-0.156373	0.117951
Q8BG15	-0.187517	0.117951
P97379;P97855	-0.17953	0.117951
Q8BXK8;Q8VHH5	0.226913	0.117951
Q99J39	0.165696	0.117897
Q8R3F5	0.158729	0.117897
B9EJA2	0.475654	0.117897
P70318	-0.11718	0.117897
Q8C0L6	-0.187762	0.117897
Q7TT45	0.133693	0.117897
Q9CZW5	0.0954791	0.117886
E9PV66	0.104803	0.117886
Q9D7Z3	-0.13413	0.117886
Q80Y81	0.0863263	0.117886
P34914	0.146023	0.117886
O88487	0.0764927	0.117886
P15331	-0.390158	0.117886
Q8BTS3	-0.10059	0.117886
P04186	0.232525	0.117886
Q91YX5	0.0954591	0.117886
O54950	0.0990247	0.117886
Q9DBX2	0.0983227	0.117886
Q61508	-0.268418	0.117886
Q8C8R3	0.109303	0.117886
Q8BZR9	-0.108695	0.117886
Q9JL26	-0.14137	0.117886
P35441	-0.640464	0.117886
Q8VDR9	0.0981488	0.117886
P12265	-0.300231	0.117886
P70414	0.112769	0.117886
P26231;Q61301	0.119202	0.117886
P54116	0.222033	0.117886
O70250;Q9DBJ1	-0.132985	0.117886
Q9CPQ8	0.159762	0.117886
Q8K3K7	-0.387407	0.117886
Q3UQN2	-0.093852	0.117886
Q8R361	0.0938913	0.117886
Q99NB1	0.146333	0.117886
Q8CFI7	-0.0993168	0.117886
B2RUS7	-0.170007	0.117886
Q8BK03	0.116982	0.117886
P13541;Q02566;Q5SX39;Q5SX40;Q91Z83	0.151291	0.117886
P32507	0.0956586	0.117886
Q9Z1T2	-0.546228	0.117886
O35343;O35344	0.10143	0.117886
Q8BZJ7	0.119759	0.117886
Q08288	0.11291	0.117886
Q80VQ1	0.151391	0.117886
P14142	0.119249	0.117886
Q9Z2Q6	-0.139284	0.117886
Q9DCE5	0.195833	0.117886
Q8BH79	-0.115105	0.117886
Q07079	-0.510867	0.117886
Q9D6M3	0.134611	0.117886
Q5SUE8	-0.309223	0.117886
Q3TYX3	0.161673	0.117886
Q4G5Y1	-0.17213	0.117886
A6H5Y3	-0.121214	0.117886
Q01815;Q02789	0.171278	0.117886
Q8C196	-0.637223	0.117886
Q8BXC6	-0.185174	0.117886
Q8CH25	0.0830676	0.117886
Q9DCC8	0.129626	0.117886
P62889	0.108969	0.117886
P52875	-0.181559	0.117886
A2AVZ9	0.131374	0.117886
Q7TN29;Q91VZ6	0.201139	0.117886
Q8C6S9	0.194751	0.117886
Q9JJK5	0.203172	0.117886
Q3V089	0.175801	0.117886
P17897	0.497938	0.117886
P55258;P61028	0.212055	0.117886
Q921Y2	0.118216	0.117886
P70377	-0.250075	0.117886
Q8BY02	0.164179	0.117729
Q5SSL4	-0.0765701	0.117729
Q8BG51;Q8JZN7	0.142101	0.117729
Q99K41	-0.218042	0.117369
P58044	-0.228329	0.116878
P26039	-0.276965	0.116418
Q8K182	0.340256	0.116418
Q68FD5	-0.0914949	0.116418
P08032;P16546	0.266851	0.116418
Q60597	0.141976	0.116418
P35330	-0.113177	0.116418
Q8K3W2	0.170122	0.116418
P70297	0.115242	0.116418
Q9QY33	0.177496	0.116418
O88990;P57780;Q7TPR4	-0.28962	0.116418
Q9QZF2	-0.126316	0.116418
Q61081	0.0831506	0.116418
Q5SVL6	0.118147	0.116418
Q922V4	-0.0964499	0.116418
Q9ET01;Q9WUB3	-0.346437	0.116418
Q8C0L9	0.0891808	0.116418
Q8K1H7	0.162855	0.116418
Q9D0M1	-0.150054	0.116418
P06797	-0.100361	0.116418
Q8C7R4	-0.0876121	0.116418
P47964	0.301872	0.116418
O88874	0.214604	0.116418
Q99MD6	0.0974447	0.116418
Q99NH0	0.122568	0.116418
P59644	-0.174644	0.116418
P50429	-0.295208	0.116418
P21843	-0.317057	0.116418
P19001;Q61414;Q9QWL7	-0.641586	0.116418
[truncated: 4,798 more rows]

## Sheet: Ext Fig 7C
UNIPROT:Q9D6Z0	#7E0B15	W9	0.35
UNIPROT:Q6ZQB6	#7E0B15	W7	0.2
UNIPROT:P04919	#7E0B15	W7	0.2
UNIPROT:Q9QYB8	#7E0B15	W7	0.2
UNIPROT:P62960	#7E0B15	W9	0.35
UNIPROT:P15508	#7E0B15	W7	0.2
UNIPROT:O08970	#7E0B15	W9	0.35
UNIPROT:Q9JI39	#7E0B15	W7	0.2
UNIPROT:P19123	#7E0B15	W7	0.2
UNIPROT:Q924X2	#7E0B15	W7	0.2
UNIPROT:Q9CRA0	#7E0B15	W7	0.2
UNIPROT:Q9CQ43	#7E0B15	W7	0.2
UNIPROT:Q9D1N2	#7E0B15	W7	0.2
UNIPROT:Q8K182	#7E0B15	W9	0.35
UNIPROT:Q9JHI0	#7E0B15	W7	0.2
UNIPROT:Q149B8	#7E0B15	W7	0.2
UNIPROT:E9Q414	#7E0B15	W9	0.35
UNIPROT:Q6PB66	#7E0B15	W7	0.2
UNIPROT:P56695	#7E0B15	W7	0.2
UNIPROT:Q80ZM8	#7E0B15	W7	0.2
UNIPROT:Q5SSI6	#7E0B15	W9	0.35
UNIPROT:Q9D8C9	#7E0B15	W9	0.35
UNIPROT:P53986	#7E0B15	W7	0.2
UNIPROT:P49222	#7E0B15	W9	0.35
UNIPROT:Q66GT5	#7E0B15	W7	0.2
UNIPROT:Q8CIK8	#7E0B15	W9	0.35
UNIPROT:P08032	#7E0B15	W7	0.2
UNIPROT:Q9D1G3	#7E0B15	W7	0.2
UNIPROT:Q8CAK1	#7E0B15	W7	0.2
UNIPROT:Q91YT0	#7E0B15	W7	0.2
UNIPROT:Q6PIE5;Q8VDN2	#7E0B15	W11	0.5
UNIPROT:Q02357	#7E0B15	W7	0.2
UNIPROT:P63024;P63044	#7E0B15	W9	0.35
UNIPROT:P70213	#7E0B15	W11	0.5
UNIPROT:Q8BFR5	#7E0B15	W9	0.35
UNIPROT:Q9D938	#7E0B15	W7	0.2
UNIPROT:Q9Z2I0	#7E0B15	W7	0.2
UNIPROT:Q8CFY5	#7E0B15	W7	0.2
UNIPROT:A2ADF7	#7E0B15	W9	0.35
UNIPROT:P62242	#7E0B15	W9	0.35
UNIPROT:Q6ZWY8	#7E0B15	W9	0.35
UNIPROT:Q91YJ5	#7E0B15	W7	0.2
UNIPROT:Q9CPW3	#7E0B15	W13	0.65
UNIPROT:P06684	#7E0B15	W9	0.35
UNIPROT:Q9CPY0	#7E0B15	W7	0.2
UNIPROT:P08032;P16546	#7E0B15	W9	0.35
UNIPROT:Q5XJY4	#7E0B15	W7	0.2
UNIPROT:Q8BND5	#7E0B15	W7	0.2
UNIPROT:Q9CPQ3	#7E0B15	W11	0.5
UNIPROT:Q8VCG4	#7E0B15	W11	0.5
UNIPROT:Q9D6K8	#7E0B15	W7	0.2
UNIPROT:P41317	#7E0B15	W7	0.2
UNIPROT:Q60592;Q811L6	#7E0B15	W7	0.2
UNIPROT:P59017	#7E0B15	W7	0.2
UNIPROT:P04186	#7E0B15	W7	0.2
UNIPROT:B9EJA2	#7E0B15	W11	0.5
UNIPROT:Q8C9H6	#7E0B15	W7	0.2
UNIPROT:Q9CR68	#7E0B15	W7	0.2
UNIPROT:Q8R1I1	#7E0B15	W7	0.2
UNIPROT:P70170	#7E0B15	W7	0.2
UNIPROT:Q9D1R9	#7E0B15	W9	0.35
UNIPROT:A2AIL4	#7E0B15	W7	0.2
UNIPROT:Q9Z2Z6	#7E0B15	W7	0.2
UNIPROT:P56542	#7E0B15	W9	0.35
UNIPROT:P70257	#7E0B15	W7	0.2
UNIPROT:Q62351	#7E0B15	W9	0.35
UNIPROT:O35658	#7E0B15	W7	0.2
UNIPROT:P70389	#7E0B15	W7	0.2
UNIPROT:Q3U4G3	#7E0B15	W9	0.35
UNIPROT:Q5U430	#7E0B15	W7	0.2
UNIPROT:Q78IK2	#7E0B15	W9	0.35
UNIPROT:Q8C7J6	#7E0B15	W7	0.2
UNIPROT:Q6NVE9	#7E0B15	W7	0.2
UNIPROT:Q01815	#7E0B15	W7	0.2
UNIPROT:Q9CQ85	#7E0B15	W7	0.2
UNIPROT:Q9CQE2	#7E0B15	W11	0.5
UNIPROT:D3Z7Q2	#7E0B15	W7	0.2
UNIPROT:Q63870	#7E0B15	W13	0.65
UNIPROT:Q9WVS7	#7E0B15	W13	0.65
UNIPROT:Q8BH66	#7E0B15	W7	0.2
UNIPROT:O88990;Q7TPR4;Q9JI91	#7E0B15	W7	0.2
UNIPROT:P28665	#7E0B15	W7	0.2
UNIPROT:Q9CPU4	#7E0B15	W9	0.35
UNIPROT:Q9QWW1	#7E0B15	W7	0.2
UNIPROT:Q3SXB8	#7E0B15	W7	0.2
UNIPROT:Q8BP67	#7E0B15	W7	0.2
UNIPROT:Q8K4G5	#7E0B15	W7	0.2
UNIPROT:O70622	#7E0B15	W9	0.35
UNIPROT:Q8VCI5	#7E0B15	W9	0.35
UNIPROT:Q61781;Q9QWL7	#7E0B15	W13	0.65
UNIPROT:P02535	#7E0B15	W11	0.5
UNIPROT:E9PWZ3	#7E0B15	W9	0.35
UNIPROT:P54285;Q8CC27	#7E0B15	W7	0.2
UNIPROT:Q9CXJ4	#7E0B15	W7	0.2
UNIPROT:Q18PI6	#7E0B15	W13	0.65
UNIPROT:Q9DAM5	#7E0B15	W7	0.2
UNIPROT:A0A140T8M5	#7E0B15	W11	0.5
UNIPROT:Q99KB8	#7E0B15	W7	0.2
UNIPROT:Q7TMV3	#7E0B15	W9	0.35
UNIPROT:Q9CR84	#7E0B15	W7	0.2
UNIPROT:Q8CFI2	#7E0B15	W7	0.2
UNIPROT:Q9DC29	#7E0B15	W7	0.2
UNIPROT:Q8CC21	#7E0B15	W9	0.35
UNIPROT:Q99M07	#7E0B15	W7	0.2
UNIPROT:A4UUI3	#7E0B15	W7	0.2
UNIPROT:P07759	#7E0B15	W11	0.5
UNIPROT:P54116	#7E0B15	W7	0.2
UNIPROT:Q8BKZ9	#7E0B15	W7	0.2
UNIPROT:P03899	#7E0B15	W11	0.5
UNIPROT:P03921	#7E0B15	W9	0.35
UNIPROT:P11276	#7E0B15	W9	0.35
UNIPROT:Q80UY1	#7E0B15	W7	0.2
UNIPROT:P12246	#7E0B15	W11	0.5
UNIPROT:P01867	#7E0B15	W7	0.2
UNIPROT:P01869	#7E0B15	W15	0.8
UNIPROT:F6TQW2	#7E0B15	W11	0.5
UNIPROT:D3Z1D3	#7E0B15	W7	0.2
UNIPROT:Q9DCI9	#7E0B15	W7	0.2
UNIPROT:O70572	#7E0B15	W7	0.2
UNIPROT:Q8BR70	#7E0B15	W9	0.35
UNIPROT:P14847	#7E0B15	W7	0.2
UNIPROT:Q811U4	#7E0B15	W7	0.2
UNIPROT:Q9D880	#7E0B15	W7	0.2
UNIPROT:P70269	#7E0B15	W7	0.2
UNIPROT:P0C872	#7E0B15	W7	0.2
UNIPROT:Q9JJG0	#7E0B15	W7	0.2
UNIPROT:Q9D3D9	#7E0B15	W9	0.35
UNIPROT:Q8BZ03	#7E0B15	W7	0.2
UNIPROT:A0A1Y7VJN6	#7E0B15	W15	0.8
UNIPROT:Q8BJE2	#7E0B15	W7	0.2
UNIPROT:Q3UV17	#7E0B15	W13	0.65
UNIPROT:P50446	#7E0B15	W9	0.35
UNIPROT:Q9CQH3	#7E0B15	W9	0.35
UNIPROT:Q8JZS9	#7E0B15	W9	0.35
UNIPROT:Q80UP8	#7E0B15	W11	0.5
UNIPROT:Q5SSE9	#7E0B15	W9	0.35
UNIPROT:A0A140T8P6	#7E0B15	W15	0.8
UNIPROT:Q0VG49	#7E0B15	W7	0.2
UNIPROT:A0A0A6YWI9	#7E0B15	W11	0.5
UNIPROT:A0A075B5U4	#7E0B15	W11	0.5
UNIPROT:A0A0B4J1M0;A0A0B4J1N0	#7E0B15	W7	0.2
UNIPROT:A0A075B5V8	#7E0B15	W11	0.5
UNIPROT:Q9Z2K1	#7E0B15	W15	0.8
UNIPROT:A0A140T8M1	#7E0B15	W11	0.5
UNIPROT:A0A140T8N5	#7E0B15	W13	0.65
UNIPROT:A0A140T8N7	#7E0B15	W11	0.5
UNIPROT:A0A140T8N9	#7E0B15	W13	0.65
UNIPROT:A0A075B5M4	#7E0B15	W9	0.35
UNIPROT:Q80YR4	#7E0B15	W7	0.2
UNIPROT:Q8BVK9	#7E0B15	W7	0.2
UNIPROT:Q8BVZ1	#7E0B15	W7	0.2
UNIPROT:Q99N85	#7E0B15	W7	0.2
UNIPROT:Q9CQ91	#7E0B15	W11	0.5
UNIPROT:Q8BXV2	#7E0B15	W7	0.2
UNIPROT:Q1ERP8	#7E0B15	W7	0.2
UNIPROT:Q9D0L4	#7E0B15	W7	0.2
UNIPROT:P06683	#7E0B15	W7	0.2
UNIPROT:Q8R1R3	#7E0B15	W7	0.2
UNIPROT:Q9CPT3	#7E0B15	W7	0.2
UNIPROT:Q9CZR3	#7E0B15	W7	0.2
UNIPROT:P61514	#7E0B15	W9	0.35
UNIPROT:Q9CR70	#7E0B15	W7	0.2
UNIPROT:Q80ZK0	#7E0B15	W7	0.2
UNIPROT:Q64516	#7E0B15	W7	0.2
UNIPROT:Q9R0M4	#7E0B15	W7	0.2
UNIPROT:P34928	#7E0B15	W11	0.5
UNIPROT:Q78IK4	#7E0B15	W7	0.2
UNIPROT:P53702	#7E0B15	W9	0.35
UNIPROT:Q9DCP2	#7E0B15	W9	0.35
UNIPROT:P00397	#7E0B15	W7	0.2
UNIPROT:P31532	#7E0B15	W9	0.35
UNIPROT:O70433	#7E0B15	W9	0.35
UNIPROT:P35276;P62835;Q99JI6	#7E0B15	W13	0.65
UNIPROT:A2A799;A2A7I1;A2A7V0;A2A9J5;A2AWF2	#7E0B15	W11	0.5
UNIPROT:Q9CQA3	#7E0B15	W7	0.2
UNIPROT:P23242	#7E0B15	W7	0.2
UNIPROT:Q9D5T0	#7E0B15	W9	0.35
UNIPROT:Q8CI78	#7E0B15	W7	0.2
UNIPROT:Q6IFX2	#7E0B15	W15	0.8
UNIPROT:Q19LI2	#7E0B15	W13	0.65
UNIPROT:Q8BUY5	#7E0B15	W11	0.5
UNIPROT:P21107;P58771	#7E0B15	W9	0.35
UNIPROT:Q9CQS4	#7E0B15	W9	0.35
UNIPROT:P07759;Q03734	#7E0B15	W11	0.5
UNIPROT:Q4VAE3	#7E0B15	W7	0.2
UNIPROT:Q3UIU2	#7E0B15	W9	0.35
UNIPROT:Q9WVL3	#7E0B15	W7	0.2
UNIPROT:Q99M01	#7E0B15	W7	0.2
UNIPROT:P01872	#7E0B15	W7	0.2
UNIPROT:O88990	#7E0B15	W13	0.65
UNIPROT:Q8BPN8	#7E0B15	W9	0.35
UNIPROT:Q9CQ54	#7E0B15	W9	0.35
UNIPROT:Q78RX3	#7E0B15	W11	0.5
UNIPROT:Q9CYQ7	#7E0B15	W13	0.65
UNIPROT:Q60930	#7E0B15	W7	0.2
UNIPROT:Q8K4R4	#7E0B15	W9	0.35
UNIPROT:Q9D0B5	#7E0B15	W7	0.2
UNIPROT:Q8R1J1	#7E0B15	W11	0.5
UNIPROT:A0A075B5K2	#7E0B15	W13	0.65
UNIPROT:A0A075B5L0	#7E0B15	W15	0.8
UNIPROT:A0A075B5N9	#7E0B15	W13	0.65
UNIPROT:A0A075B5N7	#7E0B15	W15	0.8
UNIPROT:Q0VBD0	#7E0B15	W13	0.65
UNIPROT:Q9WV34	#7E0B15	W7	0.2
UNIPROT:Q8BTG7	#7E0B15	W9	0.35
UNIPROT:E9Q7L0	#7E0B15	W9	0.35
UNIPROT:Q8R3J4	#7E0B15	W9	0.35
UNIPROT:Q9Z1M4	#7E0B15	W9	0.35
UNIPROT:F8VPP8	#7E0B15	W7	0.2
UNIPROT:Q6ZWU9	#7E0B15	W9	0.35
UNIPROT:Q8CFA1	#7E0B15	W7	0.2
UNIPROT:P56565	#7E0B15	W7	0.2
UNIPROT:P63268	#7E0B15	W7	0.2
UNIPROT:Q8BN57	#7E0B15	W11	0.5
UNIPROT:B1AR69	#7E0B15	W7	0.2
UNIPROT:Q64444	#7E0B15	W7	0.2
UNIPROT:Q9D1M7	#7E0B15	W7	0.2
UNIPROT:P54726	#7E0B15	W9	0.35
UNIPROT:P07758;P22599;Q00896;Q00898	#7E0B15	W9	0.35
UNIPROT:P43883	#7E0B15	W11	0.5
UNIPROT:P08226	#7E0B15	W11	0.5
UNIPROT:Q9CR61	#7E0B15	W9	0.35
UNIPROT:A3KGB4	#7E0B15	W7	0.2
UNIPROT:Q8BQZ4	#7E0B15	W7	0.2
UNIPROT:Q9D8H7	#7E0B15	W7	0.2
UNIPROT:Q9WV69	#7E0B15	W7	0.2
UNIPROT:P01837	#7E0B15	W13	0.65
UNIPROT:Q9DAV9	#7E0B15	W11	0.5
UNIPROT:Q9DCV3	#7E0B15	W7	0.2
UNIPROT:P21278;P21279	#7E0B15	W7	0.2
UNIPROT:Q8VD26	#7E0B15	W9	0.35
UNIPROT:Q6NXH9	#7E0B15	W15	0.8
UNIPROT:P61358	#7E0B15	W7	0.2
UNIPROT:Q8VG16	#7E0B15	W15	0.8
UNIPROT:P00158	#7E0B15	W11	0.5
UNIPROT:P48193	#7E0B15	W7	0.2
UNIPROT:Q8BGH2	#7E0B15	W7	0.2
UNIPROT:Q9CQF4	#7E0B15	W11	0.5
UNIPROT:Q80VP5	#7E0B15	W9	0.35
UNIPROT:Q3TTY5	#7E0B15	W9	0.35
UNIPROT:Q9QYI4	#7E0B15	W7	0.2
UNIPROT:Q9DCJ7	#7E0B15	W11	0.5
UNIPROT:Q60750	#7E0B15	W9	0.35
UNIPROT:Q99N84	#7E0B15	W7	0.2
UNIPROT:P62960;Q9JKB3	#7E0B15	W9	0.35
UNIPROT:P62960;Q9JKB3;Q9Z2C8	#7E0B15	W11	0.5
UNIPROT:A0A087WPW0	#7E0B15	W11	0.5
UNIPROT:Q8BLR9	#7E0B15	W7	0.2
UNIPROT:Q9D6U8	#7E0B15	W9	0.35
UNIPROT:Q9WUZ7	#7E0B15	W7	0.2
UNIPROT:Q59J78	#7E0B15	W7	0.2
UNIPROT:Q8BHE8	#7E0B15	W7	0.2
UNIPROT:Q811J3	#7E0B15	W11	0.5
UNIPROT:P00416	#7E0B15	W9	0.35
UNIPROT:Q8K0S0	#7E0B15	W9	0.35
UNIPROT:Q9QZ85	#7E0B15	W7	0.2
UNIPROT:Q3UIJ9	#7E0B15	W7	0.2
UNIPROT:Q01279	#7E0B15	W11	0.5
UNIPROT:P01675;P01676;P01677;P01678;P01679	#7E0B15	W7	0.2
UNIPROT:Q9JJR6	#7E0B15	W11	0.5
UNIPROT:Q9D8B4	#7E0B15	W7	0.2
UNIPROT:P47226	#7E0B15	W9	0.35
UNIPROT:Q9CR76	#7E0B15	W7	0.2
UNIPROT:Q06185	#7E0B15	W7	0.2
UNIPROT:D3Z4S3	#7E0B15	W7	0.2
UNIPROT:P62911	#7E0B15	W11	0.5
UNIPROT:Q8VC16	#7E0B15	W7	0.2
UNIPROT:Q9WVT6	#7E0B15	W7	0.2
UNIPROT:Q9QYA2	#7E0B15	W7	0.2
UNIPROT:Q9D6J4	#7E0B15	W7	0.2
UNIPROT:Q62210	#7E0B15	W9	0.35
UNIPROT:P51910	#7E0B15	W11	0.5
UNIPROT:P59266	#7E0B15	W7	0.2
UNIPROT:O08672	#7E0B15	W9	0.35
UNIPROT:Q8BJ03	#7E0B15	W7	0.2
UNIPROT:Q2NL51;Q9WV60	#7E0B15	W7	0.2
UNIPROT:Q9CQL5	#7E0B15	W9	0.35
UNIPROT:Q922E6	#7E0B15	W9	0.35
UNIPROT:Q9D162	#7E0B15	W7	0.2
UNIPROT:Q8BK30	#7E0B15	W11	0.5
UNIPROT:P48193;Q9WV92	#7E0B15	W7	0.2
UNIPROT:P62700	#7E0B15	W9	0.35
UNIPROT:Q9DCE5	#7E0B15	W7	0.2
UNIPROT:Q9CWK3	#7E0B15	W9	0.35
UNIPROT:Q8BG93	#7E0B15	W11	0.5
UNIPROT:P47964	#7E0B15	W9	0.35
UNIPROT:J3QK03	#7E0B15	W11	0.5
UNIPROT:Q9CQZ5	#7E0B15	W9	0.35
UNIPROT:P18528	#7E0B15	W15	0.8
UNIPROT:Q9JJK2	#7E0B15	W7	0.2
UNIPROT:Q99LY9	#7E0B15	W7	0.2
UNIPROT:P42703	#7E0B15	W9	0.35
UNIPROT:Q7TPD2	#7E0B15	W9	0.35
UNIPROT:Q8BSM7	#7E0B15	W7	0.2
UNIPROT:Q9CQC7	#7E0B15	W7	0.2
UNIPROT:P97742;Q924X2	#7E0B15	W7	0.2
UNIPROT:O88962	#7E0B15	W15	0.8
UNIPROT:Q9DCJ5	#7E0B15	W7	0.2
UNIPROT:Q8BTE0	#7E0B15	W9	0.35
UNIPROT:P13808;P16283	#7E0B15	W9	0.35
UNIPROT:P97450	#7E0B15	W9	0.35
UNIPROT:Q9CZM2	#7E0B15	W7	0.2
UNIPROT:Q99PG2	#7E0B15	W7	0.2
UNIPROT:Q9Z0L8	#7E0B15	W7	0.2
UNIPROT:Q9QUT0	#7E0B15	W9	0.35
UNIPROT:Q99020;Q9Z130	#7E0B15	W7	0.2
UNIPROT:Q8CB44	#7E0B15	W7	0.2
UNIPROT:Q9QZM2	#7E0B15	W9	0.35
UNIPROT:Q8BWY3	#7E0B15	W7	0.2
UNIPROT:O88874	#7E0B15	W7	0.2
UNIPROT:Q5KU39	#7E0B15	W9	0.35
UNIPROT:Q91YY4	#7E0B15	W7	0.2
UNIPROT:P04104;Q6IFZ6;Q6NXH9	#7E0B15	W15	0.8
UNIPROT:O88623	#7E0B15	W7	0.2
UNIPROT:P47878	#7E0B15	W9	0.35
UNIPROT:Q8CF94	#7E0B15	W11	0.5
UNIPROT:P01633	#7E0B15	W9	0.35
UNIPROT:Q4VBD2	#7E0B15	W7	0.2
UNIPROT:S4R2K0	#7E0B15	W7	0.2
UNIPROT:Q9CR59	#7E0B15	W7	0.2
UNIPROT:Q8C1A9	#7E0B15	W9	0.35
UNIPROT:A0A0B4J1H6	#7E0B15	W7	0.2
UNIPROT:A0A075B5K8;A0A075B5N0;A0A0B4J1I0;A0A140T8M0;A0A140T8M9;A0A140T8N1	#7E0B15	W15	0.8
UNIPROT:A0A075B663	#7E0B15	W11	0.5
UNIPROT:D3YVV3	#7E0B15	W7	0.2
UNIPROT:Q8VCX6	#7E0B15	W9	0.35
UNIPROT:Q8K4L0	#7E0B15	W9	0.35
UNIPROT:Q8CI15	#7E0B15	W9	0.35
UNIPROT:Q9D844	#7E0B15	W9	0.35
UNIPROT:Q9D1Z3	#7E0B15	W9	0.35
UNIPROT:P48193;Q9Z2H5	#7E0B15	W13	0.65
UNIPROT:A0A571BE98	#7E0B15	W7	0.2
UNIPROT:O08528;Q3TRM8	#7E0B15	W7	0.2
UNIPROT:P0DOV2	#7E0B15	W9	0.35
UNIPROT:Q920Q6	#7E0B15	W7	0.2
UNIPROT:P97314	#7E0B15	W7	0.2
UNIPROT:P56501	#7E0B15	W7	0.2
UNIPROT:A2AFK4	#7E0B15	W7	0.2
UNIPROT:Q8BH35	#7E0B15	W13	0.65
UNIPROT:Q8BGH7	#7E0B15	W15	0.8
UNIPROT:A2AMM0	#7E0B15	W7	0.2
UNIPROT:A2AEY4	#7E0B15	W7	0.2
UNIPROT:Q8K4K2	#7E0B15	W13	0.65
UNIPROT:P59598	#7E0B15	W7	0.2
UNIPROT:A0A075B5T3	#7E0B15	W15	0.8
UNIPROT:A0A075B5T2	#7E0B15	W9	0.35
UNIPROT:O08807;P35700	#7E0B15	W7	0.2
UNIPROT:Q9CQZ6	#7E0B15	W7	0.2
UNIPROT:Q9EQF2	#7E0B15	W7	0.2
UNIPROT:G3X952	#7E0B15	W9	0.35
UNIPROT:Q3UDP0	#7E0B15	W11	0.5
UNIPROT:Q9JLN5	#7E0B15	W13	0.65
UNIPROT:Q8K4D3	#7E0B15	W9	0.35
UNIPROT:Q03734;Q91WP6	#7E0B15	W9	0.35
UNIPROT:Q641K1	#7E0B15	W7	0.2
UNIPROT:P03888	#7E0B15	W9	0.35
UNIPROT:P09925	#7E0B15	W7	0.2
UNIPROT:P60603	#7E0B15	W11	0.5
UNIPROT:Q9CQW3	#7E0B15	W9	0.35
UNIPROT:P15864;P43274;P43276;P43277	#7E0B15	W9	0.35
UNIPROT:P37913	#7E0B15	W9	0.35
UNIPROT:Q8VCR3	#7E0B15	W7	0.2
UNIPROT:Q61072	#7E0B15	W11	0.5
UNIPROT:Q9DCZ4	#7E0B15	W7	0.2
UNIPROT:Q3TCJ8	#7E0B15	W9	0.35
UNIPROT:Q60870	#7E0B15	W11	0.5
UNIPROT:Q8VCL2	#7E0B15	W7	0.2
UNIPROT:Q8BHW5	#7E0B15	W15	0.8
UNIPROT:Q6P3B9	#7E0B15	W7	0.2
UNIPROT:Q8BGV0	#7E0B15	W7	0.2
UNIPROT:Q8BHC4	#7E0B15	W7	0.2
UNIPROT:Q925N1	#7E0B15	W7	0.2
UNIPROT:Q5EG47;Q8BRK8	#7E0B15	W11	0.5
UNIPROT:A0A0A6YW72	#7E0B15	W7	0.2
UNIPROT:Q9CQF6	#7E0B15	W11	0.5
UNIPROT:O08532;Q6PHS9	#7E0B15	W11	0.5
UNIPROT:A0A075B5R7	#7E0B15	W15	0.8
UNIPROT:Q64362	#7E0B15	W7	0.2
UNIPROT:Q3TWI9	#7E0B15	W9	0.35
UNIPROT:Q9D868	#7E0B15	W9	0.35
UNIPROT:P07361	#7E0B15	W9	0.35
UNIPROT:A0A0B4J1M0	#7E0B15	W15	0.8
UNIPROT:B2RR83	#7E0B15	W11	0.5
UNIPROT:A0A075B5Y1	#7E0B15	W15	0.8
UNIPROT:P01592	#7E0B15	W9	0.35
UNIPROT:O88502	#7E0B15	W7	0.2
UNIPROT:P14115	#7E0B15	W7	0.2
UNIPROT:E9PW83	#7E0B15	W11	0.5
UNIPROT:P00405	#7E0B15	W11	0.5
UNIPROT:Q60974	#7E0B15	W7	0.2
UNIPROT:Q9QZI9	#7E0B15	W7	0.2
UNIPROT:Q8K205	#7E0B15	W7	0.2
UNIPROT:Q14BE7	#7E0B15	W7	0.2
UNIPROT:Q9CQL4	#7E0B15	W7	0.2
UNIPROT:Q9R0I7	#7E0B15	W7	0.2
UNIPROT:Q91Z96	#7E0B15	W7	0.2
UNIPROT:L7N1X6	#7E0B15	W13	0.65
UNIPROT:Q61805	#7E0B15	W7	0.2
UNIPROT:P33609	#7E0B15	W9	0.35
UNIPROT:Q9JHH6	#7E0B15	W7	0.2
UNIPROT:A0A0B4J1N0	#7E0B15	W11	0.5
UNIPROT:Q5S006	#7E0B15	W7	0.2
UNIPROT:P13541;P13542;Q02566;Q5SX39;Q5SX40	#7E0B15	W9	0.35
UNIPROT:E9PUN6	#7E0B15	W11	0.5
UNIPROT:O08638;P13541;P13542;Q02566;Q5SX39;Q5SX40;Q91Z83	#7E0B15	W7	0.2
UNIPROT:P19246;P50446;Q3TTY5;Q3UV17;Q6NXH9;Q922U2	#7E0B15	W13	0.65
UNIPROT:Q8VGF0	#7E0B15	W7	0.2
UNIPROT:Q3B807	#7E0B15	W9	0.35
UNIPROT:P62849	#7E0B15	W7	0.2
UNIPROT:P43275	#7E0B15	W7	0.2
UNIPROT:Q8K1L5	#7E0B15	W7	0.2
UNIPROT:B2RXC6	#7E0B15	W7	0.2
UNIPROT:Q9Z2D1	#7E0B15	W9	0.35
UNIPROT:P60469	#7E0B15	W11	0.5
UNIPROT:Q3TMW1	#7E0B15	W7	0.2
UNIPROT:Q922C1	#7E0B15	W11	0.5
UNIPROT:P05784;P19001;Q61414;Q9QWL7	#7E0B15	W7	0.2
UNIPROT:Q8BMI3	#7E0B15	W13	0.65
UNIPROT:P46062	#7E0B15	W9	0.35
UNIPROT:F6U5V1	#7E0B15	W15	0.8
UNIPROT:A0A0B4J1H7	#7E0B15	W9	0.35
UNIPROT:Q9Z1R4	#7E0B15	W7	0.2
UNIPROT:Q8C1Q6	#7E0B15	W9	0.35
UNIPROT:Q9D7K5	#7E0B15	W7	0.2
UNIPROT:Q6YI28	#7E0B15	W9	0.35
UNIPROT:Q8CGA2	#7E0B15	W9	0.35
UNIPROT:Q8BFP9;Q922H2	#7E0B15	W9	0.35
UNIPROT:Q91Y86	#7E0B15	W7	0.2
UNIPROT:Q9D1R1	#7E0B15	W9	0.35
UNIPROT:F6R7E8;Q9CPN7	#7E0B15	W9	0.35
UNIPROT:Q9CWX4	#7E0B15	W7	0.2
UNIPROT:Q9CZP7	#7E0B15	W9	0.35
UNIPROT:O35646	#7E0B15	W9	0.35
UNIPROT:Q9CQV5	#7E0B15	W7	0.2
UNIPROT:Q9WV74	#7E0B15	W7	0.2
UNIPROT:P00848	#7E0B15	W7	0.2
UNIPROT:Q9CQL6	#7E0B15	W7	0.2
UNIPROT:A2AUA2;Q7TQZ3	#7E0B15	W7	0.2
UNIPROT:Q91WM3	#7E0B15	W7	0.2
UNIPROT:A8C756	#7E0B15	W9	0.35
UNIPROT:Q8WUR0	#7E0B15	W7	0.2
UNIPROT:Q6NSV7	#7E0B15	W9	0.35
UNIPROT:A0A075B5K3	#7E0B15	W11	0.5
UNIPROT:A0A075B666;A0A140T8N3	#7E0B15	W7	0.2
UNIPROT:P04945	#7E0B15	W9	0.35
UNIPROT:A0A0B4J1I1	#7E0B15	W7	0.2
UNIPROT:Q9JI60	#7E0B15	W13	0.65
UNIPROT:O08692	#7E0B15	W7	0.2
UNIPROT:Q9D023	#7E0B15	W7	0.2
UNIPROT:Q811G0	#7E0B15	W11	0.5
UNIPROT:Q9WUK4	#7E0B15	W7	0.2
UNIPROT:Q99N50	#7E0B15	W7	0.2
UNIPROT:Q9D7N6	#7E0B15	W7	0.2
UNIPROT:Q8BL03	#7E0B15	W7	0.2
UNIPROT:B8ZXI1	#7E0B15	W9	0.35
UNIPROT:Q9D920	#7E0B15	W9	0.35
UNIPROT:Q8JZS0	#7E0B15	W9	0.35
UNIPROT:P58006	#7E0B15	W7	0.2
UNIPROT:P00687	#7E0B15	W9	0.35
UNIPROT:Q5SVD0	#7E0B15	W9	0.35
UNIPROT:Q61672	#7E0B15	W9	0.35
UNIPROT:Q9CQ33	#7E0B15	W11	0.5
UNIPROT:P97452	#7E0B15	W7	0.2
UNIPROT:Q80WE4	#7E0B15	W9	0.35
UNIPROT:F6TQD1	#7E0B15	W7	0.2
UNIPROT:A0A140T8P9	#7E0B15	W7	0.2
UNIPROT:G3X9B1	#7E0B15	W11	0.5
UNIPROT:A0A075B5R0	#7E0B15	W15	0.8
UNIPROT:A0A075B5Q6	#7E0B15	W11	0.5
UNIPROT:Q91WE6	#7E0B15	W7	0.2
UNIPROT:Q7TPR4;Q9JI91	#7E0B15	W7	0.2
UNIPROT:Q8K013	#7E0B15	W7	0.2
UNIPROT:P54099	#7E0B15	W9	0.35
UNIPROT:P29387	#7E0B15	W7	0.2
UNIPROT:Q8VEH3;Q9CQW2	#7E0B15	W7	0.2
UNIPROT:A0A075B697	#7E0B15	W7	0.2
UNIPROT:P22599;Q00897;Q00898	#7E0B15	W7	0.2
UNIPROT:Q8K088	#7E0B15	W7	0.2
UNIPROT:A6PWD2	#7E0B15	W11	0.5
UNIPROT:P62823	#7E0B15	W11	0.5
UNIPROT:P63168;Q9D0M5	#7E0B15	W7	0.2
UNIPROT:Q91WG4	#7E0B15	W7	0.2
UNIPROT:Q9D113	#7E0B15	W7	0.2
UNIPROT:A0A075B5N4	#7E0B15	W13	0.65
UNIPROT:Q5NCQ5	#7E0B15	W7	0.2
UNIPROT:Q7TN29;Q91VZ6	#7E0B15	W7	0.2
UNIPROT:Q8JZR0	#7E0B15	W7	0.2
UNIPROT:A0A075B5P9	#7E0B15	W15	0.8
UNIPROT:A0A1B0GQX3	#7E0B15	W11	0.5
UNIPROT:Q02013	#7E0B15	W7	0.2
UNIPROT:A0A075B5R1	#7E0B15	W7	0.2
UNIPROT:Q9CPT0	#7E0B15	W15	0.8
UNIPROT:Q8R1F6	#7E0B15	W13	0.65
UNIPROT:Q9Z2A9	#7E0B15	W7	0.2
UNIPROT:P23881	#7E0B15	W9	0.35
UNIPROT:A0A075B5N4;A0A140T8M3;A0A140T8P5	#7E0B15	W9	0.35
UNIPROT:Q8K4E0	#7E0B15	W7	0.2
UNIPROT:Q8C5R5	#7E0B15	W11	0.5
UNIPROT:Q91WR8	#7E0B15	W13	0.65
UNIPROT:Q8CG79	#7E0B15	W7	0.2
UNIPROT:Q3UKU1	#7E0B15	W15	0.8
UNIPROT:Q9CWS4	#7E0B15	W7	0.2
UNIPROT:D3Z4R4	#7E0B15	W13	0.65
UNIPROT:A2AJ76	#7E0B15	W11	0.5
UNIPROT:Q8C6S9	#7E0B15	W7	0.2
UNIPROT:Q99PQ1	#7E0B15	W11	0.5
UNIPROT:O55196	#7E0B15	W13	0.65
UNIPROT:Q5SXY1	#7E0B15	W11	0.5
UNIPROT:M0QW46	#7E0B15	W9	0.35
UNIPROT:P08556;Q61411	#7E0B15	W7	0.2
UNIPROT:Q9CR13	#7E0B15	W7	0.2
UNIPROT:P62715;P63330;P97470	#7E0B15	W11	0.5
UNIPROT:Q8BMQ8	#7E0B15	W7	0.2
UNIPROT:Q8VDG3	#7E0B15	W11	0.5
UNIPROT:Q9D416	#7E0B15	W7	0.2
UNIPROT:Q9JJK5	#7E0B15	W7	0.2
UNIPROT:Q7TPD3	#7E0B15	W9	0.35
UNIPROT:A0A075B684	#7E0B15	W13	0.65
UNIPROT:Q61045	#7E0B15	W7	0.2
UNIPROT:Q4ZGD9	#7E0B15	W11	0.5
UNIPROT:Q8CIE4	#7E0B15	W7	0.2
UNIPROT:Q3UQS2	#7E0B15	W9	0.35
UNIPROT:Q769J6	#7E0B15	W7	0.2
UNIPROT:Q9DBU0	#7E0B15	W7	0.2
UNIPROT:Q6NZQ2	#7E0B15	W9	0.35
UNIPROT:Q9QZI8	#7E0B15	W7	0.2
UNIPROT:Q9ERU3	#7E0B15	W11	0.5
UNIPROT:Q8CFE6	#7E0B15	W11	0.5
UNIPROT:Q9JJ00	#7E0B15	W7	0.2
UNIPROT:P50446;Q922U2	#7E0B15	W15	0.8
UNIPROT:A2A7Y5	#7E0B15	W9	0.35
UNIPROT:Q9QZW0	#7E0B15	W7	0.2
UNIPROT:Q6P4S8	#7E0B15	W7	0.2
UNIPROT:Q3UU35	#7E0B15	W9	0.35
UNIPROT:E9Q0F0	#7E0B15	W15	0.8
UNIPROT:A0A075B5N6;A0A0G2JGT0	#7E0B15	W15	0.8
UNIPROT:Q811P8	#7E0B15	W7	0.2
UNIPROT:Q9DC48	#7E0B15	W11	0.5
UNIPROT:Q7TSG5	#7E0B15	W13	0.65
UNIPROT:A0A075B5T6	#7E0B15	W15	0.8
UNIPROT:A0A140T8M3	#7E0B15	W11	0.5
UNIPROT:Q7TPM1	#7E0B15	W11	0.5
UNIPROT:O55203	#7E0B15	W7	0.2
UNIPROT:A0A075B5T2;A0A0A6YWU3	#7E0B15	W7	0.2
UNIPROT:P17897	#7E0B15	W13	0.65
UNIPROT:Q80TP3	#7E0B15	W9	0.35
UNIPROT:P83510;Q9JM52	#7E0B15	W9	0.35
UNIPROT:Q6P9N8	#7E0B15	W11	0.5
UNIPROT:Q80VP0	#7E0B15	W13	0.65
UNIPROT:V9GXG1	#7E0B15	W7	0.2
UNIPROT:O35127	#7E0B15	W11	0.5
UNIPROT:Q8R054	#7E0B15	W11	0.5
UNIPROT:E9PW05	#7E0B15	W9	0.35
UNIPROT:Q8R0X2	#7E0B15	W11	0.5
UNIPROT:Q62504	#7E0B15	W7	0.2
UNIPROT:Q922U2	#7E0B15	W11	0.5
UNIPROT:Q9Z239	#7E0B15	W11	0.5
UNIPROT:Q8CG48	#7E0B15	W7	0.2
UNIPROT:Q9JJA7	#7E0B15	W7	0.2
UNIPROT:P39688	#7E0B15	W7	0.2
UNIPROT:Q7TMY4	#7E0B15	W7	0.2
UNIPROT:Q9JIS8;Q9WVL3	#7E0B15	W7	0.2
UNIPROT:P04104	#7E0B15	W15	0.8
UNIPROT:Q8K119	#7E0B15	W7	0.2
UNIPROT:Q8C6Y6	#7E0B15	W7	0.2
UNIPROT:Q2KHI9	#7E0B15	W11	0.5
UNIPROT:Q02614	#7E0B15	W7	0.2
UNIPROT:P55258;P61028	#7E0B15	W7	0.2
UNIPROT:Q8C8R3;Q8JZQ2	#7E0B15	W9	0.35
UNIPROT:Q18PE0	#7E0B15	W7	0.2
UNIPROT:Q62388	#7E0B15	W7	0.2
UNIPROT:A0A1L1SQU7	#7E0B15	W9	0.35
UNIPROT:A0A0G2JE99	#7E0B15	W7	0.2
UNIPROT:Q8R555	#7E0B15	W9	0.35
UNIPROT:Q64436;Q6PIC6;Q6PIE5;Q8VDN2	#7E0B15	W9	0.35
UNIPROT:O54946;Q9QYI5	#7E0B15	W9	0.35
UNIPROT:Q9DB70	#7E0B15	W7	0.2
UNIPROT:D0QMC3;P0DOV2	#7E0B15	W7	0.2
UNIPROT:P06151;P16125	#7E0B15	W7	0.2
UNIPROT:Q61268	#7E0B15	W11	0.5
UNIPROT:Q9CX63	#7E0B15	W11	0.5
UNIPROT:P70207;Q80UG2	#7E0B15	W9	0.35
UNIPROT:Q9QY80	#7E0B15	W9	0.35
UNIPROT:Q3TYD6	#7E0B15	W9	0.35
UNIPROT:Q6P6L6	#7E0B15	W7	0.2
UNIPROT:Q99KG5	#7E0B15	W13	0.65
UNIPROT:G5E8K5;Q02357	#7E0B15	W11	0.5
UNIPROT:A0A140LHH9	#7E0B15	W7	0.2
UNIPROT:Q8C310	#7E0B15	W7	0.2
UNIPROT:P03903	#7E0B15	W9	0.35
UNIPROT:P02535;Q61414;Q61781;Q9Z2K1;Q9Z320	#7E0B15	W13	0.65
UNIPROT:Q6P6L0	#7E0B15	W9	0.35
UNIPROT:E9Q7E2	#7E0B15	W15	0.8
UNIPROT:Q80ZK9	#7E0B15	W7	0.2
UNIPROT:P11247	#7E0B15	W7	0.2
UNIPROT:Q9D2R8	#7E0B15	W7	0.2
UNIPROT:Q8BXL7	#7E0B15	W9	0.35
UNIPROT:P49650	#7E0B15	W9	0.35
UNIPROT:Q80Y56	#7E0B15	W7	0.2
UNIPROT:P35276;P63011	#7E0B15	W7	0.2
UNIPROT:Q61831	#7E0B15	W11	0.5
UNIPROT:O88448;Q9DBS5	#7E0B15	W7	0.2
UNIPROT:Q9CQ45	#7E0B15	W13	0.65
UNIPROT:A0A571BF58	#7E0B15	W7	0.2
UNIPROT:Q9ERB5	#7E0B15	W7	0.2
UNIPROT:B8JK39	#7E0B15	W11	0.5
UNIPROT:Q8BXK8;Q8VHH5	#7E0B15	W7	0.2
UNIPROT:Q91XY5;Q91XY6	#7E0B15	W9	0.35
UNIPROT:Q3V460	#7E0B15	W9	0.35
UNIPROT:P05063	#7E0B15	W11	0.5
UNIPROT:Q6PAM0;Q9R078	#7E0B15	W7	0.2
UNIPROT:Q3TW96	#0B2C74	W7	0.2
UNIPROT:P26039	#0B2C74	W9	0.35
UNIPROT:Q62009	#0B2C74	W13	0.65
UNIPROT:O70423	#0B2C74	W11	0.5
UNIPROT:P28667	#0B2C74	W9	0.35
UNIPROT:A0A0G2JDV3;Q61107;Q91Z40	#0B2C74	W9	0.35
UNIPROT:P16330	#0B2C74	W9	0.35
UNIPROT:P56400	#0B2C74	W13	0.65
UNIPROT:Q8BQ46	#0B2C74	W7	0.2
UNIPROT:Q62188	#0B2C74	W9	0.35
UNIPROT:O08553	#0B2C74	W9	0.35
UNIPROT:P19001	#0B2C74	W15	0.8
UNIPROT:Q9CR42	#0B2C74	W11	0.5
UNIPROT:Q91ZX7	#0B2C74	W7	0.2
UNIPROT:P70180	#0B2C74	W15	0.8
UNIPROT:P19096	#0B2C74	W15	0.8
UNIPROT:P97300	#0B2C74	W7	0.2
UNIPROT:Q9CRB2	#0B2C74	W7	0.2
UNIPROT:Q922H2	#0B2C74	W13	0.65
UNIPROT:Q93092	#0B2C74	W7	0.2
UNIPROT:Q922R8	#0B2C74	W9	0.35
UNIPROT:P31324	#0B2C74	W15	0.8
UNIPROT:P08003	#0B2C74	W7	0.2
UNIPROT:P82198	#0B2C74	W11	0.5
UNIPROT:P00329	#0B2C74	W13	0.65
UNIPROT:Q8K354	#0B2C74	W9	0.35
UNIPROT:Q8VED2	#0B2C74	W11	0.5
UNIPROT:P10107	#0B2C74	W11	0.5
UNIPROT:Q9CQI6	#0B2C74	W11	0.5
UNIPROT:Q62465	#0B2C74	W7	0.2
UNIPROT:Q05920	#0B2C74	W13	0.65
UNIPROT:Q9Z0P4	#0B2C74	W9	0.35
UNIPROT:Q61879;Q8VDD5	#0B2C74	W9	0.35
UNIPROT:P61804	#0B2C74	W7	0.2
UNIPROT:P13597	#0B2C74	W9	0.35
UNIPROT:Q9D1H9	#0B2C74	W15	0.8
UNIPROT:P10649	#0B2C74	W9	0.35
UNIPROT:Q8BGN3	#0B2C74	W13	0.65
UNIPROT:Q6PHU5	#0B2C74	W11	0.5
UNIPROT:P62897	#0B2C74	W7	0.2
UNIPROT:Q9D8Y0	#0B2C74	W9	0.35
UNIPROT:Q9D154	#0B2C74	W11	0.5
UNIPROT:Q9JHU9	#0B2C74	W7	0.2
UNIPROT:P97449	#0B2C74	W9	0.35
UNIPROT:O88322	#0B2C74	W7	0.2
UNIPROT:Q8R0Y6	#0B2C74	W11	0.5
UNIPROT:O89053	#0B2C74	W13	0.65
UNIPROT:Q9QXY6;Q9WVK4	#0B2C74	W7	0.2
UNIPROT:P15331	#0B2C74	W11	0.5
UNIPROT:Q9EQP2	#0B2C74	W7	0.2
UNIPROT:P09470	#0B2C74	W7	0.2
UNIPROT:Q6DYE8	#0B2C74	W7	0.2
UNIPROT:Q9DCV7	#0B2C74	W15	0.8
UNIPROT:Q02819	#0B2C74	W9	0.35
UNIPROT:Q9JK53	#0B2C74	W15	0.8
UNIPROT:Q64324	#0B2C74	W11	0.5
UNIPROT:Q8K4G1	#0B2C74	W9	0.35
UNIPROT:Q8R1N4	#0B2C74	W9	0.35
UNIPROT:Q61233	#0B2C74	W7	0.2
UNIPROT:P06801	#0B2C74	W15	0.8
UNIPROT:P07356	#0B2C74	W9	0.35
UNIPROT:Q69ZN7	#0B2C74	W9	0.35
UNIPROT:Q3U7R1	#0B2C74	W7	0.2
UNIPROT:Q3TBD2	#0B2C74	W13	0.65
UNIPROT:Q9DBB8	#0B2C74	W9	0.35
UNIPROT:P28867	#0B2C74	W7	0.2
UNIPROT:Q6IRU2	#0B2C74	W7	0.2
UNIPROT:Q8BTM8	#0B2C74	W7	0.2
UNIPROT:Q8BHN3	#0B2C74	W7	0.2
UNIPROT:Q9QXG4	#0B2C74	W11	0.5
UNIPROT:Q9QUM0	#0B2C74	W13	0.65
UNIPROT:E9PV24	#0B2C74	W7	0.2
UNIPROT:Q9D662	#0B2C74	W7	0.2
UNIPROT:Q9CQC6	#0B2C74	W7	0.2
UNIPROT:P20444	#0B2C74	W9	0.35
UNIPROT:O88783	#0B2C74	W7	0.2
UNIPROT:Q91V92	#0B2C74	W15	0.8
UNIPROT:Q4PZA2	#0B2C74	W7	0.2
UNIPROT:Q62083	#0B2C74	W9	0.35
UNIPROT:P21956	#0B2C74	W7	0.2
UNIPROT:Q8CIZ8	#0B2C74	W11	0.5
UNIPROT:Q3UW53	#0B2C74	W9	0.35
UNIPROT:P28653	#0B2C74	W11	0.5
UNIPROT:P58044	#0B2C74	W7	0.2
UNIPROT:Q9QYB5	#0B2C74	W7	0.2
UNIPROT:Q4LDD4	#0B2C74	W9	0.35
UNIPROT:Q9CYR6	#0B2C74	W7	0.2
UNIPROT:Q8C0D4	#0B2C74	W7	0.2
UNIPROT:Q5SSZ5	#0B2C74	W9	0.35
UNIPROT:Q9JMG7	#0B2C74	W7	0.2
UNIPROT:Q8K1B8	#0B2C74	W13	0.65
UNIPROT:Q91XV3	#0B2C74	W13	0.65
UNIPROT:Q9CZE3	#0B2C74	W11	0.5
UNIPROT:P13595	#0B2C74	W7	0.2
UNIPROT:Q08879	#0B2C74	W11	0.5
UNIPROT:Q61635	#0B2C74	W11	0.5
UNIPROT:Q8CAY6	#0B2C74	W13	0.65
UNIPROT:P13542;Q02566;Q5SX40;Q91Z83	#0B2C74	W13	0.65
UNIPROT:Q64522	#0B2C74	W7	0.2
UNIPROT:Q9QZZ6	#0B2C74	W7	0.2
UNIPROT:Q9JI10;Q9JI11	#0B2C74	W7	0.2
UNIPROT:Q61508	#0B2C74	W9	0.35
UNIPROT:O55125	#0B2C74	W11	0.5
UNIPROT:Q9DCD0	#0B2C74	W11	0.5
UNIPROT:Q8K224	#0B2C74	W11	0.5
UNIPROT:Q9DAW9	#0B2C74	W7	0.2
UNIPROT:Q61753	#0B2C74	W7	0.2
UNIPROT:P35441	#0B2C74	W15	0.8
UNIPROT:Q810A3	#0B2C74	W7	0.2
UNIPROT:Q91V61	#0B2C74	W7	0.2
UNIPROT:Q8CCK0;Q9QZQ8	#0B2C74	W7	0.2
UNIPROT:P54320	#0B2C74	W7	0.2
UNIPROT:Q61554	#0B2C74	W9	0.35
UNIPROT:O08915	#0B2C74	W7	0.2
UNIPROT:P97873	#0B2C74	W11	0.5
UNIPROT:D3YZG8	#0B2C74	W11	0.5
UNIPROT:P28063	#0B2C74	W7	0.2
UNIPROT:P60521	#0B2C74	W7	0.2
UNIPROT:Q5SWU9	#0B2C74	W15	0.8
UNIPROT:P12710	#0B2C74	W15	0.8
UNIPROT:P14873	#0B2C74	W11	0.5
UNIPROT:O89001	#0B2C74	W9	0.35
UNIPROT:Q8VDG7	#0B2C74	W7	0.2
UNIPROT:P15655	#0B2C74	W11	0.5
UNIPROT:Q8BLY2;Q9D0R2	#0B2C74	W11	0.5
UNIPROT:P30115	#0B2C74	W11	0.5
UNIPROT:Q64521	#0B2C74	W9	0.35
UNIPROT:P57780;Q7TPR4	#0B2C74	W7	0.2
UNIPROT:Q3U0V1	#0B2C74	W7	0.2
UNIPROT:Q80ZM7	#0B2C74	W7	0.2
UNIPROT:Q9JMG1	#0B2C74	W7	0.2
UNIPROT:Q8VFQ9	#0B2C74	W7	0.2
UNIPROT:D3Z6Q9	#0B2C74	W13	0.65
UNIPROT:Q8VDD5	#0B2C74	W7	0.2
UNIPROT:P31786	#0B2C74	W11	0.5
UNIPROT:Q9CPW4	#0B2C74	W7	0.2
UNIPROT:Q9EQC1	#0B2C74	W11	0.5
UNIPROT:Q60847	#0B2C74	W15	0.8
UNIPROT:Q91W90	#0B2C74	W11	0.5
UNIPROT:Q91YH5	#0B2C74	W9	0.35
UNIPROT:Q9QZE5	#0B2C74	W7	0.2
UNIPROT:Q9JIG8	#0B2C74	W11	0.5
UNIPROT:O88990;P57780;Q7TPR4	#0B2C74	W9	0.35
UNIPROT:P12265	#0B2C74	W9	0.35
UNIPROT:Q8CFX1	#0B2C74	W9	0.35
UNIPROT:Q00915	#0B2C74	W13	0.65
UNIPROT:Q9CRB6	#0B2C74	W15	0.8
UNIPROT:P55821	#0B2C74	W7	0.2
UNIPROT:P26041;P26043	#0B2C74	W9	0.35
UNIPROT:P27773	#0B2C74	W7	0.2
UNIPROT:Q9JKF1	#0B2C74	W7	0.2
UNIPROT:Q9JII6	#0B2C74	W7	0.2
UNIPROT:A0A075B5R2	#0B2C74	W15	0.8
UNIPROT:P62484	#0B2C74	W7	0.2
UNIPROT:P29391	#0B2C74	W11	0.5
UNIPROT:Q9DBL9	#0B2C74	W7	0.2
UNIPROT:P22437	#0B2C74	W9	0.35
UNIPROT:Q07235	#0B2C74	W13	0.65
UNIPROT:Q8VIM9	#0B2C74	W9	0.35
UNIPROT:P09541	#0B2C74	W15	0.8
UNIPROT:P05977	#0B2C74	W13	0.65
UNIPROT:P54310	#0B2C74	W11	0.5
UNIPROT:P58404	#0B2C74	W7	0.2
UNIPROT:Q9D8U8	#0B2C74	W7	0.2
UNIPROT:Q9QUG9	#0B2C74	W13	0.65
UNIPROT:E9Q6E5	#0B2C74	W9	0.35
UNIPROT:P40124	#0B2C74	W7	0.2
UNIPROT:P07901	#0B2C74	W7	0.2
UNIPROT:Q9R0G7	#0B2C74	W7	0.2
UNIPROT:Q99KD5	#0B2C74	W7	0.2
UNIPROT:P29416	#0B2C74	W7	0.2
UNIPROT:Q91WG5	#0B2C74	W15	0.8
UNIPROT:Q921L5	#0B2C74	W9	0.35
UNIPROT:Q9DBE0	#0B2C74	W15	0.8
UNIPROT:Q99LD8	#0B2C74	W7	0.2
UNIPROT:Q9WV91	#0B2C74	W7	0.2
UNIPROT:Q9DBB5	#0B2C74	W7	0.2
UNIPROT:Q8BM55	#0B2C74	W7	0.2
UNIPROT:P97872	#0B2C74	W7	0.2
UNIPROT:Q9D9V3	#0B2C74	W7	0.2
UNIPROT:O35955	#0B2C74	W11	0.5
UNIPROT:A2AQ07	#0B2C74	W15	0.8
UNIPROT:B2RPV6	#0B2C74	W11	0.5
UNIPROT:Q7TMM9;Q9CWF2	#0B2C74	W11	0.5
UNIPROT:Q9JK81	#0B2C74	W7	0.2
UNIPROT:Q3UQ44	#0B2C74	W9	0.35
UNIPROT:P37040	#0B2C74	W7	0.2
UNIPROT:Q80ZM5	#0B2C74	W11	0.5
UNIPROT:P06728	#0B2C74	W7	0.2
UNIPROT:P08074	#0B2C74	W15	0.8
UNIPROT:P18872	#0B2C74	W15	0.8
UNIPROT:Q91Z83	#0B2C74	W15	0.8
UNIPROT:P97467	#0B2C74	W15	0.8
UNIPROT:P24549	#0B2C74	W9	0.35
UNIPROT:P13707	#0B2C74	W13	0.65
UNIPROT:P63321;Q9JIW9	#0B2C74	W9	0.35
UNIPROT:P28033	#0B2C74	W13	0.65
UNIPROT:Q91ZR2	#0B2C74	W9	0.35
UNIPROT:P54869	#0B2C74	W9	0.35
UNIPROT:Q61823	#0B2C74	W11	0.5
UNIPROT:P31428	#0B2C74	W7	0.2
UNIPROT:Q7TQD2	#0B2C74	W7	0.2
UNIPROT:A0A5F8MPH8	#0B2C74	W9	0.35
UNIPROT:P17879;Q61696	#0B2C74	W9	0.35
UNIPROT:Q6R891	#0B2C74	W11	0.5
UNIPROT:P97797	#0B2C74	W7	0.2
UNIPROT:O70209	#0B2C74	W7	0.2
UNIPROT:Q8C650	#0B2C74	W7	0.2
UNIPROT:P70349	#0B2C74	W9	0.35
UNIPROT:P24452	#0B2C74	W11	0.5
UNIPROT:P08553	#0B2C74	W7	0.2
UNIPROT:Q9ET66	#0B2C74	W11	0.5
UNIPROT:P11679;Q922U2	#0B2C74	W15	0.8
UNIPROT:Q8CGN5	#0B2C74	W15	0.8
UNIPROT:Q05186	#0B2C74	W11	0.5
UNIPROT:P15864;P43277	#0B2C74	W7	0.2
UNIPROT:Q99K41	#0B2C74	W7	0.2
UNIPROT:Q99JR1	#0B2C74	W11	0.5
UNIPROT:P11679	#0B2C74	W15	0.8
UNIPROT:O70251	#0B2C74	W9	0.35
UNIPROT:Q8BJD1	#0B2C74	W9	0.35
UNIPROT:Q99K85	#0B2C74	W11	0.5
UNIPROT:Q9ET22	#0B2C74	W11	0.5
UNIPROT:Q9D379	#0B2C74	W9	0.35
UNIPROT:A0A075B5M7	#0B2C74	W7	0.2
UNIPROT:Q9CQE5	#0B2C74	W7	0.2
UNIPROT:A6H6A9	#0B2C74	W7	0.2
UNIPROT:P28654	#0B2C74	W15	0.8
UNIPROT:Q9JI11	#0B2C74	W15	0.8
UNIPROT:Q8K0U4	#0B2C74	W7	0.2
UNIPROT:Q8K3K7	#0B2C74	W11	0.5
UNIPROT:Q61599	#0B2C74	W7	0.2
UNIPROT:Q8BJF9	#0B2C74	W7	0.2
UNIPROT:Q99JX1	#0B2C74	W7	0.2
UNIPROT:O70318	#0B2C74	W7	0.2
UNIPROT:Q8VEB4	#0B2C74	W9	0.35
UNIPROT:O88952;Q8JZS0	#0B2C74	W7	0.2
UNIPROT:Q9R0G6;Q9Z1T2	#0B2C74	W15	0.8
UNIPROT:Q8VCR7	#0B2C74	W7	0.2
UNIPROT:Q7TSJ2	#0B2C74	W15	0.8
UNIPROT:Q05895	#0B2C74	W15	0.8
UNIPROT:P70441	#0B2C74	W15	0.8
UNIPROT:Q6PDI6	#0B2C74	W7	0.2
UNIPROT:P40142	#0B2C74	W15	0.8
UNIPROT:P68369	#0B2C74	W7	0.2
UNIPROT:Q7JJ13	#0B2C74	W7	0.2
UNIPROT:Q80SY4	#0B2C74	W9	0.35
UNIPROT:Q9D883	#0B2C74	W9	0.35
UNIPROT:Q9CZC8	#0B2C74	W13	0.65
UNIPROT:Q8VCT4	#0B2C74	W11	0.5
UNIPROT:Q8VE11	#0B2C74	W9	0.35
UNIPROT:P14873;Q9QYR6	#0B2C74	W7	0.2
UNIPROT:O54998	#0B2C74	W13	0.65
UNIPROT:P18760	#0B2C74	W7	0.2
UNIPROT:Q9CXR1	#0B2C74	W9	0.35
UNIPROT:P39655	#0B2C74	W11	0.5
UNIPROT:Q99K01	#0B2C74	W7	0.2
UNIPROT:Q8CJG0;Q8CJG1	#0B2C74	W7	0.2
UNIPROT:Q9DCH6	#0B2C74	W9	0.35
UNIPROT:Q9JMD3	#0B2C74	W15	0.8
UNIPROT:O08997	#0B2C74	W9	0.35
UNIPROT:P01921	#0B2C74	W11	0.5
UNIPROT:Q91ZW2	#0B2C74	W7	0.2
UNIPROT:Q9QZE7	#0B2C74	W7	0.2
UNIPROT:Q8BWH0	#0B2C74	W9	0.35
UNIPROT:Q8VIJ6;Q99K48	#0B2C74	W15	0.8
UNIPROT:Q80TB8	#0B2C74	W11	0.5
UNIPROT:Q9D708	#0B2C74	W11	0.5
UNIPROT:Q3U0V1;Q91WJ8	#0B2C74	W9	0.35
UNIPROT:Q8CI94;Q9ET01	#0B2C74	W7	0.2
UNIPROT:P46978;Q3TDQ1	#0B2C74	W7	0.2
UNIPROT:O70503	#0B2C74	W9	0.35
UNIPROT:Q64455	#0B2C74	W9	0.35
UNIPROT:O54962	#0B2C74	W9	0.35
UNIPROT:P49718	#0B2C74	W7	0.2
UNIPROT:Q60991	#0B2C74	W7	0.2
UNIPROT:Q62313	#0B2C74	W7	0.2
UNIPROT:Q62093	#0B2C74	W9	0.35
UNIPROT:Q3UND0	#0B2C74	W9	0.35
UNIPROT:P54726;P54728	#0B2C74	W7	0.2
UNIPROT:O88968	#0B2C74	W7	0.2
UNIPROT:P16627	#0B2C74	W11	0.5
UNIPROT:Q8BHZ0	#0B2C74	W11	0.5
UNIPROT:Q9WVA4	#0B2C74	W9	0.35
UNIPROT:Q62000	#0B2C74	W15	0.8
UNIPROT:Q9Z2C6	#0B2C74	W15	0.8
UNIPROT:Q9D2N9	#0B2C74	W11	0.5
UNIPROT:Q99JF8	#0B2C74	W7	0.2
UNIPROT:Q5QNQ6	#0B2C74	W7	0.2
UNIPROT:P70271	#0B2C74	W7	0.2
UNIPROT:Q80UU9	#0B2C74	W7	0.2
UNIPROT:E9Q4Z2;Q5SWU9	#0B2C74	W9	0.35
UNIPROT:Q9DBX3	#0B2C74	W7	0.2
UNIPROT:P11087	#0B2C74	W13	0.65
UNIPROT:Q9D4J1;Q9D8Y0	#0B2C74	W9	0.35
UNIPROT:Q8BR86	#0B2C74	W9	0.35
UNIPROT:Q99LX0	#0B2C74	W7	0.2
UNIPROT:Q99LJ1	#0B2C74	W9	0.35
UNIPROT:Q00612	#0B2C74	W9	0.35
UNIPROT:P08121	#0B2C74	W11	0.5
UNIPROT:P20152	#0B2C74	W11	0.5
UNIPROT:Q80X19	#0B2C74	W11	0.5
UNIPROT:Q08093	#0B2C74	W11	0.5
UNIPROT:Q62230	#0B2C74	W9	0.35
UNIPROT:P59108	#0B2C74	W9	0.35
UNIPROT:Q9QUI0	#0B2C74	W9	0.35
UNIPROT:Q9D0M5	#0B2C74	W9	0.35
UNIPROT:Q05421	#0B2C74	W15	0.8
UNIPROT:Q9JKY7	#0B2C74	W13	0.65
UNIPROT:Q3T9E4;Q62293	#0B2C74	W7	0.2
UNIPROT:P16015	#0B2C74	W15	0.8
UNIPROT:P15105	#0B2C74	W11	0.5
UNIPROT:P49710	#0B2C74	W7	0.2
UNIPROT:Q60790	#0B2C74	W11	0.5
UNIPROT:Q91YT2	#0B2C74	W7	0.2
UNIPROT:Q9Z0J0	#0B2C74	W7	0.2
UNIPROT:Q91XA2	#0B2C74	W15	0.8
UNIPROT:O08742	#0B2C74	W13	0.65
UNIPROT:Q9EQF6	#0B2C74	W11	0.5
UNIPROT:Q8C050	#0B2C74	W7	0.2
UNIPROT:Q99L88	#0B2C74	W7	0.2
UNIPROT:Q8BYC6	#0B2C74	W7	0.2
UNIPROT:J3QK46	#0B2C74	W11	0.5
UNIPROT:P15306	#0B2C74	W7	0.2
UNIPROT:Q9WVH9	#0B2C74	W11	0.5
UNIPROT:O70258	#0B2C74	W13	0.65
UNIPROT:Q8C3X2;Q9CXD6	#0B2C74	W15	0.8
UNIPROT:O54890	#0B2C74	W13	0.65
UNIPROT:Q9D7S9	#0B2C74	W7	0.2
UNIPROT:Q9R1J0	#0B2C74	W7	0.2
UNIPROT:Q99KU0	#0B2C74	W7	0.2
UNIPROT:P12804	#0B2C74	W9	0.35
UNIPROT:Q8BK75	#0B2C74	W9	0.35
UNIPROT:P04202	#0B2C74	W13	0.65
UNIPROT:O55026	#0B2C74	W7	0.2
UNIPROT:Q8CG03	#0B2C74	W9	0.35
UNIPROT:Q8R366	#0B2C74	W11	0.5
UNIPROT:Q9QZD8	#0B2C74	W11	0.5
UNIPROT:Q63810	#0B2C74	W9	0.35
UNIPROT:Q9R001	#0B2C74	W9	0.35
UNIPROT:Q6P8X1	#0B2C74	W7	0.2
UNIPROT:Q9Z1T2	#0B2C74	W13	0.65
UNIPROT:Q91XU3	#0B2C74	W7	0.2
UNIPROT:A2A432;Q3TCH7	#0B2C74	W7	0.2
UNIPROT:Q64133	#0B2C74	W7	0.2
UNIPROT:A2ARA8	#0B2C74	W9	0.35
UNIPROT:Q9DBX6	#0B2C74	W13	0.65
UNIPROT:P52840	#0B2C74	W7	0.2
UNIPROT:Q91XI1	#0B2C74	W11	0.5
UNIPROT:O08807	#0B2C74	W7	0.2
UNIPROT:Q8BHT6	#0B2C74	W9	0.35
UNIPROT:P40936	#0B2C74	W11	0.5
UNIPROT:O89086	#0B2C74	W7	0.2
UNIPROT:Q9ET01;Q9WUB3	#0B2C74	W9	0.35
UNIPROT:Q2VLH6	#0B2C74	W9	0.35
UNIPROT:Q64471	#0B2C74	W11	0.5
UNIPROT:P24547;P50096	#0B2C74	W7	0.2
UNIPROT:Q8CG19	#0B2C74	W9	0.35
UNIPROT:Q3V0K9	#0B2C74	W7	0.2
UNIPROT:Q9JL35	#0B2C74	W7	0.2
UNIPROT:Q8BWG8	#0B2C74	W7	0.2
UNIPROT:Q9JHK5	#0B2C74	W13	0.65
UNIPROT:P61922	#0B2C74	W13	0.65
UNIPROT:Q9CZS1	#0B2C74	W15	0.8
UNIPROT:O35945;P24549	#0B2C74	W9	0.35
UNIPROT:Q64518	#0B2C74	W9	0.35
UNIPROT:P08207	#0B2C74	W13	0.65
UNIPROT:Q9CPU2	#0B2C74	W7	0.2
UNIPROT:Q8CBW3	#0B2C74	W11	0.5
UNIPROT:Q8K558	#0B2C74	W13	0.65
UNIPROT:P51791	#0B2C74	W7	0.2
UNIPROT:P17742	#0B2C74	W7	0.2
UNIPROT:P39876	#0B2C74	W11	0.5
UNIPROT:Q9Z0F7	#0B2C74	W7	0.2
UNIPROT:Q62159	#0B2C74	W7	0.2
UNIPROT:P02301;P68433;P84228;P84244	#0B2C74	W7	0.2
UNIPROT:Q99KP3	#0B2C74	W11	0.5
UNIPROT:P49817;P51637	#0B2C74	W7	0.2
UNIPROT:Q8BKE6	#0B2C74	W7	0.2
UNIPROT:P10853;P10854;Q64475;Q64478;Q64525;Q6ZWY9;Q8CGP1;Q8CGP2	#0B2C74	W13	0.65
UNIPROT:P21812	#0B2C74	W15	0.8
UNIPROT:A0A075B677	#0B2C74	W11	0.5
UNIPROT:Q80YR5	#0B2C74	W7	0.2
UNIPROT:Q8R574;Q9D0M1	#0B2C74	W13	0.65
UNIPROT:O08585	#0B2C74	W9	0.35
UNIPROT:Q61206	#0B2C74	W11	0.5
UNIPROT:Q91V81	#0B2C74	W7	0.2
UNIPROT:Q05816	#0B2C74	W7	0.2
UNIPROT:Q62433	#0B2C74	W7	0.2
UNIPROT:Q9CQ19	#0B2C74	W9	0.35
UNIPROT:Q8BPB5	#0B2C74	W11	0.5
UNIPROT:P07091	#0B2C74	W11	0.5
UNIPROT:Q99LJ0	#0B2C74	W13	0.65
UNIPROT:P13542;Q5SX39;Q5SX40;Q91Z83	#0B2C74	W13	0.65
UNIPROT:Q8R4X3	#0B2C74	W11	0.5
UNIPROT:Q9QXY6	#0B2C74	W9	0.35
UNIPROT:Q9Z110	#0B2C74	W9	0.35
UNIPROT:Q64332	#0B2C74	W11	0.5
UNIPROT:Q9D7G0	#0B2C74	W7	0.2
UNIPROT:B1AYL1	#0B2C74	W9	0.35
UNIPROT:Q61234;Q99L88	#0B2C74	W15	0.8
UNIPROT:P46467	#0B2C74	W7	0.2
UNIPROT:Q8BZ82	#0B2C74	W11	0.5
UNIPROT:Q8K2I3	#0B2C74	W11	0.5
UNIPROT:Q9D2V8	#0B2C74	W7	0.2
UNIPROT:Q9Z2X8	#0B2C74	W7	0.2
UNIPROT:O70475	#0B2C74	W11	0.5
UNIPROT:Q6P3D0	#0B2C74	W7	0.2
UNIPROT:P21845	#0B2C74	W15	0.8
UNIPROT:Q9CX80	#0B2C74	W7	0.2
UNIPROT:Q9CYA0	#0B2C74	W9	0.35
UNIPROT:Q8BG73	#0B2C74	W7	0.2
UNIPROT:P11798	#0B2C74	W9	0.35
UNIPROT:Q8C407	#0B2C74	W9	0.35
UNIPROT:Q0VGB7	#0B2C74	W9	0.35
UNIPROT:Q91VC4	#0B2C74	W13	0.65
UNIPROT:P68372;P99024;Q7TMM9;Q9CWF2	#0B2C74	W7	0.2
UNIPROT:Q6ZQ38;Q6ZQ73	#0B2C74	W7	0.2
UNIPROT:Q9QVP9	#0B2C74	W11	0.5
UNIPROT:Q9WVL2	#0B2C74	W7	0.2
UNIPROT:O35074	#0B2C74	W11	0.5
UNIPROT:O88958;Q9CRC9	#0B2C74	W7	0.2
UNIPROT:Q8BQ30	#0B2C74	W7	0.2
UNIPROT:P10126	#0B2C74	W11	0.5
UNIPROT:Q91VR8	#0B2C74	W7	0.2
UNIPROT:P08551;P08553;P19246;P20152;P31001	#0B2C74	W9	0.35
UNIPROT:Q9ET01	#0B2C74	W15	0.8
UNIPROT:Q62523	#0B2C74	W11	0.5
UNIPROT:Q8C6U2	#0B2C74	W11	0.5
UNIPROT:P70340;P97454;Q62432;Q8BUN5;Q9JIW5	#0B2C74	W7	0.2
UNIPROT:P16460	#0B2C74	W11	0.5
UNIPROT:Q8C5N3	#0B2C74	W7	0.2
UNIPROT:Q9DBS1	#0B2C74	W7	0.2
UNIPROT:Q01231	#0B2C74	W15	0.8
UNIPROT:Q8JZU2	#0B2C74	W15	0.8
UNIPROT:O88207	#0B2C74	W11	0.5
UNIPROT:O70172	#0B2C74	W7	0.2
UNIPROT:A0A7N9VR94	#0B2C74	W11	0.5
UNIPROT:Q9QWR8	#0B2C74	W7	0.2
UNIPROT:Q921X9	#0B2C74	W7	0.2
UNIPROT:P46664	#0B2C74	W7	0.2
UNIPROT:Q5ND34	#0B2C74	W9	0.35
UNIPROT:Q8BMD8	#0B2C74	W7	0.2
UNIPROT:Q99P58;Q9ERI2	#0B2C74	W11	0.5
UNIPROT:P10649;P15626;Q80W21;Q8R5I6	#0B2C74	W11	0.5
UNIPROT:O35601	#0B2C74	W9	0.35
UNIPROT:Q9ERI2	#0B2C74	W9	0.35
UNIPROT:P11679;P20152;P50446;Q3UV17;Q8VED5;Q922U2;Q9DCV7	#0B2C74	W11	0.5
UNIPROT:Q9Z2H2	#0B2C74	W9	0.35
UNIPROT:Q8K009;Q8R0Y6	#0B2C74	W7	0.2
UNIPROT:P24472;P30115	#0B2C74	W7	0.2
UNIPROT:P17710;Q91W97	#0B2C74	W7	0.2
UNIPROT:Q8K3G5	#0B2C74	W11	0.5
UNIPROT:P46412	#0B2C74	W9	0.35
UNIPROT:Q66K08	#0B2C74	W15	0.8
UNIPROT:P70295	#0B2C74	W7	0.2
UNIPROT:Q62086	#0B2C74	W7	0.2
UNIPROT:Q8BG07	#0B2C74	W7	0.2
UNIPROT:Q99J36	#0B2C74	W9	0.35
UNIPROT:P36423	#0B2C74	W9	0.35
UNIPROT:P28843	#0B2C74	W15	0.8
UNIPROT:O89023	#0B2C74	W7	0.2
UNIPROT:P13516	#0B2C74	W15	0.8
UNIPROT:Q8BFP9;Q9JK42	#0B2C74	W7	0.2
UNIPROT:Q62059	#0B2C74	W11	0.5
UNIPROT:P51885	#0B2C74	W11	0.5
UNIPROT:P10852	#0B2C74	W11	0.5
UNIPROT:P48545	#0B2C74	W15	0.8
UNIPROT:P55772	#0B2C74	W7	0.2
UNIPROT:P28076	#0B2C74	W11	0.5
UNIPROT:O70492	#0B2C74	W7	0.2
UNIPROT:Q07079	#0B2C74	W13	0.65
UNIPROT:Q9Z2D0	#0B2C74	W7	0.2
UNIPROT:O88668	#0B2C74	W9	0.35
UNIPROT:Q62087	#0B2C74	W7	0.2
UNIPROT:P23953;Q8VCT4;Q91WU0	#0B2C74	W7	0.2
UNIPROT:O55098	#0B2C74	W7	0.2
UNIPROT:Q571E4	#0B2C74	W9	0.35
UNIPROT:E9Q3E1;Q80VQ0	#0B2C74	W13	0.65
UNIPROT:O55022	#0B2C74	W11	0.5
UNIPROT:Q3V1T4	#0B2C74	W7	0.2
UNIPROT:Q6NSU3	#0B2C74	W9	0.35
UNIPROT:A0A338P6S8	#0B2C74	W13	0.65
UNIPROT:Q8K0C9	#0B2C74	W7	0.2
UNIPROT:P35441;Q05895	#0B2C74	W15	0.8
UNIPROT:Q9QYR6	#0B2C74	W9	0.35
UNIPROT:Q9CWS0	#0B2C74	W7	0.2
UNIPROT:Q3UU96;Q7TT50	#0B2C74	W7	0.2
UNIPROT:Q8C5P7	#0B2C74	W7	0.2
UNIPROT:Q8BVE3	#0B2C74	W7	0.2
UNIPROT:D0QMC3;P0DOV1;P0DOV2;Q8CGE8	#0B2C74	W7	0.2
UNIPROT:Q64449	#0B2C74	W9	0.35
UNIPROT:P28659;Q9Z0H4	#0B2C74	W11	0.5
UNIPROT:Q9R0G6	#0B2C74	W9	0.35
UNIPROT:P52480;P53657	#0B2C74	W7	0.2
UNIPROT:P08905	#0B2C74	W13	0.65
UNIPROT:P31266	#0B2C74	W9	0.35
UNIPROT:Q01149	#0B2C74	W13	0.65
UNIPROT:Q5SUE8	#0B2C74	W9	0.35
UNIPROT:Q6PFR5	#0B2C74	W7	0.2
UNIPROT:Q6ZWM4	#0B2C74	W7	0.2
UNIPROT:Q60668;Q9Z130	#0B2C74	W11	0.5
UNIPROT:Q9JM14	#0B2C74	W9	0.35
UNIPROT:A2A5Z6	#0B2C74	W11	0.5
UNIPROT:Q8VDI9	#0B2C74	W7	0.2
UNIPROT:Q922Q4	#0B2C74	W11	0.5
UNIPROT:Q8VCE6	#0B2C74	W9	0.35
UNIPROT:O08810;P58252	#0B2C74	W7	0.2
UNIPROT:P49935	#0B2C74	W7	0.2
UNIPROT:Q3UFF7	#0B2C74	W9	0.35
UNIPROT:Q8CIF4	#0B2C74	W9	0.35
UNIPROT:Q8R1G6	#0B2C74	W13	0.65
UNIPROT:P12382;P47857;Q9WUA3	#0B2C74	W13	0.65
UNIPROT:Q61576	#0B2C74	W7	0.2
UNIPROT:P00688	#0B2C74	W7	0.2
UNIPROT:P68372;P99024;Q7TMM9;Q922F4;Q9CWF2;Q9ERD7	#0B2C74	W11	0.5
UNIPROT:P48758;Q8K354	#0B2C74	W9	0.35
UNIPROT:Q7TQ62	#0B2C74	W15	0.8
UNIPROT:Q3UZP4	#0B2C74	W9	0.35
UNIPROT:P39053;P39054	#0B2C74	W9	0.35
UNIPROT:Q3USB7	#0B2C74	W13	0.65
UNIPROT:P10630;P60843;Q91VC3	#0B2C74	W9	0.35
UNIPROT:Q9D8C3	#0B2C74	W7	0.2
UNIPROT:Q9JIX0	#0B2C74	W11	0.5
UNIPROT:A0A0B4J1J7	#0B2C74	W11	0.5
UNIPROT:Q9D3P8	#0B2C74	W7	0.2
UNIPROT:Q8BH66;Q91YH5	#0B2C74	W7	0.2
UNIPROT:E9PYD1	#0B2C74	W9	0.35
UNIPROT:Q99MQ4	#0B2C74	W13	0.65
UNIPROT:P47739	#0B2C74	W15	0.8
UNIPROT:Q9D9M5	#0B2C74	W7	0.2
UNIPROT:P39053	#0B2C74	W11	0.5
UNIPROT:Q8CGF1	#0B2C74	W7	0.2
UNIPROT:P32037	#0B2C74	W11	0.5
UNIPROT:Q9ER67	#0B2C74	W11	0.5
UNIPROT:O54790	#0B2C74	W7	0.2
UNIPROT:Q08093;Q9DAW9	#0B2C74	W15	0.8
UNIPROT:Q3UPH1	#0B2C74	W7	0.2
UNIPROT:Q9JL62	#0B2C74	W9	0.35
UNIPROT:P05480;Q04736	#0B2C74	W13	0.65
UNIPROT:Q921E2	#0B2C74	W13	0.65
UNIPROT:Q9QYF1	#0B2C74	W9	0.35
UNIPROT:Q9QVP4	#0B2C74	W15	0.8
UNIPROT:Q61830	#0B2C74	W7	0.2
UNIPROT:Q61133	#0B2C74	W9	0.35
UNIPROT:P50429	#0B2C74	W9	0.35
UNIPROT:P16627;P17156	#0B2C74	W13	0.65
UNIPROT:Q9D1L9	#0B2C74	W9	0.35
UNIPROT:O70161	#0B2C74	W7	0.2
UNIPROT:Q9Z2I2	#0B2C74	W9	0.35
UNIPROT:Q8BHC0	#0B2C74	W11	0.5
UNIPROT:A0A7N9VSG0	#0B2C74	W7	0.2
UNIPROT:Q9DBR4	#0B2C74	W7	0.2
UNIPROT:Q8CGU1	#0B2C74	W7	0.2
UNIPROT:Q9DB16	#0B2C74	W11	0.5
UNIPROT:Q9Z2Z9	#0B2C74	W7	0.2
UNIPROT:Q8BWL5;Q91W59	#0B2C74	W7	0.2
UNIPROT:Q61191;Q9D968	#0B2C74	W7	0.2
UNIPROT:P14429;P14430;P14431	#0B2C74	W9	0.35
UNIPROT:Q9Z126	#0B2C74	W15	0.8
UNIPROT:Q9WUU7	#0B2C74	W7	0.2
UNIPROT:Q99KR8	#0B2C74	W7	0.2
UNIPROT:C0HKE1;C0HKE2;C0HKE3;C0HKE4;C0HKE5;C0HKE6;C0HKE7;C0HKE8;C0HKE9;Q64523;Q6GSS7;Q8BFU2;Q8CGP5;Q8CGP6;Q8CGP7;Q8R1M2	#0B2C74	W9	0.35
UNIPROT:Q9JKX6	#0B2C74	W7	0.2
UNIPROT:Q99J56	#0B2C74	W9	0.35
UNIPROT:Q5SUA5;Q5SYD0	#0B2C74	W7	0.2
UNIPROT:P05977;P09541	#0B2C74	W15	0.8
UNIPROT:Q9D081	#0B2C74	W7	0.2
UNIPROT:Q61548	#0B2C74	W7	0.2
UNIPROT:Q9R013	#0B2C74	W7	0.2
UNIPROT:Q91V76	#0B2C74	W13	0.65
UNIPROT:Q14DH7	#0B2C74	W13	0.65
UNIPROT:Q8C196	#0B2C74	W15	0.8
UNIPROT:B2RSH2	#0B2C74	W9	0.35
UNIPROT:P15089	#0B2C74	W13	0.65
UNIPROT:O09164	#0B2C74	W7	0.2
UNIPROT:P36536	#0B2C74	W7	0.2
UNIPROT:G5E897	#0B2C74	W13	0.65
UNIPROT:Q91Y21	#0B2C74	W15	0.8
UNIPROT:P22599;Q00897	#0B2C74	W11	0.5
UNIPROT:P52332;Q62120	#0B2C74	W15	0.8
UNIPROT:P23298	#0B2C74	W9	0.35
UNIPROT:Q8BTV1	#0B2C74	W9	0.35
UNIPROT:Q6P9J9	#0B2C74	W7	0.2
UNIPROT:Q9D2R0	#0B2C74	W15	0.8
UNIPROT:Q9QYK7	#0B2C74	W7	0.2
UNIPROT:Q7TNP2	#0B2C74	W13	0.65
UNIPROT:P56546	#0B2C74	W7	0.2
UNIPROT:Q8BJ05	#0B2C74	W7	0.2
UNIPROT:Q8QZZ7	#0B2C74	W9	0.35
UNIPROT:Q8C0V7	#0B2C74	W7	0.2
UNIPROT:Q924Y0	#0B2C74	W7	0.2
UNIPROT:P21843	#0B2C74	W9	0.35
UNIPROT:Q9R045	#0B2C74	W11	0.5
UNIPROT:Q69Z37	#0B2C74	W7	0.2
UNIPROT:O35963	#0B2C74	W7	0.2
UNIPROT:Q99P87	#0B2C74	W11	0.5
UNIPROT:P62141;P63087	#0B2C74	W11	0.5
UNIPROT:P29533	#0B2C74	W7	0.2
UNIPROT:Q921L3	#0B2C74	W7	0.2
UNIPROT:Q9D7B7	#0B2C74	W7	0.2
UNIPROT:B1AVZ0	#0B2C74	W7	0.2
UNIPROT:Q9ER38	#0B2C74	W7	0.2
UNIPROT:Q3TDD9	#0B2C74	W7	0.2
UNIPROT:Q9DBE8	#0B2C74	W7	0.2
UNIPROT:Q80UG2	#0B2C74	W11	0.5
UNIPROT:Q8CD92	#0B2C74	W7	0.2
UNIPROT:Q7TMM9;Q922F4;Q9CWF2	#0B2C74	W9	0.35
UNIPROT:Q3TZM9	#0B2C74	W7	0.2
UNIPROT:P61079	#0B2C74	W9	0.35
UNIPROT:Q9QXT0	#0B2C74	W7	0.2
UNIPROT:Q9CS42	#0B2C74	W11	0.5
UNIPROT:P62835;Q99JI6	#0B2C74	W9	0.35
UNIPROT:Q9D8B7	#0B2C74	W13	0.65
UNIPROT:P0C6F1	#0B2C74	W9	0.35
UNIPROT:Q91VR7;Q9CQV6	#0B2C74	W7	0.2
UNIPROT:Q8R4P4	#0B2C74	W9	0.35
UNIPROT:Q8R151	#0B2C74	W7	0.2
UNIPROT:Q5M8N0	#0B2C74	W7	0.2
UNIPROT:Q91VJ2	#0B2C74	W9	0.35
UNIPROT:O35454	#0B2C74	W7	0.2
UNIPROT:Q91VW3	#0B2C74	W7	0.2
UNIPROT:Q8BGG7	#0B2C74	W9	0.35
UNIPROT:Q14DL3	#0B2C74	W9	0.35
UNIPROT:Q62048	#0B2C74	W7	0.2
UNIPROT:P21844	#0B2C74	W13	0.65
UNIPROT:Q80ZI6	#0B2C74	W7	0.2
UNIPROT:Q32NY4	#0B2C74	W9	0.35
UNIPROT:Q9DC51	#0B2C74	W7	0.2
UNIPROT:Q8R3G1	#0B2C74	W7	0.2
UNIPROT:Q9ER39	#0B2C74	W9	0.35
UNIPROT:P10649;P15626;P48774;Q80W21;Q8R5I6	#0B2C74	W7	0.2
UNIPROT:P05784;P19001	#0B2C74	W15	0.8
UNIPROT:O08553;Q62188	#0B2C74	W9	0.35
UNIPROT:P60487	#0B2C74	W11	0.5
UNIPROT:Q91VK1;Q9CQC6	#0B2C74	W15	0.8
UNIPROT:P40336;Q8C0E2	#0B2C74	W15	0.8
UNIPROT:P61079;P61080	#0B2C74	W15	0.8
UNIPROT:Q91VS7	#0B2C74	W11	0.5
UNIPROT:Q8R3C0	#0B2C74	W7	0.2
UNIPROT:Q60967	#0B2C74	W11	0.5
UNIPROT:Q0V8T9	#0B2C74	W13	0.65
UNIPROT:Q62148	#0B2C74	W13	0.65
UNIPROT:Q05144	#0B2C74	W11	0.5
UNIPROT:Q99LI7	#0B2C74	W9	0.35
UNIPROT:P14733;P21619;P48678	#0B2C74	W7	0.2
UNIPROT:Q7TQI7	#0B2C74	W7	0.2
UNIPROT:P28741	#0B2C74	W13	0.65
UNIPROT:Q91YI4	#0B2C74	W9	0.35
UNIPROT:P35276	#0B2C74	W13	0.65
UNIPROT:P50427	#0B2C74	W11	0.5
UNIPROT:P49615;P97377;Q04735;Q04899;Q64261;Q8K0D0;Q99J95	#0B2C74	W9	0.35
UNIPROT:Q62148;Q9CZS1	#0B2C74	W15	0.8
UNIPROT:Q640L5	#0B2C74	W11	0.5
UNIPROT:P61982;Q9CQV8	#0B2C74	W9	0.35
UNIPROT:Q99KE1	#0B2C74	W9	0.35
UNIPROT:P61028	#0B2C74	W7	0.2
UNIPROT:Q61036	#0B2C74	W7	0.2
UNIPROT:P14733;P21619	#0B2C74	W7	0.2
UNIPROT:P50446;Q3UV17;Q922U2	#0B2C74	W7	0.2
UNIPROT:Q99LS3	#0B2C74	W11	0.5
UNIPROT:Q8R3Y8	#0B2C74	W9	0.35
UNIPROT:Q8CD19	#0B2C74	W9	0.35
UNIPROT:P17182;P21550	#0B2C74	W15	0.8
UNIPROT:P19001;Q61414;Q9QWL7	#0B2C74	W15	0.8
UNIPROT:Q9D3E6	#0B2C74	W7	0.2
UNIPROT:O35930	#0B2C74	W9	0.35
UNIPROT:Q8K0B2	#0B2C74	W9	0.35
UNIPROT:Q8VCH7	#0B2C74	W9	0.35
UNIPROT:Q922U1	#0B2C74	W7	0.2
UNIPROT:A0A0A6YY83	#0B2C74	W7	0.2
UNIPROT:O70145	#0B2C74	W7	0.2
UNIPROT:Q03141;Q05512;Q8CIP4;Q8VHJ5	#0B2C74	W7	0.2
UNIPROT:Q9WV70	#0B2C74	W15	0.8
UNIPROT:Q91XE4	#0B2C74	W7	0.2
UNIPROT:Q1EG27	#0B2C74	W11	0.5
UNIPROT:P38585	#0B2C74	W7	0.2
UNIPROT:P13707;Q3ULJ0	#0B2C74	W15	0.8
UNIPROT:Q9JHJ8	#0B2C74	W11	0.5
UNIPROT:Q9R0P9	#0B2C74	W7	0.2
UNIPROT:Q922F4;Q9ERD7	#0B2C74	W13	0.65
UNIPROT:P68372;P99024;Q7TMM9;Q9CWF2;Q9D6F9	#0B2C74	W9	0.35
UNIPROT:O09106	#0B2C74	W9	0.35
UNIPROT:Q9DC33	#0B2C74	W7	0.2
UNIPROT:Q922M3	#0B2C74	W13	0.65
UNIPROT:Q3UQ44;Q9JKF1	#0B2C74	W7	0.2
UNIPROT:Q9CPX8	#0B2C74	W11	0.5
UNIPROT:A2AG06	#0B2C74	W9	0.35
UNIPROT:O35326;Q3TWW8;Q8VE97	#0B2C74	W7	0.2
UNIPROT:Q99P58	#0B2C74	W13	0.65
UNIPROT:P46935;Q8CFI0	#0B2C74	W9	0.35
UNIPROT:E9Q8T7	#0B2C74	W15	0.8
UNIPROT:Q8K3X4	#0B2C74	W7	0.2
UNIPROT:Q8R2U6	#0B2C74	W9	0.35
UNIPROT:A0A075B6D5	#0B2C74	W13	0.65
UNIPROT:A0A075B5N4;A0A140T8M3;A0A140T8M4;A0A140T8N5;A0A140T8N7	#0B2C74	W13	0.65
UNIPROT:Q8CCB4	#0B2C74	W7	0.2
UNIPROT:B2RSH2;P08752;P18872;Q6R0H7;Q9DC51	#0B2C74	W11	0.5
UNIPROT:Q61107	#0B2C74	W11	0.5
UNIPROT:Q8C119	#0B2C74	W7	0.2
UNIPROT:Q9JK38	#0B2C74	W7	0.2
UNIPROT:Q9R207	#0B2C74	W9	0.35
UNIPROT:Q0GNC1	#0B2C74	W11	0.5
UNIPROT:O70263	#0B2C74	W7	0.2
UNIPROT:Q9CXF7	#0B2C74	W7	0.2
UNIPROT:Q68FF6;Q9JLQ2	#0B2C74	W9	0.35
UNIPROT:Q91VZ6	#0B2C74	W9	0.35
UNIPROT:P14069	#0B2C74	W15	0.8
UNIPROT:Q6GV12	#0B2C74	W7	0.2
UNIPROT:Q6GQS1	#0B2C74	W7	0.2
UNIPROT:O08539	#0B2C74	W7	0.2
UNIPROT:Q04735	#0B2C74	W9	0.35
UNIPROT:Q9R118	#0B2C74	W7	0.2
UNIPROT:Q9CQ88	#0B2C74	W15	0.8
UNIPROT:Q8BT35	#0B2C74	W9	0.35
UNIPROT:Q8C1E7	#0B2C74	W9	0.35
UNIPROT:P24638	#0B2C74	W7	0.2
UNIPROT:Q5SVQ0	#0B2C74	W9	0.35
UNIPROT:O08638;Q61879;Q8VDD5	#0B2C74	W11	0.5
UNIPROT:P19973	#0B2C74	W7	0.2
UNIPROT:Q9WVB4	#0B2C74	W11	0.5
UNIPROT:Q9CR30	#0B2C74	W7	0.2
UNIPROT:Q9QXS6	#0B2C74	W7	0.2
UNIPROT:P11835	#0B2C74	W9	0.35
UNIPROT:Q62356	#0B2C74	W11	0.5
UNIPROT:Q3V3R1	#0B2C74	W7	0.2
UNIPROT:Q00493	#0B2C74	W11	0.5
UNIPROT:O35900	#0B2C74	W9	0.35
UNIPROT:A2CG49	#0B2C74	W15	0.8
UNIPROT:Q8BIH0	#0B2C74	W9	0.35
UNIPROT:Q8C3J5	#0B2C74	W13	0.65
UNIPROT:Q9QXS1;Q9QXZ0	#0B2C74	W7	0.2
UNIPROT:Q8R1A4;Q8VDR9	#0B2C74	W7	0.2
UNIPROT:A0A075B5Q4;A0A075B5Q9	#0B2C74	W15	0.8
UNIPROT:O70311	#0B2C74	W7	0.2
UNIPROT:Q80VQ0	#0B2C74	W11	0.5
UNIPROT:Q8BKP2	#0B2C74	W15	0.8
UNIPROT:P57722;Q61990	#0B2C74	W7	0.2
UNIPROT:Q8K449	#0B2C74	W7	0.2
UNIPROT:O35660;P10649;P15626;P19639;Q80W21	#0B2C74	W7	0.2
UNIPROT:P15331;P20152	#0B2C74	W15	0.8
UNIPROT:Q62277	#0B2C74	W11	0.5
UNIPROT:Q99MD9	#0B2C74	W7	0.2
UNIPROT:Q8BLX7	#0B2C74	W13	0.65
UNIPROT:Q61160	#0B2C74	W7	0.2
UNIPROT:P46096;Q9R0N5	#0B2C74	W13	0.65
UNIPROT:Q91VC4;Q9D0E1	#0B2C74	W11	0.5
UNIPROT:P68254;Q9CQV8	#0B2C74	W7	0.2
UNIPROT:O70456;P61982;P63101;P68510	#0B2C74	W7	0.2
UNIPROT:P61205;P84078	#0B2C74	W13	0.65
UNIPROT:A2A863	#0B2C74	W9	0.35
UNIPROT:O08528;P17710;Q91W97	#0B2C74	W13	0.65
UNIPROT:Q91YR1;Q9Z0P5	#0B2C74	W7	0.2
UNIPROT:Q61234;Q61235;Q99L88	#0B2C74	W9	0.35
UNIPROT:P51912	#0B2C74	W13	0.65
UNIPROT:P68372;Q7TMM9;Q9CWF2	#0B2C74	W7	0.2
UNIPROT:P11680	#0B2C74	W7	0.2
UNIPROT:P30681;P63158	#0B2C74	W11	0.5
UNIPROT:Q3UYK3;Q5SVR0	#0B2C74	W7	0.2
UNIPROT:Q8BHA3	#0B2C74	W9	0.35
UNIPROT:Q9D8T2	#0B2C74	W7	0.2
UNIPROT:Q5SX39;Q91Z83	#0B2C74	W15	0.8
UNIPROT:P19788	#0B2C74	W15	0.8
UNIPROT:O70139	#0B2C74	W7	0.2
UNIPROT:Q64523;Q6GSS7	#0B2C74	W11	0.5
UNIPROT:C0HKE1;C0HKE2;C0HKE3;C0HKE4;C0HKE5;C0HKE6;C0HKE7;C0HKE8;C0HKE9;Q8BFU2;Q8CGP5;Q8CGP6;Q8CGP7;Q8R1M2	#0B2C74	W13	0.65
UNIPROT:Q8C033	#0B2C74	W9	0.35
UNIPROT:Q02566;Q5SX40;Q91Z83	#0B2C74	W9	0.35
UNIPROT:P70158	#0B2C74	W7	0.2
UNIPROT:O08586	#0B2C74	W7	0.2
UNIPROT:O88844;P54071	#0B2C74	W11	0.5
UNIPROT:Q3UHK8	#0B2C74	W15	0.8
UNIPROT:Q6ZQA6	#0B2C74	W11	0.5
UNIPROT:Q80VP1;Q91W69	#0B2C74	W9	0.35
UNIPROT:Q9JM52	#0B2C74	W7	0.2
UNIPROT:P11881;P70227;Q9Z329	#0B2C74	W7	0.2
UNIPROT:P17665	#0B2C74	W7	0.2
UNIPROT:Q5SGK3	#0B2C74	W9	0.35
UNIPROT:A0A0A6YXW6	#0B2C74	W9	0.35
UNIPROT:P20065	#0B2C74	W9	0.35
UNIPROT:Q8BV49	#0B2C74	W9	0.35
UNIPROT:Q8R3T5	#0B2C74	W9	0.35
UNIPROT:P97821	#0B2C74	W7	0.2
UNIPROT:P04117;P24526	#0B2C74	W15	0.8
UNIPROT:Q9JM62	#0B2C74	W7	0.2
UNIPROT:P60762	#0B2C74	W11	0.5
UNIPROT:Q9Z1N7	#0B2C74	W9	0.35
UNIPROT:O88207;Q61245	#0B2C74	W11	0.5
UNIPROT:Q91VJ5	#0B2C74	W11	0.5
UNIPROT:A0A571BEV2	#0B2C74	W11	0.5
UNIPROT:Q3TRM8	#0B2C74	W9	0.35
UNIPROT:D3YXG0	#0B2C74	W9	0.35
UNIPROT:Q80XC3	#0B2C74	W15	0.8
UNIPROT:Q8R033	#0B2C74	W11	0.5
UNIPROT:O35216	#0B2C74	W9	0.35
UNIPROT:Q3TJZ6;Q80VD1	#0B2C74	W11	0.5
UNIPROT:Q9QWV9	#0B2C74	W9	0.35
UNIPROT:O35945;P24549;P47738;Q62148;Q9CZS1	#0B2C74	W7	0.2
UNIPROT:O55176	#0B2C74	W7	0.2
UNIPROT:P13541;P13542;Q91Z83	#0B2C74	W13	0.65
UNIPROT:Q9WU84	#0B2C74	W13	0.65
UNIPROT:P15307;Q04207	#0B2C74	W7	0.2
UNIPROT:P08551	#0B2C74	W15	0.8
UNIPROT:Q8JZW4	#0B2C74	W15	0.8
UNIPROT:Q61475	#0B2C74	W7	0.2
UNIPROT:B2RXR6	#0B2C74	W7	0.2
UNIPROT:Q9QZB9	#0B2C74	W11	0.5
UNIPROT:P41731	#0B2C74	W9	0.35
UNIPROT:Q8VC28	#0B2C74	W9	0.35
UNIPROT:Q80U19;Q8BPM0	#0B2C74	W7	0.2
UNIPROT:Q9CZ69	#0B2C74	W7	0.2
UNIPROT:Q9D853	#0B2C74	W7	0.2
UNIPROT:O54782	#0B2C74	W9	0.35
UNIPROT:Q7TNE1	#0B2C74	W9	0.35
UNIPROT:E9Q9B7	#0B2C74	W11	0.5
UNIPROT:O55226	#0B2C74	W15	0.8
UNIPROT:Q9R269	#0B2C74	W15	0.8
UNIPROT:Q8K2Q9	#0B2C74	W9	0.35
UNIPROT:P59383	#0B2C74	W15	0.8
UNIPROT:Q8R1F0	#0B2C74	W9	0.35
UNIPROT:Q9JJ59	#0B2C74	W9	0.35
UNIPROT:A2AJK6;A3KFM7;Q09XV5;Q8BYH8	#0B2C74	W7	0.2
UNIPROT:A6H6E9	#0B2C74	W9	0.35
UNIPROT:Q9R008	#0B2C74	W7	0.2
UNIPROT:Q02780	#0B2C74	W9	0.35
UNIPROT:Q5SX40	#0B2C74	W13	0.65
UNIPROT:Q9Z280	#0B2C74	W7	0.2
UNIPROT:P43274;P43276;P43277	#0B2C74	W15	0.8
UNIPROT:A2RSJ4	#0B2C74	W7	0.2
UNIPROT:O08638;Q6URW6	#0B2C74	W7	0.2
UNIPROT:Q8C4U3	#0B2C74	W7	0.2
UNIPROT:Q8R1S4	#0B2C74	W9	0.35
UNIPROT:B1AZA5	#0B2C74	W7	0.2
UNIPROT:Q99KJ0	#0B2C74	W9	0.35
UNIPROT:Q9D0J8	#0B2C74	W7	0.2
UNIPROT:P07759;Q03734;Q80X76	#0B2C74	W7	0.2
UNIPROT:Q6P2L6	#0B2C74	W15	0.8
UNIPROT:E9Q5K9	#0B2C74	W7	0.2
UNIPROT:Q8R242	#0B2C74	W7	0.2
UNIPROT:Q9DBN9	#0B2C74	W11	0.5
UNIPROT:P61957	#0B2C74	W9	0.35
UNIPROT:P17809	#0B2C74	W11	0.5
UNIPROT:Q91W52	#0B2C74	W7	0.2
UNIPROT:Q9D7S7	#0B2C74	W13	0.65
UNIPROT:Q8K2Y3	#0B2C74	W7	0.2
UNIPROT:P30355	#0B2C74	W11	0.5
UNIPROT:Q8VCF1	#0B2C74	W11	0.5
UNIPROT:P12023	#0B2C74	W15	0.8
UNIPROT:P25425	#0B2C74	W7	0.2
UNIPROT:P35276;P55258;P61028;P62823;P63011;Q9CZT8	#0B2C74	W7	0.2
UNIPROT:O54887	#0B2C74	W13	0.65
UNIPROT:P43024	#0B2C74	W15	0.8
UNIPROT:O88447;O88448	#0B2C74	W7	0.2
UNIPROT:Q8VD66	#0B2C74	W7	0.2
UNIPROT:Q9EQQ2	#0B2C74	W11	0.5
UNIPROT:O70492;O70493	#0B2C74	W9	0.35
UNIPROT:Q9JJT9	#0B2C74	W11	0.5
UNIPROT:Q9QYB5;Q9QYB8;Q9QYC0	#0B2C74	W9	0.35
UNIPROT:Q9EPW0	#0B2C74	W9	0.35
UNIPROT:G3X8X0	#0B2C74	W11	0.5
UNIPROT:A0A075B5M2	#0B2C74	W9	0.35
UNIPROT:Q8BYB9	#0B2C74	W7	0.2
UNIPROT:P63250	#0B2C74	W9	0.35
UNIPROT:Q9QXL1;Q9QXL2	#0B2C74	W15	0.8
UNIPROT:P58242	#0B2C74	W11	0.5
UNIPROT:P55002	#0B2C74	W11	0.5
UNIPROT:Q78IS1	#0B2C74	W9	0.35
UNIPROT:Q570Y9	#0B2C74	W7	0.2
UNIPROT:Q9D4H4	#0B2C74	W15	0.8
UNIPROT:Q62283	#0B2C74	W7	0.2
UNIPROT:P05480;Q922K9	#0B2C74	W13	0.65
UNIPROT:P26350	#0B2C74	W15	0.8
UNIPROT:Q9D2E2	#0B2C74	W7	0.2
UNIPROT:O70469	#0B2C74	W9	0.35
UNIPROT:P61957;Q9Z172	#0B2C74	W9	0.35
UNIPROT:Q6EDY6	#0B2C74	W9	0.35
UNIPROT:P61294	#0B2C74	W11	0.5
UNIPROT:Q64374	#0B2C74	W7	0.2
UNIPROT:P16110	#0B2C74	W15	0.8
UNIPROT:Q3UY34	#0B2C74	W7	0.2
UNIPROT:H3BKQ3	#0B2C74	W7	0.2
UNIPROT:O08797;O08806	#0B2C74	W7	0.2
UNIPROT:O88876	#0B2C74	W11	0.5
UNIPROT:O89090	#0B2C74	W11	0.5
UNIPROT:Q3TAA7	#0B2C74	W7	0.2
UNIPROT:Q8BH64;Q9EQP2	#0B2C74	W15	0.8
UNIPROT:Q8BUV8	#0B2C74	W7	0.2
UNIPROT:P22599;Q00896;Q00897;Q00898	#0B2C74	W9	0.35
UNIPROT:P61982;P68254;P68510;Q9CQV8	#0B2C74	W9	0.35
UNIPROT:Q8JZR4	#0B2C74	W9	0.35
UNIPROT:E9Q9Q2	#0B2C74	W7	0.2
UNIPROT:P28271;Q811J3	#0B2C74	W11	0.5
UNIPROT:Q8JZV7	#0B2C74	W13	0.65
UNIPROT:P63056	#0B2C74	W7	0.2
UNIPROT:Q8BXA5	#0B2C74	W9	0.35
UNIPROT:Q9CZY3	#0B2C74	W7	0.2
UNIPROT:Q99JP0	#0B2C74	W9	0.35
UNIPROT:Q8K1I3	#0B2C74	W11	0.5
UNIPROT:Q9D281	#0B2C74	W15	0.8
UNIPROT:O70494	#0B2C74	W9	0.35
UNIPROT:P21278;P30677	#0B2C74	W11	0.5
UNIPROT:Q5SSZ5;Q8CGB6	#0B2C74	W9	0.35
UNIPROT:Q8BP56	#0B2C74	W11	0.5
UNIPROT:P56393	#0B2C74	W15	0.8
UNIPROT:P70377	#0B2C74	W7	0.2
UNIPROT:Q8BKG3	#0B2C74	W11	0.5
UNIPROT:P30275	#0B2C74	W9	0.35
UNIPROT:Q61205	#0B2C74	W9	0.35
UNIPROT:Q62084	#0B2C74	W9	0.35
UNIPROT:Q60590	#0B2C74	W7	0.2
UNIPROT:P50637	#0B2C74	W11	0.5
UNIPROT:P52623;Q99PM9	#0B2C74	W15	0.8
UNIPROT:P15379	#0B2C74	W15	0.8
UNIPROT:G3X9Y6	#0B2C74	W7	0.2
UNIPROT:O35166	#0B2C74	W7	0.2
UNIPROT:P97371;P97372	#0B2C74	W15	0.8
UNIPROT:P28828;P35822	#0B2C74	W7	0.2
UNIPROT:P27870;Q9R0C8	#0B2C74	W9	0.35
UNIPROT:O70370	#0B2C74	W9	0.35
UNIPROT:Q8K2V1	#0B2C74	W9	0.35
UNIPROT:P68372;P99024;Q9D6F9	#0B2C74	W7	0.2
UNIPROT:P63168	#0B2C74	W9	0.35
UNIPROT:P11881;Q9Z329	#0B2C74	W7	0.2
UNIPROT:O88455	#0B2C74	W11	0.5
UNIPROT:Q7TQK4	#0B2C74	W7	0.2
UNIPROT:O88398	#0B2C74	W9	0.35
